# Supplementary material for: Brieflow: an integrated computational pipeline for high-throughput analysis of optical pooled screening data
Source: Nat Commun. 2026 May 30;17:6997. doi: 10.1038/s41467-026-73643-7 (PMC13392126; doi:10.1038/s41467-026-73643-7)
Supplement: Supplementary file 3 — Supplementary Data 1 [file 41467_2026_73643_MOESM3_ESM.xlsx]

## Sheet: Interphase Clusters
cluster_label	cluster_id	dominant_process	pathway_confidence	summary	total_genes	num_established	num_novel	num_uncharacterized	num_unclassified	pct_established	classification_completeness
Brieflow Interphase Cluster 0	0	Endomembrane system organization and intracellular membrane trafficking	Low	Cluster 0 shows LOW pathway confidence with a dominant theme of endomembrane system organization and intracellular membrane trafficking, supported by established trafficking genes (UVRAG, RAB1B, RAB6A, SCYL1, PACS1, VPS37C, GANAB, TMEM258, PITPNM1, SLC35C1, BSCL2). However, the cluster is heterogeneous, containing substantial mitochondrial (MRPL genes, Complex I subunits), DNA repair (MUS81, FEN1…	106	14	23	12	57	13.2	46.2%
Brieflow Interphase Cluster 1	1	Endomembrane system organization and secretory/trafficking pathway integrity	Low	This cluster shows significant functional heterogeneity, making identification of a single dominant pathway challenging. The strongest enrichment is for genes involved in endomembrane system organization and secretory pathway integrity, including ER protein processing (KRTCAP2, SSR2, CREB3L4), Golgi function (PI4KB, GPR89A, B4GALT3, VPS45), glycosylation (UAP1), isoprenoid/lipid biosynthesis feed…	88	18	19	14	37	20.5	58.0%
Brieflow Interphase Cluster 2	2	Endolysosomal trafficking, autophagy, and vesicular transport (chromosome 17q-enriched cluster)	Low	This cluster is strongly enriched for chromosome 17 genes, particularly from the 17q12-q21 region, which likely contributes to phenotypic similarity through regional genomic effects (segmental duplications, shared regulatory elements, or similar CRISPR perturbation artifacts). Within this genomic context, the most coherent functional theme is endolysosomal trafficking and autophagy, anchored by e…	81	13	23	15	30	16.0	63.0%
Brieflow Interphase Cluster 3	3	60S ribosomal subunit biogenesis and pre-rRNA processing	High	Cluster 3 is dominated by 60S ribosomal subunit biogenesis and pre-rRNA processing factors, with HIGH confidence (>85% of genes have established or strongly implied roles in this pathway). The cluster encompasses virtually all stages of large ribosomal subunit maturation: rDNA transcription (NCL, PWP1, MYBBP1A), early pre-rRNA processing (NOP2, FTSJ3, RRP1, DDX27), 60S assembly factors (PeBoW com…	76	55	12	9	1	72.4	98.7%
Brieflow Interphase Cluster 4	4	Primary cilium/centrosome biology and cytoskeletal-membrane organization	Medium	Cluster 4 shows medium-confidence enrichment for primary cilium/centrosome biology and cytoskeletal-membrane organization, consistent with the screen's tubulin and phalloidin readouts. Core established ciliary genes include CCP110, IFT140, PKD1, ENKD1, NUBP1/2, and TEDC2, supported by membrane trafficking genes (COG7, PI4KA, CDIPT, STX4) and DNA damage response genes (FUS, INO80E, RMI2, SLX1A) th…	70	30	28	12	0	42.9	100.0%
Brieflow Interphase Cluster 5	5	Endomembrane system organization and vesicular trafficking	Low	Cluster 5 is a heterogeneous gene set with LOW pathway confidence. The best-fitting unifying theme is endomembrane system organization and vesicular trafficking, supported by established trafficking genes (COPE/COPI, MVB12A/ESCRT-I, KXD1/BORC, EPS15L1/endocytosis, RAB3A/exocytosis) and Golgi glycosylation enzymes (MGAT3, B3GNT3). However, the cluster contains many zinc finger transcription factor…	67	10	20	16	21	14.9	68.7%
Brieflow Interphase Cluster 6	6	Epithelial cytoskeletal organization and cell morphology maintenance	Low	Cluster 6 is heterogeneous with LOW pathway confidence. The most coherent theme is epithelial cytoskeletal organization and cell morphology maintenance, supported by 5 keratin genes (KRT2, KRT7, KRT6A, KRT79, KRT78), cytoskeletal regulators (TUBA1A, TWF1, RND1), and epithelial differentiation factors (PPHLN1). However, the cluster also contains genes from diverse pathways including RNA processing…	65	10	25	10	22	15.4	66.2%
Brieflow Interphase Cluster 7	7	Translation initiation, tRNA aminoacylation, and the integrated stress response (ISR)	High	Cluster 7 is dominated by genes involved in cytoplasmic translation and the integrated stress response (ISR), with >70% of genes directly participating in these processes. The core comprises: (1) aminoacyl-tRNA synthetases (14 genes: YARS1, SARS1, KARS1, HARS1, LARS1, VARS1, RARS1, DARS1, NARS1, AARS1, QARS1, EPRS1, FARSA, FARSB), (2) translation initiation factors including the complete eIF2 com…	65	41	22	2	0	63.1	100.0%
Brieflow Interphase Cluster 8	8	Ribosome biogenesis and pre-rRNA processing (SSU processome / 40S subunit maturation)	High	Cluster 8 is dominated by ribosome biogenesis factors, specifically components of the SSU processome and factors involved in 18S rRNA maturation and 40S subunit assembly. Approximately 75-80% of genes have well-documented roles in this pathway, yielding high confidence. The most compelling discovery candidates are: (1) CSNK1A1 and RIF1, which have well-established functions in entirely different …	64	49	11	6	0	76.6	100.0%
Brieflow Interphase Cluster 9	9	Pericentromeric chromatin integrity and nuclear architecture	Low	Cluster 9 is dominated by pericentromeric segmental duplication gene families (RGPD, POTE, FOXD4L, ANKRD20A, CBWD, SPATA31A) alongside key chromatin/nuclear architecture genes (CENPA, BUB1, BANF1, TRIM43). The pathway confidence is LOW because while the pericentromeric gene enrichment is striking, most of these genes are uncharacterized and the functional coherence relies heavily on genomic locat…	62	4	32	26	0	6.5	100.0%
Brieflow Interphase Cluster 10	10	Epithelial cell identity and keratinocyte differentiation / chromosome 17 structural effects	Low	Cluster 10 contains 61 genes with a striking enrichment for chromosome 17 loci, suggesting that chromosomal proximity effects (e.g., large CRISPR deletions affecting neighboring genes) may partially explain the phenotypic clustering. The strongest functional theme is epithelial cell identity and keratinocyte differentiation, supported by multiple keratins (KRT10, KRT16, KRT31, KRT35, KRTAP9-8), t…	61	10	19	11	21	16.4	65.6%
Brieflow Interphase Cluster 11	11	Transcription regulation, RNA processing, and chromatin organization	Low	Cluster 11 shows low pathway confidence with a heterogeneous gene set. The most coherent subset involves transcription regulation, RNA processing, and chromatin organization, anchored by established genes including TFIIIC subunits (GTF3C2/4/5), elongin A (ELOA), SWI/SNF component ARID1A, splicing/EJC factors (MAGOH, SRSF4, KHDRBS1), and chromatin regulators (NASP, SCMH1). ADPRHL2 connects through…	58	13	18	10	17	22.4	70.7%
Brieflow Interphase Cluster 12	12	Protein homeostasis and cellular stress response (proteostasis network including tRNA modification, mitochondrial function, ER protein quality control, and redox balance)	Low	Cluster 12 is functionally heterogeneous with LOW pathway confidence. No single canonical pathway dominates, but a loose theme of protein/RNA homeostasis and cellular stress response connects the largest subset of genes. The cluster contains mitochondrial genes (POLRMT, NDUFS7, PET100, MICOS13), tRNA modification enzymes (TRMT1, QTRT1, ADAT3), ubiquitin-proteasome components (CDC34, RNF126, FBXW9…	56	15	30	11	0	26.8	100.0%
Brieflow Interphase Cluster 13	13	Pre-mRNA splicing / Spliceosome assembly and function	High	Cluster 13 is a high-confidence pre-mRNA splicing/spliceosome cluster containing ~40 established spliceosome components spanning all major subcomplexes: Sm ring proteins (SNRPB, SNRPD1-3, SNRPE, SNRPF, SNRPG), LSm proteins (LSM2-8), U2 snRNP/SF3A-SF3B components (SF3A2, SF3B4, SF3B6, PHF5A, DDX42), U4/U6-U5 tri-snRNP factors (PRPF3, PRPF4, PRPF6, PRPF8, PRPF31, EFTUD2, SNRNP200, TXNL4A, SART1), a…	54	40	10	4	0	74.1	100.0%
Brieflow Interphase Cluster 14	14	Chromatin organization and DNA damage response	Low	Cluster 14 shows LOW pathway confidence for 'Chromatin organization and DNA damage response.' Only ~15% of genes (HMGB1, BRCA2, histones H2BC18/H2BC21/H3C13, HMGA1) are clearly established in this pathway. The cluster is highly heterogeneous, containing many tissue-specific genes (LCE1A/C, OTOP1, DMRTA2, NKX6-1, ALX3, SPRR2A/E) unlikely to produce strong phenotypes in the screening cell line, and…	53	8	16	17	12	15.1	77.4%
Brieflow Interphase Cluster 15	15	DNA replication initiation, elongation, and replication stress response	High	Cluster 15 represents a highly coherent DNA replication pathway with >90% of genes being established components. The cluster encompasses virtually all stages of eukaryotic DNA replication: origin licensing (ORC1, CDC6, CDT1, GMNN), origin firing (CDC7, TICRR, CDC45, GINS1-4, MCM10), elongation (PCNA, RFC1-5, RPA1-3, polymerases alpha/delta/epsilon, WDHD1), nucleotide biosynthesis (RRM1, RRM2, DTY…	52	46	5	1	0	88.5	100.0%
Brieflow Interphase Cluster 16	16	Mitochondrial gene expression, RNA processing, and oxidative phosphorylation complex assembly	Low	Cluster 16 shows a low-confidence enrichment for mitochondrial gene expression and RNA processing. Established genes include core mitochondrial translation components (MRM3, MRPS24, ELAC2, C1QBP), mitochondrial protein import/assembly factors (TIMM22, ATPAF2, SCO1, FDX2), and RNA processing enzymes (METTL16, ELP5, DHX33, GEMIN4). However, significant heterogeneity exists with genes from diverse p…	52	15	10	7	20	28.8	61.5%
Brieflow Interphase Cluster 17	17	Kinetochore assembly, centromere function, and mitotic spindle organization	High	Cluster 17 is dominated by genes involved in kinetochore assembly (CENP proteins: C, H, I, K, L, M, N, P, T, W; MIS18A/BP1), outer kinetochore-microtubule attachment (NDC80 complex: NUF2, SPC24, SPC25; SKA complex: SKA1, SKA2, SKA3; KMN network: NSL1), mitotic spindle assembly (HAUS/augmin complex: HAUS1, 3-8; gamma-tubulin ring complex: TUBG1, TUBGCP2, 3, 6; NEDD1; TPX2; TACC3; CKAP5), and spind…	52	43	8	1	0	82.7	100.0%
Brieflow Interphase Cluster 18	18	Cellular stress response and genome integrity maintenance (oxidative stress, DNA damage response, and stress-adaptive transcription)	Low	Cluster 18 is heterogeneous (Low confidence) but shows enrichment for genes involved in cellular stress response and genome integrity maintenance. The convergence of DNA damage repair genes (FAAP20, SPRTN), stress-responsive transcription factors (HSF1, MAFF/MAFK as NRF2 partners), metallothioneins (MT1G, MT2A), and oxidative stress components (NOXA1, SH3PXD2A, UQCRH, SDHA) suggests the shared ph…	51	12	17	12	10	23.5	80.4%
Brieflow Interphase Cluster 19	19	ER/Golgi homeostasis and secretory pathway	Low	Cluster 19 is heterogeneous with low pathway confidence. The best-fit dominant process is ER/Golgi homeostasis and secretory pathway, supported by EXTL2, ALG14, TMED5, CERS2, CLCC1, STXBP3, LAMTOR5, and NOTCH2. However, many genes (ion channels, metabolic enzymes, transcription factors) do not clearly fit this pathway, and the cluster shows strong chromosome 1 enrichment suggesting possible genom…	51	8	12	8	23	15.7	54.9%
Brieflow Interphase Cluster 20	20	Chromatin organization and DNA damage response	Low	Cluster 20 shows significant heterogeneity with strong chromosome 19 enrichment, suggesting partial genomic proximity effects. The most coherent functional theme involves chromatin organization and DNA damage response (XRCC1, ERCC1, KMT2B, GRWD1, EGLN2), consistent with the γH2AX and DAPI readouts in the screen. However, fewer than 30% of genes are established pathway members, warranting low conf…	50	7	11	8	24	14.0	52.0%
Brieflow Interphase Cluster 21	21	Mitochondrial function, gene expression, and associated cellular stress responses	Low	Cluster 21 shows a low-confidence but discernible enrichment for mitochondrial function and gene expression, including mitoribosome assembly (METTL17, MRPL52), mitochondrial protein import/insertion (TIMM9, OXA1L), Fe-S cluster biogenesis (ISCA2, NUBPL), mitochondrial RNA processing (PRORP), and mitochondrial zinc homeostasis (SLC30A9). Secondary themes include RNA processing/splicing (GEMIN2, PR…	50	18	12	8	12	36.0	76.0%
Brieflow Interphase Cluster 22	22	Mitochondrial oxidative phosphorylation and mitochondrial translation	High	Cluster 22 is dominated by genes encoding mitochondrial ribosomal proteins (MRPL17, MRPL22, MRPL33, MRPL39, MRPL43, MRPL53, MRPS6, MRPS18C, MRPS23, MRPS25, MRPS26, MRPS35), OXPHOS complex subunits (Complex I: NDUFA1-3, NDUFA6, NDUFB2, NDUFB6, NDUFC1, NDUFC2-KCTD14, NDUFV2; Complex IV: COX6A1, COX10; Complex V: ATP5ME, ATP5F1C), and mitochondrial translation/assembly factors (GFM1, MTRF1L, GATC, M…	48	38	8	2	0	79.2	100.0%
Brieflow Interphase Cluster 23	23	Mitochondrial function, biogenesis, and metal cofactor homeostasis	Low	Cluster 23 shows LOW confidence for a coherent pathway centered on mitochondrial function, biogenesis, and metal cofactor homeostasis. Core established genes include mitochondrial ribosomal proteins (MRPL36, MRPS16), complex IV assembly factor (COA6), mitochondrial IMS import machinery (CHCHD4), mitochondrial topoisomerase (TOP1MT), mitochondrial fusion regulator (MIGA2), Fe-S cluster assembly co…	47	8	15	10	14	17.0	70.2%
Brieflow Interphase Cluster 24	24	Mitochondrial translation and respiratory chain assembly, with secondary chromosome 6p21 locus effects	Low	Cluster 24 shows low pathway coherence, with the strongest functional module being mitochondrial translation and respiratory chain assembly (MRPL2, MRPL14, MRPS10, MRPS18A, MRPS18B, VARS2, UQCC2). A large fraction of genes map to chromosome 6p21 (MHC region), suggesting a locus-driven clustering artifact from CRISPR perturbation. Additional functional themes include DNA damage response (FANCE, PH…	47	7	12	7	21	14.9	55.3%
Brieflow Interphase Cluster 25	25	22q11.2 locus-associated cellular morphology regulation (mitochondrial homeostasis, cytoskeletal organization, and chromatin integrity)	Medium	Cluster 25 is dominated by genes from the 22q11.2 chromosomal region (>30 of 46 genes), explaining phenotypic co-clustering through shared genomic locus effects. The biological convergence centers on mitochondrial homeostasis (PRODH, TXNRD2, SLC25A18, UQCR10, FECH, AIFM3), cytoskeletal organization (BCR, SH3BP1, ARVCF, SMTN), and chromatin/gene regulation (HIRA, DGCR8, CABIN1, PATZ1). The cell-pa…	46	20	15	7	4	43.5	91.3%
Brieflow Interphase Cluster 26	26	Secretory pathway, cell surface membrane organization, and nutrient/stress-responsive cell morphology	Low	Cluster 26 is heterogeneous (Low confidence) with no single dominant pathway explaining >50% of genes. The most coherent theme connects secretory pathway function, cell surface membrane organization, and nutrient/stress-responsive morphology regulation, linking mTOR regulators (AKT1S1, PIH1D1), nutrient transporters (SLC1A5, GPI), vesicle trafficking components (BLOC1S3, TBC1D17, SYT5), and surfa…	45	12	12	8	13	26.7	71.1%
Brieflow Interphase Cluster 27	27	RNA Polymerase I transcription and ribosomal RNA processing (ribosome biogenesis)	High	Cluster 27 is a high-confidence ribosome biogenesis cluster encompassing nearly the complete RNA Polymerase I transcription machinery (POLR1A/B/C/E, TWISTNB, CD3EAP, ZNRD1), the SL1/TIF-IB promoter recognition complex (TAF1A/B/C/D), the Pol I initiation factor RRN3, and a large complement of SSU processome/pre-rRNA processing factors (UTP4/6/15/18/23, WDR3/36/43/46/75, PWP2, NOL7/11, TBL3, HEATR1…	44	36	7	1	0	81.8	100.0%
Brieflow Interphase Cluster 28	28	Golgi apparatus structure, membrane trafficking, and endomembrane organization	Medium	Cluster 28 is dominated by Golgi apparatus structure and membrane trafficking genes, with 14 GOLGA family members forming the core. Additional established trafficking genes (WHAMM, SNAP23, SNX33, COMMD4, MPI) reinforce this pathway. Many GOLGA paralogs (particularly GOLGA6L10, GOLGA6L6, GOLGA6L9, GOLGA6L1) are essentially uncharacterized despite family membership, making them high-priority target…	43	19	20	16	0	44.2	100.0%
Brieflow Interphase Cluster 29	29	60S large ribosomal subunit / cytoplasmic translation	High	Cluster 29 is an exceptionally coherent cluster comprising nearly the complete set of human 60S large ribosomal subunit proteins (39 of 42 genes are canonical RPL genes or ribosomal P-stalk proteins). Knockout of these genes would impair ribosome biogenesis and translation, triggering nucleolar stress, p53 activation, and characteristic morphological changes detectable by the cell painting assay …	42	39	2	1	0	92.9	100.0%
Brieflow Interphase Cluster 30	30	DNA damage response and genome stability maintenance	Low	Cluster 30 is heterogeneous (Low confidence), but the strongest identifiable theme is DNA damage response and genome stability maintenance, anchored by established FA/ICL repair pathway members (FANCA, FAAP100, BLM, SLX4) and NER component GTF2H3, plus SIRT7 which has documented roles in DSB repair. The screen's use of γH2AX as a readout likely drives clustering of genes whose perturbation trigge…	41	6	16	7	12	14.6	70.7%
Brieflow Interphase Cluster 31	31	DNA replication stress response and replication-coupled DNA repair (Fanconi anemia/homologous recombination pathway)	High	Cluster 31 is a high-confidence DNA replication stress response and replication-coupled DNA repair cluster, encompassing the Fanconi anemia (FA) pathway (FANCD2, FANCI, FANCM, FAAP24, UBE2T), homologous recombination repair (RAD51, XRCC3, SFR1, ZGRF1, TONSL), the SMC5-SMC6 complex (SMC5, SMC6, NSMCE3, NSMCE4A, SLF2), DNA damage signaling (RNF8, RNF168, TRAIP), translesion synthesis (REV3L, MAD2L2…	41	33	5	3	0	80.5	100.0%
Brieflow Interphase Cluster 32	32	CDC42/Rho GTPase-dependent actin cytoskeleton organization and polarized membrane trafficking	Medium	Cluster 32 contains a core group of genes involved in CDC42/Rho GTPase-dependent actin cytoskeleton organization (CDC42, PFN1, MRTFA, SRF, CALD1, DBNL, CDC42EP4, FLII), polarized vesicle trafficking via the exocyst complex (EXOC1/4/5/7/8), and prenylation required for GTPase membrane targeting (GGPS1, PGGT1B). A striking feature is the co-clustering of multiple TCA cycle/OGDHC components (OGDH, D…	41	17	22	2	0	41.5	100.0%
Brieflow Interphase Cluster 33	33	No coherent biological pathway	Low	Cluster 33 is dominated by nontargeting control guides (30 out of 40 members), which strongly suggests this cluster represents a baseline/neutral phenotypic state rather than a coherent biological pathway. The 10 actual gene perturbations (AMER2, NDUFB1, NPM3, RNASEH2C, TAPT1, FAM83C, CPOX, MEX3C) span highly diverse functions including Wnt signaling, mitochondrial respiration, ribosome biogenesi…	40	0	3	2	35	0.0	12.5%
Brieflow Interphase Cluster 34	34	7q11.23 region gene dosage effects on nuclear architecture and cellular morphology	Medium	Cluster 34 is dominated by genes from chromosome 7q11.21-q11.23, including the Williams-Beuren syndrome critical region and flanking segmental duplications. Rather than a single biochemical pathway, these genes likely cluster due to shared genomic context effects on nuclear architecture and cellular morphology when perturbed. Established genes include transcription factors (GTF2I), nuclear pore c…	40	15	14	11	1	37.5	97.5%
Brieflow Interphase Cluster 35	35	RNA Polymerase II Transcription Initiation - Mediator Complex and General Transcription Factor Assembly	High	Cluster 35 is dominated by RNA Polymerase II transcription initiation machinery, with 22 Mediator complex subunits (MED4-MED31), 4 general transcription factors (GTF2E1, GTF2E2, GTF2F2, GTF2H1), CDK7 (CAK kinase), and RNAPII-associated proteins involved in CTD regulation (CTDP1, RPAP2), mRNA capping (RNGTT), and RNAPII assembly/import (GPN1, GPN2, RPAP1, SLC7A6OS). Over 80% of genes have establis…	40	33	6	2	0	82.5	100.0%
Brieflow Interphase Cluster 36	36	40S ribosomal subunit biogenesis and translation initiation	High	Cluster 36 is overwhelmingly composed of 40S small ribosomal subunit proteins (30 RPS genes) along with eIF-3 complex subunits (EIF3A, EIF3B, EIF3C, EIF3G, EIF3I) and EIF4G1, plus the ribosome biogenesis factor PNO1. This represents a highly coherent cluster reflecting 40S ribosomal subunit assembly, rRNA processing, and cap-dependent translation initiation. Loss of any of these genes would impai…	40	38	1	1	0	95.0	100.0%
Brieflow Interphase Cluster 37	37	Transcriptional regulation via the DREAM complex and chromatin remodeling controlling cell cycle gene expression	Medium	Cluster 37 is anchored by four DREAM complex subunits (LIN9, LIN37, LIN52, LIN54) along with RBBP4 (a shared component of DREAM, NuRD, PRC2, and CAF-1 complexes), and DYRK1A (which phosphorylates LIN52 to promote DREAM assembly). Additional established transcriptional regulators include DR1/DRAP1 (basal transcription repressors), BTAF1 (TBP regulator), and the ATRX/DAXX chromatin remodeling compl…	39	14	19	6	2	35.9	94.9%
Brieflow Interphase Cluster 38	38	Integrin-mediated focal adhesion signaling and cell-ECM adhesion	High	Cluster 38 is dominated by integrin-mediated focal adhesion and cell-ECM adhesion signaling. The core includes integrins (ITGB1, ITGAV, ITGB5), the IPP complex (ILK, LIMS1), focal adhesion scaffold/signaling proteins (PTK2/FAK, PXN, TLN1, FERMT2, BCAR1), adaptor proteins (CRKL, RAPGEF1), Rho GTPase signaling (RAC1, ELMO2), and tensin (TNS3). This accounts for ~16/39 genes as established members, …	39	16	21	2	0	41.0	100.0%
Brieflow Interphase Cluster 39	39	Hypoxia signaling and cellular stress response (HIF pathway regulation and integrated stress response)	Low	Cluster 39 shows a low-confidence enrichment for hypoxia signaling and cellular stress response, anchored by two canonical HIF pathway regulators (EGLN1/PHD2 and HIF1AN/FIH) along with stress response genes (EIF2AK4/GCN2, TP53BP1) and MAPK signaling (MAP2K1). The metabolic genes PKM and IDH3A connect through HIF-regulated glycolysis and α-ketoglutarate production (cofactor for HIF hydroxylases), …	38	7	15	5	11	18.4	71.1%
Brieflow Interphase Cluster 40	40	No coherent biological pathway	Low	Cluster 40 is dominated by nontargeting control guides (27 out of 37 entries), with only 9 actual gene perturbations. This composition strongly suggests the cluster represents a baseline/wild-type morphological phenotype rather than a coherent biological pathway. The real genes present (ZNF486, HOXD11, CPEB2, TRAPPC2B, TRMT5, MCAT, PRLHR, SLC7A1, SCO2) span highly diverse functions including deve…	37	0	1	2	34	0.0	8.1%
Brieflow Interphase Cluster 41	41	Nuclear pore complex (NPC) structure, assembly, and nucleocytoplasmic transport	High	Cluster 41 is dominated by nuclear pore complex (NPC) biology, with 10 nucleoporin genes (SEC13, NUP85, NUP107, NUP133, NUP153, NUP160, NUP37, NUP43, NUP98, AHCTF1) forming the core, supplemented by nuclear transport factors (KPNA6, RANBP1, XPO5) and nuclear lamina components (LMNB1, LMNB2). This represents >40% of the cluster as canonical NPC/nuclear envelope genes, with additional genes in mRNA…	36	15	19	2	0	41.7	100.0%
Brieflow Interphase Cluster 42	42	Cell morphology regulation via cytoskeletal organization and membrane integrity	Low	Cluster 42 is a heterogeneous gene set with LOW pathway confidence. The best-fitting theme is cell morphology regulation via cytoskeletal organization and membrane integrity, supported by DAPK3 (actin remodeling), STMN1 (microtubule dynamics), MARVELD3/CLDN6 (tight junctions), GAPDH (cytoskeleton modulation), and CHMP1A (membrane dynamics). However, only ~36% of genes clearly fit this pathway. Th…	33	6	16	11	0	18.2	100.0%
Brieflow Interphase Cluster 43	43	Tubulin folding, microtubule cytoskeleton biogenesis, and associated quality control	High	Cluster 43 is dominated by the tubulin folding and microtubule biogenesis pathway. The core includes three tubulin genes (TUBB2A, TUBA1C, TUBB4B), three tubulin-specific cofactors (TBCE, TBCD, TBCC), four prefoldin subunits (PFDN1, PFDN2, PFDN6, VBP1) that deliver nascent tubulin to the chaperonin for folding, and the microtubule plus-end tracker MAPRE1. This represents the complete tubulin foldi…	31	11	19	1	0	35.5	100.0%
Brieflow Interphase Cluster 44	44	snRNA biogenesis, snRNP assembly, and pre-mRNA splicing	High	Cluster 44 is dominated by genes involved in snRNA biogenesis, snRNP assembly, and pre-mRNA splicing. The cluster contains a remarkably coherent set of core pathway components: snRNP structural proteins (SNRNP70, SNRPA), the SMN complex for snRNP assembly (SMN1, CLNS1A, SMNDC1), snRNA nuclear export/import (PHAX, SNUPN), snRNA gene transcription (SNAPC2/3/4, ELL, EAF1, CCNH), and multiple splicin…	31	18	10	3	0	58.1	100.0%
Brieflow Interphase Cluster 45	45	12q13-15 amplicon-associated cell proliferation and survival signaling (MDM2-p53/CDK4-RB axis and metabolic support)	Medium	Cluster 45 is dominated by genes mapping to the chromosome 12q13-15 amplicon, a region recurrently amplified in sarcomas, gliomas, and other cancers. The core pathway involves MDM2-p53 and CDK4-RB cell proliferation and survival signaling, with metabolic support genes (SLC2A1, SHMT2) and the HSP90 co-chaperone PTGES3 that stabilizes CDK4. The clustering likely reflects shared morphological phenot…	31	7	18	6	0	22.6	100.0%
Brieflow Interphase Cluster 46	46	Mitochondrial oxidative phosphorylation and mitochondrial gene expression	High	Cluster 46 is dominated by genes involved in mitochondrial oxidative phosphorylation (Complex I: NDUFB3, NDUFB4, NDUFS1, DMAC1; Complex IV: COX5B, COX17; Complex V: ATP5F1A, ATP5F1B, ATP5PD), mitochondrial translation (MRPL35, MRPL30, MRPL41, MRPL44, MRPL57, MRPS5, MRPS9), mitochondrial RNA processing (LRPPRC, PNPT1, PTCD3), TCA cycle (CS, MDH2), and mitochondrial NAD+ transport (SLC25A51). This …	30	22	7	1	0	73.3	100.0%
Brieflow Interphase Cluster 47	47	Actin cytoskeleton organization and cell morphology regulation	Low	Cluster 47 shows low pathway coherence but converges on a cell morphology phenotype likely driven by actin cytoskeleton organization. Core cytoskeletal genes TPM2, TAGLN, and TESK1 anchor the cluster. Sphingolipid metabolism genes (SPTSSA, SGPP1) and ER homeostasis genes (TMX1, DNAJB12, ALG8) may contribute to morphological phenotypes through membrane composition and protein processing effects on…	30	3	10	6	11	10.0	63.3%
Brieflow Interphase Cluster 48	48	Mitochondrial function and cellular stress response (mitochondrial electron transport chain, apoptosis, and epithelial integrity)	Medium	Cluster 48 shows a medium-confidence enrichment for mitochondrial function and cellular stress response. Core mitochondrial genes include CYCS (electron transport and apoptosis), ATP5MF (Complex V), HSPD1 (mitochondrial chaperonin), ISCA1 (Fe-S cluster assembly), and HIGD1A (Complex IV assembly). An epithelial integrity module (KRT8, KRT18, GRHL2) co-clusters, possibly reflecting shared morpholog…	30	8	14	8	0	26.7	100.0%
Brieflow Interphase Cluster 49	49	Pre-mRNA splicing (major and minor spliceosome pathways)	High	Cluster 49 is dominated by pre-mRNA splicing factors, with particularly strong representation of the minor (U12-dependent) spliceosome (RNPC3, SNRNP48, SNRNP35, SNRNP25, RBM48, ARMC7, ZRSR2, SRRM1) alongside major spliceosome components (SNRPC, SYF2, SRSF1, HNRNPH1, HNRNPF, SFSWAP) and transcription-splicing coupling factors (CDK12, CCNK, MED12, MED13, PPP1R10). Over 75% of genes have established…	30	17	12	3	0	56.7	100.0%
Brieflow Interphase Cluster 50	50	De novo purine biosynthesis and mTOR-driven nucleotide metabolism	High	Cluster 50 is dominated by de novo purine biosynthesis enzymes (PPAT, GART, PFAS, PAICS, ATIC) and supporting metabolic pathways, integrated with mTORC2 signaling components (MLST8, RICTOR, MAPKAP1, PDPK1) that drive anabolic metabolism. SLC4A7 provides bicarbonate for nucleotide synthesis downstream of mTOR, DHFR supplies one-carbon units, and glycolytic/pentose phosphate enzymes (HK2, ALDOA, PG…	29	15	12	2	0	51.7	100.0%
Brieflow Interphase Cluster 51	51	Vesicular trafficking and Golgi homeostasis (ER-Golgi transport, intra-Golgi retrograde transport, and endosome-lysosome fusion)	High	Cluster 51 is dominated by genes involved in vesicular trafficking along the endomembrane system, encompassing three major functional modules: (1) the TRAPP complex (TRAPPC1/3/4/5/8/11) mediating ER-to-Golgi transport, (2) the COG complex (COG1-6/8) maintaining intra-Golgi retrograde transport and Golgi morphology, and (3) the HOPS complex (VPS16/18/33A/39/41) with associated regulators (ARL8B, R…	29	24	4	1	0	82.8	100.0%
Brieflow Interphase Cluster 52	52	Histone H3K4 methylation and transcriptional activation via COMPASS/SET1-MLL complexes and associated chromatin regulatory machinery	High	Cluster 52 is dominated by components of the COMPASS/SET1-MLL H3K4 methyltransferase complex (WDR5, RBBP5, ASH2L, DPY30, SETD1B, CXXC1, WDR82) and the H2B monoubiquitination machinery (RNF20, RNF40, WAC) that is a prerequisite for H3K4 methylation. E2F transcription factors (E2F1, E2F3, TFDP1), general transcription factors (GTF2A1, GTF2A2), chromatin remodelers (SMARCD1, TRRAP), and elongin/cull…	29	20	8	1	0	69.0	100.0%
Brieflow Interphase Cluster 53	53	Nuclear and cellular morphology maintenance through chromatin organization, organelle integrity, and cytoskeletal regulation	Low	Cluster 53 is heterogeneous (Low confidence) with no single dominant pathway, but genes converge on a shared morphological phenotype likely involving nuclear shape, organelle integrity, and cytoskeletal organization as detected by DAPI/Tubulin/γH2AX/Phalloidin. The cluster contains genes from chromatin regulation (SMARCAL1, ERCC3, SATB2, ZEB2), mitochondrial structure (IMMT, BCS1L, COA5), cytoske…	29	11	10	3	5	37.9	82.8%
Brieflow Interphase Cluster 54	54	Pre-mRNA splicing / Spliceosome function	High	Cluster 54 is dominated by pre-mRNA splicing/spliceosome components, with 16 of 29 genes having well-established roles in splicing. These include core PRP19-CDC5L complex members (PRPF19, BCAS2, CTNNBL1), step-specific splicing factors (DHX38, PRPF18, TFIP11), minor spliceosome components (RNF113A, SNIP1, BUD13), and splicing regulators (WBP11, CACTIN, SDE2, DDX41, CDK11A, ESS2, PPWD1). The highe…	29	16	9	4	0	55.2	100.0%
Brieflow Interphase Cluster 55	55	No coherent biological pathway	Low	Cluster 55 lacks a single coherent biological pathway. A notable enrichment of MHC region genes (chromosome 6p21: CFB, C4A, RXRB, MSH5, GPSM3, NCR3, C6orf132) suggests possible co-regulation or genomic proximity effects, but these genes span complement, nuclear receptor, DNA repair, and immune signaling functions. The remaining genes cover diverse processes including mitochondrial translation (RA…	29	6	8	8	7	20.7	75.9%
Brieflow Interphase Cluster 56	56	Telomere maintenance and protection via the shelterin complex, integrated with DNA damage response signaling	High	Cluster 56 is dominated by telomere maintenance and DNA damage response genes. The shelterin complex is strongly represented (TINF2, ACD, TERF1, TERF2, POT1, DCLRE1B), alongside BRCA1-associated DNA damage response components (BRCA1, BARD1, RBBP8, TOPBP1, CLSPN, UIMC1). These 12 established genes out of 28 total (43%) form a coherent functional unit, and the γH2AX channel in the screen directly m…	28	12	8	8	0	42.9	100.0%
Brieflow Interphase Cluster 57	57	Chromatin remodeling and epigenetic regulation coupled to DNA replication and translation initiation	Medium	Cluster 57 contains two major functional groups: (1) chromatin remodeling and epigenetic regulation (SMARCA5, BAZ1B, EHMT1, EHMT2, DNAJC9, MCM4) and (2) translation initiation (EIF3D/E/F/H/M, EIF4A1, EIF4G2), connected by the shared biological theme of gene expression regulation and cell proliferation control. The co-chaperones CDC37 and DNAJC9 bridge protein homeostasis with chromatin/replicatio…	28	16	8	4	0	57.1	100.0%
Brieflow Interphase Cluster 58	58	Cullin-RING E3 ubiquitin ligase (CRL) regulation via neddylation pathway	High	Cluster 58 is dominated by the neddylation-dependent cullin-RING E3 ubiquitin ligase (CRL) pathway. Nine genes (NAE1, UBA3, UBE2M, NEDD8, RBX1, CUL3, CAND1, ARIH1, KCTD10) constitute the core neddylation cascade and CRL machinery, providing high confidence in pathway identification. The most compelling discovery candidate is BTBD9, a BTB-domain protein with virtually no functional annotation that…	28	9	17	2	0	32.1	100.0%
Brieflow Interphase Cluster 59	59	RNA Polymerase II transcription elongation and associated chromatin remodeling	High	This cluster is dominated by RNA Polymerase II transcription elongation machinery with very high confidence (>90% of genes fit). It contains 13 Pol II subunits (POLR2A-L, POLR2J3), the general transcription initiation factor GTF2B, all four core PAF1 complex members (PAF1, CTR9, RTF1, CDC73), the DSIF complex (SUPT4H1, SUPT5H), the FACT complex (SSRP1, SUPT16H), and the histone chaperone SUPT6H —…	28	24	4	1	0	85.7	100.0%
Brieflow Interphase Cluster 60	60	LDL receptor endocytosis and cholesterol homeostasis	Medium	Cluster 60 converges on LDL receptor-mediated endocytosis and cholesterol homeostasis. Core established genes include the LDLR itself, INSIG1 (SREBP/cholesterol feedback), AP-2 complex subunits (AP2M1, AP2S1), and endocytic machinery (FCHO2, SH3GL1, RAB35, PIP5K1A, actins). Three PBAF chromatin remodeling complex members (PBRM1, ARID2, BRD7) suggest transcriptional regulation of this pathway. The…	27	11	14	2	0	40.7	100.0%
Brieflow Interphase Cluster 61	61	Chromatin structure and nucleosome organization	High	Cluster 61 is dominated by replication-dependent histone genes (H2A, H2B, H3, H4 variants) comprising ~50% of the cluster, clearly identifying chromatin structure and nucleosome organization as the dominant pathway. PHF2 (histone demethylase), ZBTB7A (chromatin-associated transcriptional repressor), and PPP4R3A (γH2AX phosphatase directly relevant to the screen's DNA damage readout) are establish…	27	16	8	3	0	59.3	100.0%
Brieflow Interphase Cluster 62	62	No coherent biological pathway	Low	Cluster 62 contains 10 non-targeting controls among 26 entries, and the 16 real genes span diverse functions including tRNA modification (TP53RK, TRMT6), RNA processing (CSTF2, NOCT), DNA damage repair (SHLD1, PHF20), oxidative stress (SRXN1), and metabolism (PYGB, NDUFAF5). No single coherent pathway dominates. The high proportion of non-targeting controls suggests these genes may produce subtle…	26	0	3	3	20	0.0	23.1%
Brieflow Interphase Cluster 63	63	Pre-mRNA splicing and RNA processing coupled with COP9 signalosome-mediated protein homeostasis	High	Cluster 63 contains two major functional modules: (1) the COP9 signalosome complex (COPS2/3/4/5/6/8, GPS1) which regulates cullin-RING E3 ligase activity through deneddylation, and (2) a large set of pre-mRNA splicing and RNA processing factors (DHX15, DHX9, USP39, RBM17, CHERP, HNRNPC, PCBP1, ILF2, ILF3, SRRT). These two modules likely co-cluster because CSN-mediated protein homeostasis is criti…	26	18	6	3	0	69.2	100.0%
Brieflow Interphase Cluster 64	64	ER protein biogenesis, membrane protein insertion, and ER-to-Golgi secretory pathway homeostasis	High	This cluster is dominated by genes involved in ER protein biogenesis and the early secretory pathway. Core components include the EMC complex (EMC3, EMC6, EMC7, MMGT1) for ER membrane protein insertion, COPII machinery (SEC23B, SEC23IP) for ER-to-Golgi transport, ALG6 for N-glycosylation, YIPF5 for ER-Golgi trafficking, TMEM30A for phospholipid flippase function at the ER, ELOVL1 for ER-localized…	25	13	8	4	0	52.0	100.0%
Brieflow Interphase Cluster 65	65	Mitochondrial function, energy metabolism, and oxidative stress response	Medium	Cluster 65 is enriched for mitochondrial function and energy metabolism genes (MECR, SURF1, ATP5MG, TRIAP1, MRPS15, ALAS1) alongside oxidative stress responders (PRDX1, SELENON, EPAS1), suggesting perturbation of these genes produces similar morphological phenotypes related to mitochondrial dysfunction and redox imbalance. The highest-priority discovery candidates are the completely uncharacteriz…	25	9	11	5	0	36.0	100.0%
Brieflow Interphase Cluster 66	66	Mitochondrial function, ribosome biogenesis, and mTOR-lysosomal signaling	Medium	This cluster converges on mitochondrial function, ribosome biogenesis, and mTOR-lysosomal signaling. Core established genes include LAMTOR1 (mTORC1/lysosomal signaling), SIK3 (mTOR regulation via DEPTOR), COX16 and PYURF (mitochondrial respiratory chain assembly), PTPMT1 (mitochondrial cardiolipin biosynthesis), METTL15 and MRPL23 (mitochondrial ribosome), DKC1 (rRNA pseudouridylation/ribosome bi…	25	10	13	3	0	40.0	100.0%
Brieflow Interphase Cluster 67	67	PI3K/AKT growth factor signaling integrated with INO80 chromatin remodeling	High	Cluster 67 is dominated by PI3K/AKT growth factor signaling (IGF1R→IRS2→PIK3CA) integrated with INO80 chromatin remodeling complex components (INO80, ACTR8, INO80B, NFRKB). The phenotypic clustering likely reflects shared morphological consequences of disrupted growth signaling and chromatin maintenance, detectable via γH2AX (replication stress/DNA damage), nuclear morphology (DAPI), and cytoskel…	25	15	8	2	0	60.0	100.0%
Brieflow Interphase Cluster 68	68	RAS-MAPK/ERK signaling pathway	Medium	Cluster 68 contains a strong core of RAS-MAPK/ERK signaling pathway genes (MAPK1, GRB2, SOS1, PTPN11, SHOC2, RHOA) that form a coherent signaling axis from receptor tyrosine kinases through RAS activation to ERK phosphorylation. These six genes represent canonical components spanning the pathway from adaptor proteins (GRB2) through GEFs (SOS1), scaffold/phosphatase regulators (SHOC2), phosphatase…	25	6	15	4	0	24.0	100.0%
Brieflow Interphase Cluster 69	69	Mitochondrial gene expression and oxidative phosphorylation	High	Cluster 69 is dominated by genes involved in mitochondrial gene expression and oxidative phosphorylation. It contains 10 mitochondrial ribosomal protein genes (MRPS7, MRPS33, MRPS11, MRPL15, MRPL58, MRPL55, MRPL38, MRPL13, MRPL12, MRPL18, MRPL46, MRPL42), 5 Complex I subunits/assembly factors (NDUFA10, NDUFB9, NDUFB8, NDUFA9, NDUFAF3), a Complex III subunit (CYC1), an ATP synthase subunit (ATP5F1…	24	21	2	1	0	87.5	100.0%
Brieflow Interphase Cluster 70	70	Mitochondrial gene expression, translation, and oxidative phosphorylation	Medium	This cluster is enriched for genes involved in mitochondrial gene expression, ribosome biogenesis, and oxidative phosphorylation. Seven genes are established members: MRPL19 and MRPS28 (mitochondrial ribosomal proteins), MTERF3 and MTERF4 (mitochondrial transcription/translation regulators), COX6C and UQCRQ (respiratory chain complex III and IV subunits), and OXSM (mitochondrial fatty acid synthe…	24	7	13	3	1	29.2	95.8%
Brieflow Interphase Cluster 71	71	DNA damage response and genome integrity maintenance	Low	Cluster 71 is heterogeneous with low pathway confidence. The strongest signal involves DNA damage response genes (XRCC4, GTF2H2/GTF2H2C for repair, JMY for p53-mediated damage response), consistent with the γH2AX readout in the screen. However, many genes have unrelated primary functions (CMYA5-muscle, RSPH4A-cilia, ITGA9-adhesion, HSD17B4-peroxisomal metabolism), suggesting the morphological phe…	24	4	6	4	10	16.7	58.3%
Brieflow Interphase Cluster 72	72	Mitochondrial membrane integrity and organelle stress response	Low	Cluster 72 shows enrichment for mitochondrial membrane integrity and organelle stress response, anchored by CRLS1 (cardiolipin synthase), CDS2 (CDP-DAG synthase, cardiolipin precursor), ABCB10 (mitochondrial transporter), FASTKD5 and RPUSD4 (mitochondrial RNA processing), and DDRGK1 (ER-mitochondria ufmylation). However, significant heterogeneity exists with immune receptors (SIRPA, TREML2), sign…	23	6	13	4	0	26.1	100.0%
Brieflow Interphase Cluster 73	73	Lipid biosynthesis and membrane/Golgi homeostasis	Medium	Cluster 73 shows a medium-confidence enrichment for lipid biosynthesis and membrane/Golgi homeostasis. Core established genes include UGCG (glycosphingolipid synthesis), GNPAT (plasmalogen biosynthesis), ETNK2 (ethanolamine phosphorylation for phospholipid synthesis), MBTPS2 (SREBP processing for lipid gene transcription), ACBD3 (Golgi structure and PI4K recruitment), SLC35A1 (Golgi nucleotide-su…	23	7	13	3	0	30.4	100.0%
Brieflow Interphase Cluster 74	74	tRNA modification and maturation (Elongator complex-dependent wobble uridine modification pathway)	High	Cluster 74 is dominated by genes involved in tRNA wobble uridine modification, centered on the Elongator complex (ELP1-4) and the thiolation pathway (CTU1, CTU2), with accessory factors DPH3 and KTI12. Additional tRNA processing genes (POP4 for 5' processing, RTCB for tRNA splicing, IARS1 for aminoacylation) reinforce that the dominant phenotypic signature reflects disruption of tRNA maturation a…	23	11	10	2	0	47.8	100.0%
Brieflow Interphase Cluster 75	75	SAGA/STAGA histone acetyltransferase complex-mediated transcriptional regulation and associated gene expression programs	Medium	Cluster 75 contains a strong core of SAGA/STAGA histone acetyltransferase complex subunits (TAF5L, TAF6L, TADA2B, TADA3, TADA1, SGF29, SUPT7L, SUPT20H) along with the H3K4 methyltransferase SETD1A, which functionally connects to SAGA via H3K4me3-dependent SGF29 recruitment. This represents ~9/23 genes (39%) as direct chromatin/transcription regulators. A secondary lipid metabolism module (SREBF1,…	23	9	14	2	0	39.1	100.0%
Brieflow Interphase Cluster 76	76	Cytokinesis and abscission	High	Cluster 76 is a high-confidence cytokinesis/abscission cluster. The majority of genes (>90%) have well-documented roles in cytokinesis or produce cytokinesis failure phenotypes when perturbed. The cluster captures the full cytokinesis machinery: centralspindlin complex (KIF23, RACGAP1, ECT2), chromosomal passenger complex (AURKB, BIRC5, INCENP, CDCA8), midbody/abscission factors (CEP55, PDCD6IP, …	23	15	8	0	0	65.2	100.0%
Brieflow Interphase Cluster 77	77	Ubiquitin-proteasome system and NFE2L1-mediated proteasome homeostasis	High	Cluster 77 is dominated by the ubiquitin-proteasome system (UPS) and NFE2L1-mediated proteasome homeostasis. Core UPS components include proteasome subunits (PSMD4, PSMD13, ADRM1), ubiquitin (UBB), E3 ligase scaffold CUL1, E4 ligase UBE4B, the VCP/p97 cofactors NPLOC4 and UFD1 (ERAD pathway), and the NFE2L1-DDI2 proteasome bounce-back axis. The most striking finding is the co-clustering of all th…	23	10	12	1	0	43.5	100.0%
Brieflow Interphase Cluster 78	78	Nucleotide biosynthesis and ribosome biogenesis supporting cell proliferation and growth	Medium	Cluster 78 is organized around nucleotide biosynthesis and ribosome biogenesis supporting cell proliferation. The core established genes include de novo pyrimidine pathway enzymes (CAD, UMPS, CTPS1), ribosome biogenesis factors (NPM1, TCOF1), chromatin structural components (H1-2, H1-4), and cell cycle/transcription regulators (CCNC, DBF4). The morphological phenotypes detected by DAPI and γH2AX …	22	9	10	3	0	40.9	100.0%
Brieflow Interphase Cluster 79	79	Histone acetylation and chromatin remodeling via HAT complexes (ATAC, MOZ/MORF)	High	Cluster 79 is dominated by components of histone acetyltransferase complexes, particularly the ATAC complex (KAT2A, YEATS2, ZZZ3, TADA2A) and the MOZ/MORF complex (KAT6A, BRPF1), along with the core histone H2AC7. This represents a coherent chromatin remodeling/histone acetylation pathway with high confidence (>70% of genes have clear or plausible connections). The most promising discovery candid…	22	7	13	2	0	31.8	100.0%
Brieflow Interphase Cluster 80	80	N-glycosylation and hexosamine/nucleotide sugar biosynthesis pathway	Medium	Cluster 80 contains a core group of genes directly involved in N-glycosylation and hexosamine/nucleotide sugar biosynthesis: GFPT1 (rate-limiting enzyme of the hexosamine pathway), NAGK (GlcNAc kinase), UGP2 (UDP-glucose synthesis), MOGS (glucosidase I, first step of N-glycan processing in ER), and WBP1 (subunit of the oligosaccharyltransferase complex). This provides a coherent glycosylation pat…	22	5	15	2	0	22.7	100.0%
Brieflow Interphase Cluster 81	81	mRNA 3'-end processing, deadenylation, and post-transcriptional mRNA metabolism	High	Cluster 81 is dominated by genes involved in post-transcriptional mRNA metabolism, specifically mRNA 3'-end processing (NUDT21, CPSF6), deadenylation via the CCR4-NOT complex (CNOT1, CNOT10, CNOT11, CNOT4), and mRNA stability regulation (PABPC1, ELAVL1, RBM26, RBM27, RBM33). This core pathway is well-represented (11/22 genes = 50%, rising to ~73% when including functionally connected genes), supp…	22	11	10	1	0	50.0	100.0%
Brieflow Interphase Cluster 82	82	DNA replication stress response and replication-coupled DNA damage signaling	High	Cluster 82 is dominated by DNA replication and replication stress/DNA damage response genes. The core includes four MCM complex subunits (MCM2/3/5/6) essential for replication fork progression, the ATR-ATRIP checkpoint kinase complex that senses replication stress, MRE11 (DSB repair and fork processing), H2AX (DNA damage marker directly measured in the screen via γH2AX), CEP164 (ATR/ATM signaling…	22	11	9	2	0	50.0	100.0%
Brieflow Interphase Cluster 83	83	RNA Polymerase II transcription initiation and early elongation control (TFIID complex and NELF-mediated pausing)	High	Cluster 83 is dominated by components of the TFIID basal transcription factor complex (13 TAF subunits: TAF1-TAF8, TAF10-TAF13) and the NELF complex (NELFA, NELFB, NELFCD), which together control RNA Polymerase II transcription initiation and promoter-proximal pausing. This accounts for >68% of genes, yielding high confidence. RPRD1B (Pol II CTD regulation) and HMGN2 (chromatin accessibility for …	22	15	6	1	0	68.2	100.0%
Brieflow Interphase Cluster 84	84	mTORC1 signaling pathway (nutrient sensing and lysosomal activation)	High	Cluster 84 is dominated by the mTORC1 nutrient sensing and signaling pathway with high confidence (>70% of genes are established pathway members). The cluster contains the complete core mTORC1 machinery: the kinase complex (MTOR, RPTOR), the activating GTPase RHEB, Rag GTPases (RRAGA, RRAGC), the Ragulator lysosomal scaffold (LAMTOR2, LAMTOR3, LAMTOR4), the GATOR2 complex (MIOS, WDR24, WDR59, SEH…	22	13	8	1	0	59.1	100.0%
Brieflow Interphase Cluster 85	85	Integrator complex-mediated RNA Polymerase II transcription termination and pause-release regulation	High	Cluster 85 is dominated by the Integrator complex, with 8 of its subunits (INTS1, INTS2, INTS3, INTS5, INTS6, INTS7, INTS8, INTS12) present, along with HEXIM1, a key regulator of Pol II pause-release via P-TEFb sequestration. Together these 9 genes (41% of cluster) directly participate in RNA Pol II transcription termination and pause-release regulation. Additional genes involved in transcription…	22	9	12	1	0	40.9	100.0%
Brieflow Interphase Cluster 86	86	Chromatin organization and DNA damage signaling	Low	Cluster 86 shows low-confidence convergence on chromatin organization and DNA damage signaling, anchored by histones H2AB3/H3C3, R-loop resolver RNASEH1, and mitochondrial apoptosis factor AIFM1. The heterogeneity suggests the shared morphological phenotype may reflect nuclear morphology disruption and γH2AX activation from diverse upstream causes. The highest-priority discovery candidates are CD…	22	4	6	4	8	18.2	63.6%
Brieflow Interphase Cluster 87	87	Chromatin organization and transcriptional regulation via histone modification and nucleosome remodeling	Medium	Cluster 87 contains three histone H2B variants (H2BC9, H2BC11, H2BC17), the chromatin reader MBD2 (NuRD complex), and the histone acetyltransferase complex component KAT14 (ATAC complex), pointing to a dominant process of chromatin organization and transcriptional regulation through nucleosome structure and histone modification. The confidence is Medium because while these five genes form a coher…	22	5	10	1	6	22.7	72.7%
Brieflow Interphase Cluster 88	88	Cell surface organization, extracellular matrix integrity, and membrane-associated signaling	Low	Cluster 88 is heterogeneous with low pathway confidence. The best-fitting theme is cell surface organization and extracellular matrix integrity, supported by ~9 genes with membrane/ECM roles (LAD1, SLC35D1, MUC20, CHRD, FCN2, PCDHA13, CR1L, CHRNG, FETUB) that would produce convergent morphological phenotypes when disrupted. The top discovery candidates are C9orf163 (virtually unstudied, priority …	22	6	8	4	4	27.3	81.8%
Brieflow Interphase Cluster 89	89	NuA4 histone acetyltransferase complex-mediated chromatin remodeling and transcriptional regulation	High	Cluster 89 is dominated by components of the NuA4 histone acetyltransferase complex and associated chromatin remodeling machinery. Six genes (KAT5, EP400, DMAP1, ING3, ACTL6A, EPC2) are established NuA4 complex subunits, providing a strong core signal. Additional established chromatin regulators include ASF1A (histone chaperone), PHF12 (SIN3 complex/HDAC-mediated repression), EMSY (chromatin remo…	21	10	8	3	0	47.6	100.0%
Brieflow Interphase Cluster 90	90	Innate immune signaling and NF-κB / inflammatory response	Low	This cluster shows low pathway confidence with significant functional heterogeneity. The best-fitting theme is innate immune signaling and NF-κB/inflammatory response, anchored by ECSIT (NF-κB adapter and mitochondrial complex I assembly factor), EBI3 (IL-27 cytokine subunit), SHFL (antiviral innate immune effector), and ICAM3 (leukocyte adhesion). However, only ~4/21 genes are clearly establishe…	21	4	15	3	0	19.0	100.0%
Brieflow Interphase Cluster 91	91	mRNA 3'-end processing (cleavage and polyadenylation)	High	Cluster 91 is dominated by core mRNA 3'-end cleavage and polyadenylation factors. Ten genes (CPSF1, CPSF2, CPSF3, WDR33, CSTF3, SYMPK, PCF11, CLP1, SSU72, ZC3H3) are established components of the CPSF complex, cleavage factor complexes, or directly involved in polyadenylation, representing ~48% of the cluster and providing high confidence in pathway assignment. Several RNA processing-adjacent gen…	21	10	10	1	0	47.6	100.0%
Brieflow Interphase Cluster 92	92	ER homeostasis and endomembrane system organization	Low	Cluster 92 is heterogeneous with low pathway confidence. The best-fitting theme is ER homeostasis and endomembrane organization, anchored by MBTPS1 (Site-1 protease, SREBP/ATF6 activation), TMEM208 (ER-stress autophagy regulator), and MVD (SREBP-regulated sterol synthesis enzyme). The top discovery candidates are CCDC58 and PRAMEF18, which are virtually uncharacterized and could represent novel E…	21	3	5	3	10	14.3	52.4%
Brieflow Interphase Cluster 93	93	RNA exosome complex-mediated RNA processing and degradation	High	Cluster 93 is dominated by the RNA exosome complex, with 11 of 21 genes (all 9 Exo-9 core subunits EXOSC2-9, catalytic subunits EXOSC10 and DIS3, and cofactor MTREX) being established components. This gives high confidence in RNA exosome-mediated RNA processing/degradation as the dominant pathway. Among the remaining genes, PAPOLG and TRIR are the most compelling novel-role candidates given their…	21	11	8	2	0	52.4	100.0%
Brieflow Interphase Cluster 94	94	Pre-mRNA splicing via the spliceosome	High	Cluster 94 is a highly coherent spliceosomal gene cluster. All 21 genes are associated with pre-mRNA splicing, spanning multiple spliceosome subcomplexes: the SF3A subcomplex (SF3A1, SF3A3), the SF3B subcomplex (SF3B1, SF3B2, SF3B3, SF3B5), U2 snRNP components (SNRPA1, SNU13), the PRP19/CDC5L complex (PLRG1), catalytic step factors (SLU7, DHX8, RBM22, CDC40), and additional spliceosomal component…	21	20	0	1	0	95.2	100.0%
Brieflow Interphase Cluster 95	95	Ubiquitin and ubiquitin-like protein (SUMO) conjugation pathways regulating chromatin integrity and DNA damage response	High	Cluster 95 is dominated by genes involved in ubiquitin and ubiquitin-like (SUMO) conjugation pathways that converge on chromatin regulation and DNA damage response. The cluster contains three major HECT-domain E3 ubiquitin ligases (HUWE1, TRIP12, UBR5) that share a specific role in suppressing excessive chromatin ubiquitination at DNA damage sites (TRIP12 and UBR5 both regulate RNF168). The SUMO …	20	14	5	1	0	70.0	100.0%
Brieflow Interphase Cluster 96	96	No coherent biological pathway	Low	Cluster 96 contains 10 nontargeting controls and only 10 gene perturbations, making pathway identification challenging. The gene set is highly heterogeneous: it includes a spliceosome/DNA repair factor (HTATSF1), mitochondrial components (MICOS10, COX19, GTPBP10, VWA8), a lysosomal enzyme (ARSA), an extracellular matrix gene (COL11A2), a mitotic cohesion factor (SGO1, though the screen focuses on…	20	0	5	2	13	0.0	35.0%
Brieflow Interphase Cluster 97	97	DNA damage response and genome integrity maintenance	Low	Cluster 97 is heterogeneous but contains a core of DNA damage response genes (POLQ, PALB2, USP10, ZNHIT1) that likely drive the phenotypic clustering, particularly through γH2AX signal changes. The cluster also contains keratin/hair-associated genes (KRTAP2-3, KRTAP5-3, KRTAP9-4, KRT17) that may cluster due to shared morphological effects rather than pathway coherence. The highest-priority discov…	20	4	5	5	6	20.0	70.0%
Brieflow Interphase Cluster 98	98	ER and cellular proteostasis (protein biogenesis, quality control, and degradation)	Medium	Cluster 98 groups genes involved in ER protein biogenesis (EMC2, SEC63), protein quality control (PTRH1, PSMG4), and autophagy (ATG4B), suggesting a dominant theme of cellular proteostasis. Approximately 50-60% of genes fit this theme when including mitochondrial protein homeostasis components (PITRM1, DDX28, SLC25A3). The top discovery candidate is FAM166A, which is virtually unstudied in human …	20	5	14	1	0	25.0	100.0%
Brieflow Interphase Cluster 99	99	Tubulin post-translational modification and cytoskeletal organization	Low	Cluster 99 has low pathway confidence with significant functional heterogeneity. The strongest core involves tubulin post-translational modification (TTLL11 polyglutamylase, AGBL4 deglutamylase), which would produce distinctive tubulin channel phenotypes in this cell-painting screen. Two PP2A-related genes (SET, PTPA) provide a plausible regulatory connection, as PP2A controls cytoskeletal dynami…	20	2	15	3	0	10.0	100.0%
Brieflow Interphase Cluster 100	100	No coherent biological pathway	Low	This cluster is dominated by nontargeting control guides (12 out of 20 entries), which strongly suggests there is no coherent biological pathway driving the clustering. The remaining 8 protein-coding genes span highly diverse functions: KCNG1 (voltage-gated potassium channel regulation), NDC80 (kinetochore/mitotic spindle - though this is an interphase screen, making its phenotype here unclear), …	20	0	0	0	20	0.0	0.0%
Brieflow Interphase Cluster 101	101	Cytoplasmic dynein-dynactin mediated microtubule-based intracellular transport	High	Cluster 101 is dominated by cytoplasmic dynein 1 and dynactin complex subunits, representing a highly coherent pathway of microtubule-based retrograde intracellular transport. 15 of 20 genes (75%) are established components: the dynein motor (DYNC1H1, DYNC1LI1, DYNC1LI2, DYNC1I2, DYNLRB1), the dynactin activating complex (DCTN1-6, ACTR1A, ACTR10), the dynein regulator PAFAH1B1 (LIS1), and the dyn…	20	15	3	2	0	75.0	100.0%
Brieflow Interphase Cluster 102	102	mTOR/AMPK nutrient sensing and cellular energy metabolism	Medium	Cluster 102 converges on mTOR/AMPK nutrient sensing and cellular energy metabolism. The core established genes include TSC1 (canonical mTORC1 negative regulator), KRAS (upstream activator of PI3K/mTOR signaling), and CAB39 (essential LKB1/AMPK pathway activator). Multiple mitochondrial OXPHOS components (NDUFA8, NDUFA4, ATP5PB) and mitochondrial ribosomal proteins (MRPL20, MRPL37) likely cluster …	19	3	12	4	0	15.8	100.0%
Brieflow Interphase Cluster 103	103	Protein homeostasis and ER stress response	Low	Cluster 103 shows significant functional heterogeneity with low confidence for a single dominant pathway. The best-supported theme is protein homeostasis/ER stress response, anchored by DERL1 (ERAD) and UBA5 (ufmylation/ER homeostasis). However, many genes have primary roles in diverse processes (cell cycle, signaling, metabolism, development), suggesting the shared morphological phenotype may re…	19	2	13	4	0	10.5	100.0%
Brieflow Interphase Cluster 104	104	Endomembrane lipid homeostasis and membrane organization	Low	Cluster 104 shows low-to-medium coherence around endomembrane lipid homeostasis and membrane organization, with DGKI, GDE1, TAMM41, PSEN2, and RBSN as core lipid/membrane genes. The cluster is heterogeneous, suggesting shared morphological phenotypes from disrupted membrane architecture. FAM86B1 is the top discovery candidate as a completely uncharacterized gene. TMCO3 and FBXW12 are promising no…	19	5	6	2	6	26.3	68.4%
Brieflow Interphase Cluster 105	105	Mitochondrial function and respiratory chain maintenance	Medium	Cluster 105 is enriched for genes involved in mitochondrial function and respiratory chain maintenance. Seven genes (NOA1, GRSF1, COX18, PPA2, SLC25A28, GATB, COQ2) have well-established mitochondrial roles spanning translation regulation, respiratory complex assembly, CoQ biosynthesis, iron transport, tRNA charging, and pyrophosphate hydrolysis. This represents ~37% of the cluster as firmly esta…	19	7	10	2	0	36.8	100.0%
Brieflow Interphase Cluster 106	106	ER-to-Golgi vesicular trafficking and early secretory pathway	High	Cluster 106 is dominated by genes involved in ER-to-Golgi vesicular trafficking and the early secretory pathway. Core components include the p24 family cargo receptors (TMED2, TMED9, TMED10), COPII assembly factors (SEC16A, PREB), retrograde transport machinery (NBAS, USE1, BNIP1), ER quality control (ERP44), lipid transfer at ER-Golgi contact sites (OSBP), and Rab GTPase regulators (RAB14, GDI2)…	19	12	6	1	0	63.2	100.0%
Brieflow Interphase Cluster 107	107	ESCRT pathway and endosomal sorting of ubiquitinated cargo into multivesicular bodies (MVBs)	High	Cluster 107 is dominated by the ESCRT (Endosomal Sorting Complexes Required for Transport) pathway for MVB biogenesis and ubiquitinated cargo sorting. Eight genes are established ESCRT components spanning ESCRT-0 (HGS), ESCRT-I (UBAP1, VPS28, VPS37A), ESCRT-III (CHMP2A, CHMP6), ESCRT-associated (PTPN23), and the deubiquitinase USP8 that regulates ESCRT function. This represents >40% of the cluste…	19	8	10	1	0	42.1	100.0%
Brieflow Interphase Cluster 108	108	No coherent biological pathway	Low	Cluster 108 contains 10 nontargeting controls and only 9 gene perturbations, which significantly dilutes any biological signal. The gene perturbations span diverse functions: endosomal sorting (CHMP3), integrin-mediated adhesion (ITGA4), proteasome regulation (PSME2), chromatin (H2BC10), motor protein activity (KIF4A), Wnt signaling (TPBG), RNA processing (RTRAF), deubiquitination (USP17L13), met…	19	0	5	4	10	0.0	47.4%
Brieflow Interphase Cluster 109	109	20S proteasome complex assembly and function	High	Cluster 109 is dominated by the 20S core proteasome, containing all seven alpha subunits (PSMA1-7) and all seven beta subunits (PSMB1-7), plus the proteasome assembly chaperones POMP and PSMG3, and AKIRIN2, which was recently shown to mediate nuclear import of assembled 20S proteasomes. This accounts for 17/19 genes (89%), giving high confidence in the pathway assignment. Two genes stand out as u…	19	17	2	0	0	89.5	100.0%
Brieflow Interphase Cluster 110	110	Wnt/β-catenin signaling and ubiquitin-dependent protein homeostasis	Low	Cluster 110 has a weak but identifiable Wnt/β-catenin signaling core anchored by CTNNB1 and UBAC2 (a direct negative regulator of β-catenin). However, the cluster is heterogeneous, with genes spanning mitochondrial function (TFB1M, THG1L), tRNA modification (LAGE3), and porphyrin biosynthesis (UROS), yielding low pathway confidence. The most promising discovery candidates are: LENG9 (virtually un…	18	2	5	4	7	11.1	61.1%
Brieflow Interphase Cluster 111	111	No coherent biological pathway	Low	Cluster 111 contains a heterogeneous set of genes spanning diverse biological functions including RNA processing (C1D, RPRD1A), translation regulation (LARP1), cytoskeletal organization (TUBA4A), chromatin remodeling (SS18), endosomal trafficking (COMMD8), ubiquitin signaling (COPS9), selenoprotein biosynthesis (SEPSECS), ER morphology (RTN3), B-cell transcription (PAX5), cilia (CCDC96, RTTN), an…	18	0	3	2	13	0.0	27.8%
Brieflow Interphase Cluster 112	112	No coherent biological pathway	Low	This cluster is overwhelmingly composed of nontargeting control guides (15 out of 18 members), which are negative controls in the CRISPR screen that do not target any gene. Their clustering together indicates they share a baseline/unperturbed morphological phenotype. The three actual gene perturbations (BCL2, RABGAP1L, ERCC6L) are functionally unrelated: BCL2 is a canonical anti-apoptotic regulat…	18	0	0	0	18	0.0	0.0%
Brieflow Interphase Cluster 113	113	Mitochondrial function and cellular energy homeostasis	Low	Cluster 113 shows low pathway coherence but contains a core of mitochondrial function genes (COQ5, PARS2, C12orf65, SLIRP) and the energy sensor PRKAB1/AMPK. The morphological phenotype likely reflects mitochondrial dysfunction leading to energy stress, cytoskeletal remodeling, and DNA damage (γH2AX). However, many genes (MMP17, CUX2, VPS37B) lack clear connections to this process, suggesting eit…	18	5	11	2	0	27.8	100.0%
Brieflow Interphase Cluster 114	114	Cytoskeletal organization and cell morphology regulation via Wnt signaling, actin dynamics, and endosomal trafficking	Medium	This cluster converges on cytoskeletal organization and cell morphology regulation, with contributions from Wnt signaling (APC, AXIN1), actin dynamics (WASL, RHOG, CRK), and endosomal recycling of surface receptors (SNX17, MICALL1). These processes collectively control cell shape, adhesion, and migration — phenotypes readily captured by the cell-painting assay. The highest-priority discovery cand…	18	7	9	2	0	38.9	100.0%
Brieflow Interphase Cluster 115	115	Autophagy and PI3K-mediated membrane trafficking	High	Cluster 115 is dominated by core autophagy machinery: RB1CC1 (FIP200, ULK1 complex), PIK3C3 (VPS34), PIK3R4 (VPS15), NRBF2 (PI3KC3-C1 regulator), and ATG9A (autophagosomal membrane scramblase). These five genes represent the two major complexes required for autophagy initiation — the ULK1 complex and the class III PI3K complex — plus the essential membrane source protein ATG9A. Two mitochondrial …	18	5	10	3	0	27.8	100.0%
Brieflow Interphase Cluster 116	116	mTOR signaling and cell growth regulation via protein homeostasis (ubiquitin-proteasome, PP2A phosphatase, and transcriptional elongation control)	Medium	Cluster 116 converges on mTOR signaling and cell growth regulation, integrating upstream regulators (TSC2), ubiquitin-proteasome components (FBXW11, SKP1), PP2A phosphatase (PPP2CA, IGBP1), and transcriptional elongation machinery (LEO1, WDR61, IWS1, ELOF1). The highest-priority candidates for follow-up are RNASEK (potential lysosomal mTOR activation via V-ATPase), ELOF1 (novel transcriptional el…	18	5	12	1	0	27.8	100.0%
Brieflow Interphase Cluster 117	117	V-ATPase-mediated endolysosomal acidification and vesicular trafficking	High	Cluster 117 is dominated by V-ATPase subunits (12 of 18 genes), representing both V1 peripheral (ATP6V1A/B2/C1/D/E1/F/G1/H) and V0 membrane-integral (ATP6V0B/C/D1) subcomplexes plus the accessory subunit ATP6AP1. Two AP-1 adaptor complex subunits (AP1M1, AP1G1) are also present, consistent with their role in clathrin-mediated vesicular trafficking that functionally depends on V-ATPase-mediated ac…	18	14	3	1	0	77.8	100.0%
Brieflow Interphase Cluster 118	118	N-linked glycosylation in the endoplasmic reticulum	High	Cluster 118 is dominated by genes involved in N-linked glycosylation in the ER, spanning dolichol-phosphate biosynthesis (DHDDS, NUS1), dolichol-linked oligosaccharide assembly (ALG2, ALG11), the oligosaccharyltransferase complex (DDOST, DAD1, RPN1, RPN2), and ER translocation (SEC62). This accounts for 9/17 genes (53%), with strong functional coherence across multiple steps of the pathway. The m…	17	9	7	1	0	52.9	100.0%
Brieflow Interphase Cluster 119	119	Ubiquitin-proteasome system and protein homeostasis	Medium	Cluster 119 is dominated by ubiquitin-proteasome system (UPS) and protein homeostasis genes. Seven genes (UBC, UBA6, BIRC6, USP14, RNF123, DNAJB2, TRIM24) are established UPS components spanning E1 activation (UBA6), ubiquitin itself (UBC), E2/E3 ligases (BIRC6, RNF123, TRIM24), deubiquitination (USP14), and chaperone-assisted degradation (DNAJB2). Notably, BIRC6 and UBA6 form a known functional …	17	7	9	1	0	41.2	100.0%
Brieflow Interphase Cluster 120	120	Endolysosomal trafficking and membrane/cytoskeletal organization	Low	Cluster 120 shows low pathway coherence but a partial theme of endolysosomal trafficking and membrane/cytoskeletal organization, anchored by AP3B1, TRPM2, PCNT, and ABCG1. The most promising discovery candidates are MX1 and UBASH3A, both possessing dynamin-related or endocytic functions that could represent unrecognized baseline roles in membrane trafficking outside their canonical immune context…	17	4	9	4	0	23.5	100.0%
Brieflow Interphase Cluster 121	121	Mitochondrial oxidative phosphorylation (OXPHOS) and mitochondrial gene expression	High	Cluster 121 is dominated by mitochondrial oxidative phosphorylation components: four ATP synthase (Complex V) subunits (ATP5PF, ATP5MGL, ATP5F1D, ATP5PO), one Complex III subunit (UQCRFS1), two Complex I subunits (NDUFA11, NDUFB7), two mitochondrial ribosomal proteins (MRPL4, MRPL34), and CLUH, which regulates transport/translation of nuclear-encoded mitochondrial mRNAs. This represents >58% of t…	17	10	4	3	0	58.8	100.0%
Brieflow Interphase Cluster 122	122	P-TEFb-mediated transcription elongation and RNA Polymerase II regulation	Medium	This cluster is anchored by four core components of the P-TEFb-mediated transcription elongation pathway: BRD4 (recruits P-TEFb to promoters/enhancers), CDK9 (catalytic kinase subunit of P-TEFb), CCNT1 (cyclin T1 regulatory subunit of P-TEFb), and TBP (basal transcription factor for PIC assembly). Together these represent the machinery for transitioning RNA Pol II from initiation to productive el…	17	4	10	3	0	23.5	100.0%
Brieflow Interphase Cluster 123	123	DNA damage response and genome maintenance	Medium	This cluster shows a core of DNA damage response and genome maintenance genes: BRIP1 and FANCF are canonical Fanconi anemia/DNA repair pathway members, POLG2 maintains mitochondrial DNA integrity, FDXR is a p53-responsive mitochondrial protein linked to DNA damage-induced apoptosis, SLC25A19 supports mitochondrial nucleotide metabolism essential for DNA repair, and TSEN54 functions in RNA process…	17	6	9	2	0	35.3	100.0%
Brieflow Interphase Cluster 124	124	Endomembrane lipid homeostasis and intracellular membrane trafficking	Medium	Cluster 124 shows a medium-confidence enrichment for endomembrane lipid homeostasis and membrane trafficking, anchored by ABCA3 (phospholipid transport), SPTLC1 (sphingolipid biosynthesis), PIGX (GPI-anchor biosynthesis), RABGGTB (Rab prenylation), and RAB26 (vesicle trafficking). The highest-priority discovery candidates are WDR86 (virtually unstudied WD40 protein, priority 9), PRAMEF20 (unchara…	17	5	8	4	0	29.4	100.0%
Brieflow Interphase Cluster 125	125	DNA damage response and chromatin integrity maintenance	Medium	Cluster 125 converges on DNA damage response and chromatin integrity maintenance, supported by established DDR genes (USP1, HUS1, POLM) and chromatin regulators (ANKRD11, TRIM33, OGT, EWSR1) that likely produce γH2AX-positive phenotypes upon knockout. The highest-priority discovery candidates are NACAD (virtually unstudied, priority 8) and MRPS17 (minimal annotation, priority 7) as uncharacterize…	17	7	8	2	0	41.2	100.0%
Brieflow Interphase Cluster 126	126	No coherent biological pathway	Low	Cluster 126 contains functionally heterogeneous genes spanning peroxisome biogenesis (PEX14), RAS signaling (HRAS), innate immunity (NLRP2, LAIR1, CSF2RB, FAM71E1), proteasome assembly (PSMG2), splicing (TSSC4), mitochondrial iron-sulfur cluster assembly (IBA57), cell migration (MIEN1), calcium/Wnt signaling (TMEM64), ribonuclease inhibition (RNH1), and transcriptional regulation (ZNF468). The pr…	17	0	6	3	8	0.0	52.9%
Brieflow Interphase Cluster 127	127	Nuclear envelope integrity and nuclear morphology regulation	Medium	This cluster converges on nuclear envelope integrity and nuclear morphology. The core established genes are LMNA (nuclear lamina), CTDNEP1, and CNEP1R1 (phosphatase complex regulating nuclear membrane lipid composition). The presence of DICER1, DROSHA, and AGO2 suggests that miRNA biogenesis pathway disruption produces nuclear morphology phenotypes, likely through dysregulation of nuclear envelop…	17	3	11	3	0	17.6	100.0%
Brieflow Interphase Cluster 128	128	26S proteasome-mediated ubiquitin-dependent protein degradation	High	This cluster is a near-complete representation of the 19S regulatory particle of the 26S proteasome, encompassing all six AAA-ATPase subunits of the base (PSMC1-6) and multiple lid and base non-ATPase subunits (PSMD1, PSMD2, PSMD3, PSMD6, PSMD7, PSMD8, PSMD11, PSMD12, PSMD14, SEM1). The pathway confidence is high, with 15 of 17 genes being canonical 26S proteasome subunits (>88%). VCP/p97 is a we…	17	15	2	0	0	88.2	100.0%
Brieflow Interphase Cluster 129	129	Mitochondrial function and oxidative phosphorylation	High	Cluster 129 is dominated by genes involved in mitochondrial function, including oxidative phosphorylation (UQCRC2, NDUFAB1, NDUFB10), mitochondrial translation (TUFM, MTG2, MRPS34, PTCD1), and mitochondrial-linked pyrimidine biosynthesis (DHODH). Autophagy/mitophagy genes (MAP1LC3B, ATG2A) fit as mitochondrial quality control components. The highest-priority discovery candidate is ZCCHC14, a virt…	16	8	7	1	0	50.0	100.0%
Brieflow Interphase Cluster 130	130	Mitochondrial function and oxidative phosphorylation / mitochondrial gene expression	Low	This cluster contains a core of mitochondrial genes: MRPS22 (mitochondrial ribosomal protein), ACAD9 (complex I assembly factor), and FDX1 (mitochondrial electron transfer for steroidogenesis), suggesting the dominant process involves mitochondrial function, particularly oxidative phosphorylation and mitochondrial gene expression. However, confidence is low because several genes (SPICE1, GALP, ZF…	16	3	5	2	6	18.8	62.5%
Brieflow Interphase Cluster 131	131	Mitochondrial gene expression and oxidative phosphorylation	Low	This cluster shows low pathway confidence with only 3 of 16 genes (COX7C, RPUSD3, MRPS14) having established roles in mitochondrial gene expression and oxidative phosphorylation. COX7C is a Complex IV subunit, RPUSD3 pseudouridylates mitochondrial mRNAs including COXI, and MRPS14 is a mitochondrial ribosomal protein—together forming a coherent mitochondrial translation/OXPHOS core. However, the c…	16	3	6	5	2	18.8	87.5%
Brieflow Interphase Cluster 132	132	Glycosylation and endomembrane/ER-Golgi processing	Low	This cluster contains 9 true gene perturbations and 7 nontargeting controls, which significantly dilutes pathway signal. Among the real genes, B4GALT5 and B3GNT2 are Golgi-resident glycosyltransferases involved in glycosphingolipid and poly-N-acetyllactosamine biosynthesis, and SRPRB is essential for ER-targeted protein translocation—together suggesting an endomembrane/glycosylation processing th…	16	3	5	1	7	18.8	56.2%
Brieflow Interphase Cluster 133	133	Mitochondrial function and cellular metabolic homeostasis	Low	Cluster 133 is functionally heterogeneous with low pathway confidence. The strongest sub-theme involves mitochondrial function (TIMM50, MIPEP, MRPS31), supplemented by metabolic regulators (NADK) and stress-responsive genes. The cluster likely reflects a shared morphological stress phenotype rather than a single canonical pathway. The most promising discovery candidates are ERICH6B (virtually uns…	16	3	4	3	6	18.8	62.5%
Brieflow Interphase Cluster 134	134	Microtubule-based intracellular transport and organelle organization	Low	This cluster shows low pathway coherence. The strongest functional theme is microtubule-based intracellular transport and organelle organization, anchored by NINL (microtubule organization, Golgi/lysosome positioning), BICDL1 (dynein adaptor for processive microtubule transport), and RILPL1 (cell polarity, protein transport near cilia). However, the cluster also contains genes from diverse pathwa…	16	3	8	3	2	18.8	87.5%
Brieflow Interphase Cluster 135	135	No coherent biological pathway	Low	Cluster 135 contains 10 real gene perturbations and 5 nontargeting controls, with no coherent dominant biological pathway. The genes span diverse functions: receptor tyrosine kinase signaling (FLT3), gap junctions (GJA3), ciliogenesis (ARMC9), endosomal trafficking (EIPR1), vesicle transport (MYRIP), splicing regulation (SRPK3), ROS detoxification/transcription (THAP4), ribosome biogenesis (NAF1)…	16	0	5	2	9	0.0	43.8%
Brieflow Interphase Cluster 136	136	Protein homeostasis and ER-associated quality control	Low	This cluster shows significant functional heterogeneity, making pathway assignment challenging. The strongest coherent theme is protein homeostasis and ER-associated quality control, anchored by HSPA1A (major chaperone in protein quality control), UBE2K (E2 conjugating enzyme in ERAD), and OST4 (ER N-glycosylation complex subunit). However, many genes in the cluster (GATA3, JAZF1, PGK1, USP37) ha…	16	3	9	2	2	18.8	87.5%
Brieflow Interphase Cluster 137	137	Stress response signaling and apoptosis regulation	Low	Cluster 137 shows low pathway coherence, with genes spanning diverse functions. The best unifying theme is stress response signaling and apoptosis regulation: MKRN1 (p53/apoptosis regulation), GRAMD4 (E2F1-induced apoptosis), GPR132 (oxidative stress sensing/apoptosis), ADAR (stress-responsive RNA editing, PKR suppression), and CARD10 (NF-κB activation) all participate in cellular stress and deat…	16	5	9	2	0	31.2	100.0%
Brieflow Interphase Cluster 138	138	Arp2/3 complex-mediated branched actin polymerization and WAVE complex signaling	High	Cluster 138 is dominated by the Arp2/3 complex and WAVE regulatory complex, with 8 of 16 genes being established members (ACTR2, ACTR3, ARPC2, ARPC3, ARPC4 as Arp2/3 subunits; NCKAP1, CYFIP1, BRK1 as WAVE complex components). This represents a highly coherent branched actin polymerization pathway. The screen's phalloidin channel would directly detect actin cytoskeletal disruption upon knockout of…	16	8	7	1	0	50.0	100.0%
Brieflow Interphase Cluster 139	139	Nuclear pore complex function and nucleocytoplasmic transport	High	Cluster 139 is dominated by nuclear pore complex (NPC) structural components (NUP93, NUP155, NUP88, NUP188, NUP205, NUP214, RANBP2) and key regulators of nucleocytoplasmic transport (RAN, RANGAP1, NUTF2). The cap-binding complex members NCBP1 and NCBP2 fit well as their primary function in mRNA export depends on NPC-mediated transport. This gives >75% of genes as established pathway members, supp…	16	12	3	1	0	75.0	100.0%
Brieflow Interphase Cluster 140	140	Chromatin regulation and DNA damage response	Medium	This cluster shows moderate coherence around chromatin regulation and DNA damage response. SMCHD1 (chromatin architecture, NHEJ), STK11 (DNA damage response via p53 and CDKN1A), KIN (DNA replication/repair), HJURP (centromeric chromatin/CENPA loading), and C17orf49 (MLL1/NURF chromatin complexes) form a core of genes involved in chromatin organization and genome integrity. The screen measures int…	16	5	8	2	1	31.2	93.8%
Brieflow Interphase Cluster 141	141	N6-methyladenosine (m6A) mRNA methylation	High	Cluster 141 is dominated by the N6-methyladenosine (m6A) mRNA methylation pathway. Six genes (METTL3, METTL14, WTAP, VIRMA, RBM15, ZC3H13) are established components of the WMM m6A writer complex, providing high confidence in pathway identification (6/16 = 37.5% core components, with additional genes plausibly connected). PRPF39 is the only genuinely undercharacterized gene, with limited function…	16	6	9	1	0	37.5	100.0%
Brieflow Interphase Cluster 142	142	Transcriptional regulation and nuclear organization affecting cell morphology	Low	Cluster 142 is heterogeneous with low pathway confidence. The best unifying theme is transcriptional regulation and nuclear organization, supported by FOXM1, INTS13, and NANOG as established transcriptional regulators. However, the cluster contains metabolic (TPI1, YARS2, MRPL51), immune (CD27), and signaling genes that do not fit cleanly. The most promising discovery candidates are CYS1 and LCN1…	15	3	6	3	3	20.0	80.0%
Brieflow Interphase Cluster 143	143	Ubiquitin-proteasome system and ER protein quality control	Medium	Cluster 143 shows a medium-confidence enrichment for the ubiquitin-proteasome system and ER protein quality control. Five genes have established roles: FBXO2 (ERAD substrate recognition), FBXO28 (F-box E3 ligase component), KLHL40 (CUL3-based E3 ligase adapter), USP4 (deubiquitinase with ER quality control roles), and LMAN2 (ER lectin involved in glycoprotein sorting). These represent both ubiqui…	15	5	5	5	0	33.3	100.0%
Brieflow Interphase Cluster 144	144	Post-transcriptional gene regulation and translation quality control	Low	Cluster 144 shows low-confidence convergence on post-transcriptional gene regulation and translation quality control, anchored by AGO1, RBM4, RNF14, and MRPS27. The cluster is heterogeneous, containing genes from diverse pathways (ion channels, surfactant, metabolism), suggesting the shared morphological phenotype may reflect broad proteostasis or stress response effects rather than a single cano…	15	4	5	3	3	26.7	80.0%
Brieflow Interphase Cluster 145	145	Centrosome biogenesis and centriole duplication	High	Cluster 145 is dominated by centrosome biogenesis and centriole duplication genes. Six genes (PLK4, SASS6, STIL, CEP295, CEP350, CDK5RAP2) are canonical components of this pathway, providing high confidence in pathway assignment. The screen measures interphase morphology, and centrosome defects from centriole duplication perturbation manifest as altered microtubule organization and cell shape dur…	15	6	8	1	0	40.0	100.0%
Brieflow Interphase Cluster 146	146	COPI vesicle-mediated Golgi-ER retrograde transport and ER-Golgi vesicular trafficking	High	Cluster 146 is dominated by COPI coatomer subunits (COPA, COPB1, COPB2, COPG1, COPZ1, ARCN1) and SNARE/vesicle fusion machinery (NSF, NAPA/α-SNAP, GOSR2, SCFD1), with SYS1 contributing to Golgi trafficking. Together these 11 genes constitute the core ER-Golgi vesicular transport pathway, giving high confidence. HMGCR and HMGCS1 (mevalonate/cholesterol biosynthesis) cluster here likely because COP…	15	11	4	0	0	73.3	100.0%
Brieflow Interphase Cluster 147	147	Protein homeostasis and RNA quality control	Low	Cluster 147 shows low pathway coherence but the best-fitting theme is protein homeostasis and RNA quality control, linking tRNA processing (TRNT1, PSTK), protein folding/targeting (HSP90AB1, GET1), and RNA regulation (HNRNPA0, FAM50A). The most promising discovery candidates are LURAP1L and SOGA3, which are virtually unstudied and may represent novel proteostasis factors. SLC4A1AP is also poorly …	14	4	5	3	2	28.6	85.7%
Brieflow Interphase Cluster 148	148	Genome integrity maintenance and DNA damage response	Medium	This cluster groups genes around a genome integrity maintenance and DNA damage response theme. Three genes (POLG for mitochondrial DNA repair/replication, XRCC2 for homologous recombination repair, ESCO2 for sister chromatid cohesion essential for post-replicative repair) are established in genome maintenance. The γH2AX channel in the screen directly measures DNA damage, explaining why perturbati…	14	3	8	3	0	21.4	100.0%
Brieflow Interphase Cluster 149	149	Protein N-glycosylation and endoplasmic reticulum-associated degradation (ERAD)	Low	This cluster shows low confidence for a single dominant pathway. The strongest functional theme involves protein N-glycosylation and ER-associated degradation (ERAD), anchored by DPM1 (dolichol-phosphate mannose synthesis for N-glycosylation), NGLY1 (cytoplasmic deglycosylation of ERAD substrates), and UBE2G2 (E2 ubiquitin-conjugating enzyme in ERAD). However, the cluster is heterogeneous, contai…	14	3	8	2	1	21.4	92.9%
Brieflow Interphase Cluster 150	150	No coherent biological pathway	Low	Cluster 150 contains 4 nontargeting controls and 10 protein-coding genes spanning diverse biological functions (immune signaling, peroxisomal biogenesis, mitochondrial respiration, cytoskeletal regulation, transcription). No single coherent pathway explains the clustering. A weak theme of ER/protein homeostasis stress could loosely connect a subset of genes (SDF2L1, HLA-C, NFE2L3, PEX26), but thi…	14	0	3	2	9	0.0	35.7%
Brieflow Interphase Cluster 151	151	Cellular stress response and membrane/organelle homeostasis	Low	Cluster 151 is heterogeneous with no single dominant pathway achieving high confidence. A broad theme of cellular stress response and membrane/organelle homeostasis loosely connects TXN (redox), MYD88 (innate immune/NF-κB), and CHMP4C (ESCRT/membrane trafficking). The most promising discovery candidates are the truly uncharacterized genes C1orf100 and TIGD1, which have virtually no functional ann…	14	3	6	5	0	21.4	100.0%
Brieflow Interphase Cluster 152	152	Transcriptional regulation and chromatin organization	Low	Cluster 152 contains a heterogeneous set of genes with a weak but identifiable theme of transcriptional regulation and chromatin organization. The cluster includes multiple zinc finger proteins (ZNF559, ZNF675, ZNF85, ZNF253, ZNF771), the Mediator complex subunit MED16, the chromatin-associated PWWP3A, and the transcriptional repressor BHLHE22, which together form the core of the transcriptional …	14	3	6	5	0	21.4	100.0%
Brieflow Interphase Cluster 153	153	No coherent biological pathway	Low	Cluster 153 contains 8 nontargeting controls and only 6 gene perturbations (TIMM8B, IDI1, ADO, OPN4, CFLAR, DBP), which span highly disparate biological functions: mitochondrial protein import, isoprenoid biosynthesis, thiol/oxygen metabolism, phototransduction, apoptosis regulation, and circadian transcription. The predominance of nontargeting controls (>50% of cluster members) strongly suggests…	14	0	4	0	10	0.0	28.6%
Brieflow Interphase Cluster 154	154	Chromatin modification and epigenetic regulation of transcription	Medium	Cluster 154 contains a core of chromatin modification and epigenetic regulation genes: EZH2 (H3K27 methyltransferase, PRC2), DOT1L (H3K79 methyltransferase), BRD9 (SWI/SNF chromatin remodeling, acetyl-lysine reader), and ATXN1 (chromatin-binding transcriptional corepressor). These four genes represent distinct but interconnected aspects of epigenetic gene regulation, and their perturbation would …	14	4	7	3	0	28.6	100.0%
Brieflow Interphase Cluster 155	155	No coherent biological pathway	Low	This cluster is dominated by nontargeting control guides (10 of 14 members), which strongly indicates that the cluster represents a baseline/background morphological phenotype rather than a coherent biological pathway. The four actual gene knockouts (ALG5, TPBGL, PHLDB3, ZNF24, CBLB) span disparate biological functions: ALG5 is involved in N-glycosylation/dolichol-linked oligosaccharide biosynthe…	14	0	0	2	12	0.0	14.3%
Brieflow Interphase Cluster 156	156	Peroxisome and organelle homeostasis with associated oxidative stress response	Low	Cluster 156 shows limited pathway coherence but contains a core of peroxisome/organelle homeostasis genes (PEX5, FIS1) that may define the phenotypic signature. The strongest discovery candidate is FAM163B, which is virtually unstudied and could represent a novel organelle homeostasis factor. UBE2J2 is notable as a potential novel E2 enzyme in peroxisomal protein quality control, given that PEX5 …	14	2	5	2	5	14.3	64.3%
Brieflow Interphase Cluster 157	157	X-linked gene dosage and chromatin/transcriptional regulation	Low	This cluster is dominated by X-chromosome-linked genes (HSD17B10, SLC35A2, GPKOW, KDM5C, CCDC22, SSX4B, SSX2B, SSX4, MAGED4, MAGED4B, SLC38A5, GAGE12J — 12 of 14 genes are X-linked), suggesting the phenotypic similarity may largely reflect X-chromosome dosage or regulatory effects rather than a single canonical pathway. KDM5C (histone H3K4 demethylase) and DEK (chromatin organization) provide a c…	14	2	6	6	0	14.3	100.0%
Brieflow Interphase Cluster 158	158	Intracellular membrane trafficking and phosphoinositide/lipid homeostasis regulated by CK2 signaling	Medium	Cluster 158 is organized around CK2 signaling (CSNK2A1, CSNK2B, CSNK2A3) and intracellular membrane trafficking/lipid homeostasis (VPS35, TFRC, VAPA, EXOC2, TTC7A). The morphological phenotype likely reflects disrupted endomembrane organization. Top discovery candidates are PLAGL2 (poorly characterized transcription factor with unknown trafficking connection), DOCK7 (Rac GEF with potential novel …	14	8	5	1	0	57.1	100.0%
Brieflow Interphase Cluster 159	159	CTLH E3 ubiquitin-protein ligase complex function and protein prenylation/CAAX processing	Medium	This cluster is anchored by five established components/partners of the CTLH E3 ubiquitin-protein ligase complex: MAEA and RMND5A (catalytic core), YPEL5 (complex component), UBE2H (cognate E2 enzyme), and WDR26 (scaffolding subunit). These genes produce similar morphological phenotypes when knocked out, consistent with disruption of a shared ubiquitin ligase complex. A secondary theme involves p…	14	5	8	1	0	35.7	100.0%
Brieflow Interphase Cluster 160	160	Mitochondrial membrane organization and homeostasis	High	Cluster 160 is dominated by genes involved in mitochondrial membrane organization and homeostasis. Core established members include MFN2 (mitochondrial fusion), CHCHD3 and DNAJC11 (MICOS complex/inner membrane architecture), VPS13D (lipid transfer at contact sites and mitophagy), PISD (mitochondrial phospholipid synthesis), PMPCA (mitochondrial protein import/processing), TRMU (mitochondrial tRNA…	14	8	6	0	0	57.1	100.0%
Brieflow Interphase Cluster 161	161	Endosomal sorting and retrograde trafficking via retromer-WASH complex	Medium	This cluster is anchored by four core endosomal sorting genes: three WASH complex subunits (WASHC3, WASHC4, WASHC5) and the retromer component VPS26A, which together mediate endosomal tubule fission and cargo sorting. MON1B, as a RAB7 activator upstream of retromer recruitment, is a coherent but understudied member. Several genes with novel potential connections include ATXN2 (known endocytic rol…	14	4	8	1	1	28.6	92.9%
Brieflow Interphase Cluster 162	162	Cohesin complex function and cohesin-mediated chromatin organization	High	Cluster 162 is dominated by core cohesin complex components (SMC1A, SMC3, RAD21, STAG2) and the cohesin loading complex (NIPBL, MAU2), representing 6 of 14 genes as canonical cohesin pathway members. This provides high confidence that cohesin-mediated chromatin organization is the dominant process. The cluster also contains chromatin-modifying enzymes (CREBBP, EP300, SETDB1, ATF7IP) and DNA damag…	14	6	7	1	0	42.9	100.0%
Brieflow Interphase Cluster 163	163	TRiC/CCT chaperonin-mediated protein folding of cytoskeletal proteins (tubulin and actin)	High	Cluster 163 is dominated by the TRiC/CCT chaperonin complex (all 8 subunits: TCP1, CCT2-8) together with its major folding substrates alpha-tubulin (TUBA1B) and beta-tubulin (TUBB). This represents a highly coherent biological unit: loss of any TRiC subunit would impair folding of tubulin and actin, producing similar morphological phenotypes detectable by tubulin and phalloidin staining channels.…	14	10	3	1	0	71.4	100.0%
Brieflow Interphase Cluster 164	164	Endosomal sorting and multivesicular body (MVB) pathway / DNA damage response	Low	This cluster shows low pathway confidence due to significant heterogeneity. Two clear functional threads emerge: (1) endosomal sorting/MVB pathway (VPS4B, VPS36) and (2) DNA damage response (FANCL, with γH2AX as a screen readout). These processes may converge through shared ESCRT machinery involvement in DNA repair or through nucleotide metabolism stress (TYMS) triggering both DNA damage and alte…	13	3	5	2	3	23.1	76.9%
Brieflow Interphase Cluster 165	165	Nuclear pore complex function and nucleocytoplasmic transport	High	Cluster 165 is dominated by nuclear pore complex (NPC) components and nucleocytoplasmic transport factors. Seven genes (XPO1, NUP58, NUP54, NUP62, RAE1, TPR, ZC3HC1) are established NPC/transport genes, giving high confidence in this pathway assignment (~54% core NPC genes, >70% including transport-related). The most intriguing discovery candidates are ADSL (priority 8), whose purine biosynthesis…	13	7	6	0	0	53.8	100.0%
Brieflow Interphase Cluster 166	166	Cell adhesion and NF-κB-mediated survival signaling	Low	Cluster 166 is heterogeneous with low pathway confidence. The best unifying theme is cell adhesion and NF-κB survival signaling, anchored by NFKB2, TRIM41 (NF-κB activator), and CEACAM5 (adhesion/anoikis). However, many genes (KRTAP10-6, ZACN, TEX19, AFF2) lack clear connections, suggesting the cluster may reflect a shared morphological phenotype rather than a single pathway. The top discovery ca…	13	3	7	3	0	23.1	100.0%
Brieflow Interphase Cluster 167	167	Sphingolipid metabolism and ceramide signaling	Low	This cluster has low pathway confidence. Only two genes (PSAP and SGMS1) are clearly established in sphingolipid metabolism — PSAP encodes saposin activators of sphingolipid hydrolases and SGMS1 is the major sphingomyelin synthase. Their shared involvement in ceramide/sphingolipid homeostasis and membrane lipid composition could produce similar morphological phenotypes when disrupted (altered mem…	13	2	8	3	0	15.4	100.0%
Brieflow Interphase Cluster 168	168	No coherent biological pathway	Low	Cluster 168 is dominated by nontargeting control guides (8 out of 13 members), strongly suggesting this cluster represents a baseline/minimal phenotype rather than a coherent biological pathway. The real genes present (INS, SP5, ANKRD36B, IFITM2, GALK1) are functionally diverse and lack an obvious shared pathway. Their clustering with nontargeting controls likely indicates that knockout of these …	13	0	4	1	8	0.0	38.5%
Brieflow Interphase Cluster 169	169	No coherent biological pathway	Low	Cluster 169 contains 5 nontargeting controls and 7 gene perturbations with highly heterogeneous functions: endosomal trafficking (WASHC2C), sphingolipid metabolism (SGPL1), transcription-coupled DNA repair (ERCC6), Polycomb-mediated transcriptional repression (PCGF6), sensory neuron development (DRGX), and three poorly characterized genes (RBFA, RBM34, ZNF525). The high proportion of nontargeting…	13	0	1	3	9	0.0	30.8%
Brieflow Interphase Cluster 170	170	SRP-dependent cotranslational protein targeting to the endoplasmic reticulum	High	Cluster 170 is dominated by the SRP-dependent cotranslational protein targeting pathway, with 5 of 13 genes (SRP19, SRP54, SRP68, SRP72, SRPRA) being canonical components of the SRP complex and its receptor. This represents a highly coherent core pathway. TMEM69 stands out as the most promising understudied gene—a poorly characterized transmembrane protein whose clustering with SRP machinery sugg…	13	5	7	1	0	38.5	100.0%
Brieflow Interphase Cluster 171	171	Anaphase-Promoting Complex/Cyclosome (APC/C)-mediated ubiquitin-dependent protein degradation	High	Cluster 171 is dominated by APC/C components (ANAPC1, ANAPC4, ANAPC5, ANAPC11, CDC16, CDC23, CDC27) along with the APC/C co-activator CDC20 and the APC/C-associated E2 enzyme UBE2C, representing 9 of 13 genes (69%). Despite the APC/C being canonically associated with mitotic progression, the interphase morphological phenotypes observed likely reflect APC/C's well-documented roles in G1 phase prot…	13	9	2	2	0	69.2	100.0%
Brieflow Interphase Cluster 172	172	Chromatin structure and DNA damage response via histone/γH2AX regulation	High	Cluster 172 is dominated by core histone genes (H2A, H3, H4 variants comprising 6 of 12 genes) together with PPP4C and PPP4R2, which form the PP4 phosphatase complex responsible for dephosphorylating γH2AX — a key marker measured in this screen. This provides a highly coherent pathway centered on chromatin structure and DNA damage signaling. Perturbation of histones would directly alter nucleosom…	12	8	3	1	0	66.7	100.0%
Brieflow Interphase Cluster 173	173	Nuclear envelope integrity and post-mitotic nuclear reassembly	Medium	This cluster centers on nuclear envelope integrity and post-mitotic nuclear reassembly. The core established pathway involves LEMD2 recruiting CHMP7 to the nuclear envelope, which in turn recruits ESCRT-III machinery and SPAST for nuclear envelope sealing. In an interphase morphological screen, loss of these genes would produce aberrant nuclear morphology (misshapen nuclei, nuclear envelope ruptu…	12	3	8	1	0	25.0	100.0%
Brieflow Interphase Cluster 174	174	No coherent biological pathway	Low	Cluster 174 contains 4 nontargeting controls and 8 protein-coding genes spanning diverse biological functions: DNA repair/transcription (ERCC2), RNA degradation (DIS3L), cytoskeletal/adhesion scaffolding (LIMD1), receptor signaling (ANKS1A, UNC5B), ER secretion (IER3IP1), hair keratin biology (KRTAP10-4), and a poorly characterized gene (C3orf38). No single coherent biological pathway convincingl…	12	0	4	2	6	0.0	50.0%
Brieflow Interphase Cluster 175	175	Nuclear architecture, nucleocytoplasmic organization, and RNA processing	Medium	Cluster 175 contains a core group of genes involved in nuclear architecture (SUN2/LINC complex), pre-mRNA splicing (PPIE, RBMX2, SNRNP40), and chromatin remodeling (SMARCC1), suggesting the dominant phenotypic signature reflects disruption of nuclear organization and RNA processing. These processes are mechanistically linked: nuclear envelope integrity affects splicing factor compartmentalization…	12	5	5	2	0	41.7	100.0%
Brieflow Interphase Cluster 176	176	Chromatin organization and DNA damage response	Medium	This cluster contains three histone genes (H4C2, H2AC17, H2AC4) and MCM9 (DNA repair helicase), forming a core of chromatin organization and DNA damage response. The screen's γH2AX channel likely drives clustering of genes whose loss causes DNA damage or altered chromatin states. NCOA4 has documented chromatin-binding and MCM complex interactions supporting a plausible chromatin role. PGM3 is int…	12	4	8	0	0	33.3	100.0%
Brieflow Interphase Cluster 177	177	X-linked gene regulation and chromatin/epigenetic maintenance	Low	This cluster has low pathway coherence. The most identifiable biological theme centers on chromatin regulation and transcriptional repression, anchored by HDAC8 (histone deacetylase) and supported by NKAP (transcriptional corepressor). However, the cluster also contains mitochondrial genes (COX15, MRPS30), an ER chaperone (BCAP31), a ubiquitin ligase component (FBXO21), and a semaphorin receptor …	11	1	5	2	3	9.1	72.7%
Brieflow Interphase Cluster 178	178	No coherent biological pathway	Low	This cluster is dominated by nontargeting control guides (8 out of 11 members), which are negative controls that do not perturb any gene. The three actual gene perturbations — SLC22A12 (a renal urate transporter), DHRS4 (an NADPH-dependent oxidoreductase involved in ketosteroid/xenobiotic metabolism), and RIPOR1 (a Rho effector involved in cell polarity and directional migration) — have no clear …	11	0	0	0	11	0.0	0.0%
Brieflow Interphase Cluster 179	179	Chromatin remodeling and histone acetylation-mediated transcriptional regulation	Medium	This cluster is enriched for genes involved in chromatin remodeling and histone acetylation-mediated transcriptional regulation. BRD8 and MRGBP are both components of the NuA4 histone acetyltransferase complex, MSL1 is a scaffold of the MSL histone acetyltransferase complex (H4K16ac), and MEN1 is a component of MLL/SET1 histone methyltransferase complexes. These four genes form a coherent core of…	11	4	6	1	0	36.4	100.0%
Brieflow Interphase Cluster 180	180	No coherent biological pathway	Low	Cluster 180 contains 4 nontargeting controls out of 11 entries, which significantly dilutes any biological signal. The remaining 7 genes (ST13, UBE3D, ASCC3, H3C2, KIF11, LMO2, MAGEA4) span diverse functions: protein quality control (ST13, ASCC3), chromatin biology (H3C2), mitotic spindle/secretory transport (KIF11), hematopoietic transcription (LMO2), ubiquitin-proteasome system (UBE3D), and cel…	11	0	3	1	7	0.0	36.4%
Brieflow Interphase Cluster 181	181	Transcriptional regulation and chromatin organization affecting nuclear/cellular morphology	Low	This cluster shows low pathway coherence, with heterogeneous gene functions spanning transcription (TEAD1, ZNF143, CCDC85B), amino acid transport (SLC3A2), ciliogenesis (BBS1), mitochondrial translation (MRPL32), and cohesion/DNA repair (CDCA5). The best unifying theme is transcriptional regulation and chromatin organization affecting nuclear/cellular morphology, anchored by TEAD1 (Hippo pathway …	11	2	5	2	2	18.2	81.8%
Brieflow Interphase Cluster 182	182	Mitochondrial function and iron-sulfur cluster / electron transport chain integrity	Medium	This cluster contains three genes with established roles in mitochondrial function: FXN (iron-sulfur cluster assembly), COQ6 (ubiquinone biosynthesis), and NDUFB11 (Complex I subunit). These three genes converge on the mitochondrial electron transport chain — FXN provides iron-sulfur clusters essential for respiratory complexes, COQ6 synthesizes ubiquinone (the electron carrier between complexes)…	11	3	6	2	0	27.3	100.0%
Brieflow Interphase Cluster 183	183	No coherent biological pathway	Low	Cluster 183 contains only 4 real gene perturbations (SLC5A3, ME2, HSPA13, RAD50) alongside 7 nontargeting controls, which constitute the majority of the cluster. This strongly suggests there is no coherent biological pathway driving this cluster. RAD50 is a canonical DNA damage repair gene (MRN complex), but the other three genes (SLC5A3, ME2, HSPA13) have no established connection to DNA damage …	11	0	3	0	8	0.0	27.3%
Brieflow Interphase Cluster 184	184	mRNA processing, splicing regulation, and exon junction complex (EJC) function	Medium	This cluster contains three core EJC/splicing components (SAP18, PNN, RNPS1) that form the ASAP and PSAP complexes, establishing mRNA processing and exon junction complex function as the dominant pathway. These three genes are well-documented to physically interact and co-regulate alternative splicing. The remaining genes represent diverse functions: N6AMT1 (methyltransferase with ETF1/translatio…	11	3	6	2	0	27.3	100.0%
Brieflow Interphase Cluster 185	185	mRNA nuclear export via the TREX complex and TAP/NXF1 pathway	High	This cluster is dominated by components of the mRNA nuclear export machinery, specifically the TREX complex (THO subcomplex: THOC1, THOC2, THOC5, THOC7; adaptor proteins: ALYREF/THOC4, DDX39B) and downstream export factors (NXF1, NXT1, GLE1). MCM3AP (GANP isoform) is a component of the TREX-2 complex, which also functions in mRNA export through nuclear pores. 10 of 11 genes are well-established m…	11	10	1	0	0	90.9	100.0%
Brieflow Interphase Cluster 186	186	Condensin complex-mediated chromatin organization and interphase chromosome architecture	High	Cluster 186 is dominated by all five subunits of the condensin I complex (NCAPD2, NCAPG, NCAPH, SMC2, SMC4), giving high confidence that the dominant process is condensin-mediated chromatin organization. Although condensin is classically associated with mitotic chromosome condensation, it also plays important roles in interphase chromatin architecture, DNA repair, and gene regulation, consistent …	11	5	5	1	0	45.5	100.0%
Brieflow Interphase Cluster 187	187	Rab-dependent vesicular trafficking and endomembrane organization	Low	Cluster 187 shows heterogeneous gene functions with a partial enrichment for Rab-dependent vesicular trafficking (RABGGTA, DENND2A, TFR2) and endomembrane/Golgi organization (FTCD). Confidence is low as only ~30-40% of genes have established roles in this pathway. The most promising discovery candidates are OR2A1 (priority 9), a virtually uncharacterized olfactory receptor with no known function …	10	3	5	2	0	30.0	100.0%
Brieflow Interphase Cluster 188	188	Endoplasmic reticulum stress response and redox homeostasis	Low	This cluster shows limited coherence but a partial theme around ER stress response and redox homeostasis can be identified. TXN2 (mitochondrial thioredoxin, redox homeostasis), MANF (ER stress-responsive secreted factor that modulates UPR), and GLRX3 (glutaredoxin involved in iron-sulfur cluster assembly and redox biology) form a loose functional core. However, the cluster also contains two nonta…	10	3	4	1	2	30.0	80.0%
Brieflow Interphase Cluster 189	189	Calcium homeostasis and calcium-dependent signaling regulating cell morphology and ER/Golgi function	Medium	This cluster converges on calcium homeostasis and calcium-dependent cellular processes. Three genes are established: ATP2A2 (SERCA2, ER calcium pump), ATP2C1 (Golgi calcium/manganese pump), and CAMKK2 (calcium/calmodulin-dependent kinase kinase). Together these maintain intracellular calcium stores and transduce calcium signals. DNAJB11 connects through ER calcium-dependent protein folding, while…	10	3	6	1	0	30.0	100.0%
Brieflow Interphase Cluster 190	190	MYC/MAX-driven transcriptional regulation and chromatin-mediated gene expression control	Medium	This cluster is anchored by the MYC-MAX transcription factor complex and chromatin regulators SETD2, ZMYND8, and MED23, pointing to a dominant process of MYC/MAX-driven transcriptional regulation coupled with chromatin modification. MYC and MAX form the core transcriptional activator; SETD2 provides H3K36me3 marks associated with active transcription elongation; ZMYND8 reads dual histone modifica…	10	5	4	1	0	50.0	100.0%
Brieflow Interphase Cluster 191	191	Mitochondrial function and respiratory chain integrity	Medium	Cluster 191 contains three genes with clear mitochondrial functions: OPA1 (mitochondrial inner membrane fusion and cristae remodeling), FOXRED1 (Complex I assembly), and GLRX5 (mitochondrial iron-sulfur cluster transfer). These define a dominant process centered on mitochondrial function and respiratory chain integrity. Loss of these genes would produce morphological changes detectable by cell pa…	10	3	4	1	2	30.0	80.0%
Brieflow Interphase Cluster 192	192	DNA damage response and checkpoint signaling	High	Cluster 192 is dominated by DNA damage response (DDR) and checkpoint signaling genes. The core comprises RAD17, RAD9A, and RAD1 — the 9-1-1 checkpoint clamp and its loader — which are canonical ATR-dependent DDR components. CHD4 contributes through its established role in chromatin remodeling at DNA damage sites, and TLK2 through its regulation of chromatin assembly factor ASF1, which is tightly …	10	5	4	1	0	50.0	100.0%
Brieflow Interphase Cluster 193	193	Chromatin organization and genome architecture maintenance	Medium	Cluster 193 is enriched for genes involved in chromatin organization and genome architecture. PDS5A (cohesin regulator), NCAPG2 (condensin-2 subunit), KDM3B (histone demethylase), TTF1 (chromatin/rDNA organization), and BCLAF1 (transcriptional repressor with chromatin associations) form a core group involved in maintaining higher-order chromatin structure and epigenetic regulation. In interphase …	10	5	3	2	0	50.0	100.0%
Brieflow Interphase Cluster 194	194	No coherent biological pathway	Low	Cluster 194 contains functionally heterogeneous genes spanning ciliogenesis/cytoskeleton (TEDC1, TRAF3IP1), cholesterol metabolism (SREBF2), mitochondrial function (SDHAF4, ACAD8), RNA processing (CMTR2), chromatin (H2AC15), and hair keratins (KRTAP19-8), along with two non-targeting controls. No single coherent biological pathway dominates this cluster. The phenotypic similarity driving clusteri…	10	0	6	2	2	0.0	80.0%
Brieflow Interphase Cluster 195	195	Organelle membrane contact sites and lipid/membrane homeostasis	Medium	This cluster converges on organelle membrane contact sites and lipid/membrane homeostasis. RAB18 mediates ER-lipid droplet contacts and ER structure; PEX13 is essential for peroxisome biogenesis; SEC61A2 is a core ER translocon component; PIP4K2A regulates phosphoinositide signaling at lysosome-peroxisome contacts and autophagosome-lysosome fusion; and PDSS1 synthesizes the ubiquinone side chain …	10	5	4	1	0	50.0	100.0%
Brieflow Interphase Cluster 196	196	DNA damage response and genome integrity maintenance	Low	This cluster shows low pathway coherence. Only two genes (RAD54L, ERCC4) are established DNA damage repair factors, which together with the γH2AX readout of the screen suggests DNA damage response as the dominant process. However, the remaining genes span diverse functions (cobalamin metabolism, PI3K signaling, ribosome biogenesis, synaptic organization, cAMP signaling, sugar transport), making i…	10	2	7	1	0	20.0	100.0%
Brieflow Interphase Cluster 197	197	N-linked glycosylation and ER protein quality control (ERAD)	High	This cluster is dominated by genes involved in N-linked glycosylation biosynthesis and ER-associated degradation (ERAD), two tightly coupled ER processes. The glycosylation arm includes MPDU1 (dolichol-phosphate-mannose utilization), DPM2 (dolichol-phosphate-mannose synthase subunit), ALG12 (mannosyltransferase in dolichol-linked oligosaccharide assembly), and GMPPB (GDP-mannose synthesis). The E…	10	7	3	0	0	70.0	100.0%
Brieflow Interphase Cluster 198	198	Phosphatidylethanolamine biosynthesis and ethanolamine/phospholipid metabolism	High	Cluster 198 is dominated by genes in the phosphatidylethanolamine (PE) biosynthesis pathway via the CDP-ethanolamine (Kennedy) pathway. FLVCR1 imports ethanolamine, ETNK1 phosphorylates it, PCYT2 catalyzes the rate-limiting cytidylyltransferase step, and ACSL4 activates fatty acids for acylation of glycerophospholipid backbones. TMEM189 catalyzes the desaturation step in plasmalogen (ether-linked…	10	5	3	2	0	50.0	100.0%
Brieflow Interphase Cluster 199	199	Iron-sulfur cluster biogenesis and cytosolic Fe-S protein assembly	High	This cluster is dominated by iron-sulfur (Fe-S) cluster biogenesis genes spanning both the mitochondrial ISC assembly machinery (NFS1, ISCU) and the cytosolic iron-sulfur protein assembly (CIA) complex (CIAO1, CIAO2B, CIAO3, MMS19). Six of ten genes (60%) are canonical Fe-S pathway members, rising to high confidence when considering that Fe-S cluster deficiency causes DNA damage (due to impaired …	10	6	4	0	0	60.0	100.0%
Brieflow Interphase Cluster 200	200	PI3K signaling and cytoskeletal/cell morphology regulation	Low	Cluster 200 shows low pathway coherence but converges loosely on PI3K signaling and cytoskeletal/cell morphology regulation, anchored by PIK3CG and BBS9. The most promising discovery candidates are RBM18 and SZRD1, both virtually uncharacterized genes whose clustering with morphology regulators suggests undiscovered functions. B3GNT4 represents an interesting novel-role candidate, as glycosylatio…	9	2	5	2	0	22.2	100.0%
Brieflow Interphase Cluster 201	201	No coherent biological pathway	Low	Cluster 201 lacks a coherent dominant biological pathway. The genes span highly diverse functions: DNA damage response (MDC1), potassium channel activity (KCNQ5), muscle contraction (MYH7B), transcriptional pausing (NELFE), miRNA degradation/ubiquitin ligase activity (ZSWIM8), ribosome biogenesis (NOP10), epigenetic imprinting (ZFP57), and an uncharacterized cancer-testis antigen (CT45A7). The cl…	9	0	4	1	4	0.0	55.6%
Brieflow Interphase Cluster 202	202	No coherent biological pathway	Low	Cluster 202 contains 4 nontargeting control guides and only 4 protein-coding genes (GTF3A, DDX1, FUT11, SEPTIN9, ABCB7). The high proportion of nontargeting controls (4/9 elements) strongly suggests this cluster captures a baseline or near-neutral morphological phenotype rather than a coherent biological pathway. The protein-coding genes span highly disparate functions: GTF3A (5S rRNA transcripti…	9	0	1	0	8	0.0	11.1%
Brieflow Interphase Cluster 203	203	mRNA metabolism and co-translational protein quality control (mRNA decapping, N-terminal acetylation, and RNA processing)	Medium	This cluster contains two coherent functional modules: (1) the NatC N-terminal acetyltransferase complex (NAA30, NAA35, NAA38), which protects proteins from N-end rule degradation, and (2) mRNA decapping/degradation factors (EDC4, DCPS). These processes converge on mRNA metabolism and co-translational protein quality control—disruption of either could produce similar morphological phenotypes thro…	9	5	3	0	1	55.6	88.9%
Brieflow Interphase Cluster 204	204	Proteostasis and endomembrane quality control (autophagy, ER-associated degradation, and vesicular trafficking)	Medium	This cluster shows a moderate convergence on proteostasis and endomembrane quality control. UBQLN1 (proteasomal targeting, ERAD, autophagy), VPS8 (endosomal trafficking/tethering), and DNAJC16 (autophagosome formation) form a core of established genes in vesicular trafficking and protein quality control. These processes would produce detectable morphological changes in tubulin, actin cytoskeleton…	9	3	5	1	0	33.3	100.0%
Brieflow Interphase Cluster 205	205	Rho GTPase signaling and actin cytoskeleton regulation	Low	This cluster contains 3 nontargeting controls and only 5 gene perturbations, limiting confidence. Two genes (MCF2L, a RhoA/CDC42 GEF, and DIAPH3, a Rho-dependent formin/actin nucleator) clearly converge on Rho GTPase-actin cytoskeleton regulation, forming the most coherent pathway. However, the remaining three genes (KDSR, HCCS, C17orf97) lack established roles in this pathway, and the high propo…	9	2	2	2	3	22.2	66.7%
Brieflow Interphase Cluster 206	206	Mitochondrial function and cell survival signaling	Medium	Cluster 206 contains genes converging on mitochondrial function and cell survival. BCL2L1 (anti-apoptotic, mitochondrial membrane), COX4I2 (cytochrome c oxidase subunit, oxidative phosphorylation), and VMA21 (V-ATPase assembly, ER/lysosomal pH homeostasis affecting mitochondrial crosstalk) form a core of established genes. MRPL40 bridges mitochondrial translation and apoptosis. The cluster includ…	9	3	3	2	1	33.3	88.9%
Brieflow Interphase Cluster 207	207	Mitochondrial respiratory chain and oxidative phosphorylation	Medium	This cluster is anchored by three genes with clear mitochondrial respiratory chain roles: UQCRC1 (complex III core subunit), HIGD2A (complex IV assembly/supercomplex formation), and LARS2 (mitochondrial leucyl-tRNA synthetase essential for translation of mtDNA-encoded respiratory chain subunits). Together these represent different facets of oxidative phosphorylation — electron transport, supercom…	8	3	3	2	0	37.5	100.0%
Brieflow Interphase Cluster 208	208	Cytoskeletal organization and cell morphology regulation	Medium	This cluster groups genes that converge on cytoskeletal organization and cell morphology regulation. CFAP410 directly regulates cell morphology and cytoskeletal organization, EPB41L3 is a membrane-cytoskeleton linker protein (band 4.1 superfamily) and tumor suppressor, and ADGRG1 signals through RhoA to modulate the actin cytoskeleton and cell adhesion. These three genes provide a coherent core p…	8	3	4	1	0	37.5	100.0%
Brieflow Interphase Cluster 209	209	Mitochondrial respiratory chain assembly and function	Medium	Cluster 209 contains two established mitochondrial respiratory chain genes: NDUFS5 (Complex I subunit) and UQCC1 (Complex III assembly factor), forming the core of a mitochondrial respiratory chain assembly/function pathway. MMAB, also mitochondrial-localized, provides additional support for a mitochondrial theme. However, the remaining genes (BRAF, TNFAIP2, GPN3, WDR66, WSB2) have no established…	8	2	5	1	0	25.0	100.0%
Brieflow Interphase Cluster 210	210	Mitochondrial gene expression and respiratory chain function	Medium	This cluster is enriched for genes involved in mitochondrial function: NDUFB5 (Complex I subunit), MRPL3 and MRPL47 (mitochondrial ribosomal proteins essential for mitochondrial translation), and PARL (mitochondrial intramembrane protease regulating mitochondrial morphology and quality control). These four genes represent different facets of mitochondrial gene expression and respiratory chain mai…	8	4	2	1	1	50.0	87.5%
Brieflow Interphase Cluster 211	211	Cellular stress response and proteostasis regulation	Low	This cluster shows low pathway coherence, with genes spanning diverse biological functions including transcriptional regulation (MAFG), tryptophan metabolism (HAAO), cell cycle control (CDK6), mitochondrial translation (IARS2), ER-associated degradation/lipid droplet biology (AUP1), cell polarity (PARD6B), microtubule dynamics (EML6), and unknown function (PTAR1). The most plausible unifying them…	8	1	5	2	0	12.5	100.0%
Brieflow Interphase Cluster 212	212	Transcriptional regulation and chromatin-dependent signaling responses	Low	This cluster shows low pathway coherence, containing genes from diverse pathways: Notch signaling (RBPJ), JAK/STAT regulation (SOCS3), chromatin remodeling (CHD1), ubiquitin activation (UBA1), G-protein signaling (GNB2), ER quality control (RER1), and metal-responsive transcription (MTF1). The best unifying theme is transcriptional regulation and chromatin-dependent signaling responses, as RBPJ, …	7	2	5	0	0	28.6	100.0%
Brieflow Interphase Cluster 213	213	DNA damage response and genome integrity maintenance	Low	This cluster shows low pathway confidence. WDR48 is the only gene with a well-established role in DNA damage response (Fanconi anemia pathway, PCNA deubiquitination, homologous recombination). The remaining genes span diverse functions: cell polarity (PARD3), ADP-ribosylation/AHR signaling (TIPARP), vesicular transport (BET1), heat shock regulation (HSBP1), transcriptional regulation (ERG), and o…	7	1	5	1	0	14.3	100.0%
Brieflow Interphase Cluster 214	214	Chromatin organization and S-adenosylmethionine (SAM)-dependent epigenetic regulation	Medium	This cluster converges on chromatin organization and epigenetic regulation through the SAM/methylation cycle. AHCY is the sole enzyme that hydrolyzes S-adenosylhomocysteine (SAH), the byproduct of all SAM-dependent methylation reactions including histone and DNA methylation; its loss causes SAH accumulation and global methylation inhibition, directly impacting chromatin state. H1-3 is a linker hi…	7	3	2	2	0	42.9	100.0%
Brieflow Interphase Cluster 215	215	No coherent biological pathway	Low	Cluster 215 contains five real gene perturbations and two nontargeting controls. The genes span disparate biological functions: E3 ubiquitin ligases (RNF157, RNF103), DNA damage response regulation (NUDT16L1/TIRR), membrane lipid composition (TLCD1), and hair keratin biology (KRTAP15-1). No single coherent pathway unifies these genes. The presence of two nontargeting controls further suggests thi…	7	0	3	2	2	0.0	71.4%
Brieflow Interphase Cluster 216	216	Translation regulation and tRNA-dependent protein synthesis	Medium	This cluster shows a partial convergence on translation regulation and tRNA biology. AMD1 provides polyamines (spermidine/spermine) essential for translation efficiency and tRNA function; CARS1 is a cysteinyl-tRNA synthetase directly involved in translation; ELP6 is a component of the Elongator complex required for tRNA wobble base modifications critical for translational fidelity. Together these…	7	3	4	0	0	42.9	100.0%
Brieflow Interphase Cluster 217	217	eIF5A hypusination pathway and translational control	High	Cluster 217 is dominated by the eIF5A hypusination pathway, with four of seven genes (EIF5A, DHPS, DOHH, EIF5AL1) directly involved in the biosynthesis or function of hypusinated eIF5A, a unique post-translational modification essential for translation elongation at stalling-prone sequences. The core pathway (DHPS catalyzes deoxyhypusine synthesis, DOHH hydroxylates it to hypusine, EIF5A is the s…	7	3	3	1	0	42.9	100.0%
Brieflow Interphase Cluster 218	218	Vesicular trafficking and secretory pathway regulation	Low	Cluster 218 shows low-confidence convergence on vesicular trafficking and secretory pathway regulation, anchored by VTI1B (v-SNARE) and YBX1 (exosome RNA sorting, secretory functions). The most promising discovery candidates are TMA7 (priority 9), which is virtually unstudied and could reveal novel connections between translation and secretory processes, and CCDC36 (priority 7), whose somatic int…	6	2	2	2	0	33.3	100.0%
Brieflow Interphase Cluster 219	219	Chromatin organization and histone modification-dependent transcriptional regulation	Medium	This cluster contains two genes with clear chromatin-related functions (H3C4, a core histone, and SPINDOC, a chromatin reader stabilizer and PARP1 facilitator), suggesting chromatin organization and histone modification as the dominant process. ZBTB2 has partial characterization in chromatin/transcription contexts but remains incompletely understood. The more surprising members are EXT1 (heparan …	6	2	3	1	0	33.3	100.0%
Brieflow Interphase Cluster 220	220	Cell cycle regulation and microtubule-dependent processes affecting interphase cell morphology	Medium	Cluster 220 contains three genes (CDC26, GTSE1, KIF15) with established roles in cell cycle regulation and microtubule dynamics, which likely drive the shared morphological phenotype in this interphase screen—potentially through effects on microtubule organization, cytoskeletal architecture, or residual cell cycle perturbation effects on interphase morphology. ATXN7L1 is the top discovery candida…	6	3	2	1	0	50.0	100.0%
Brieflow Interphase Cluster 221	221	Lipid and retinoid metabolism with cellular redox/detoxification signaling	Low	This cluster of six genes does not converge strongly on a single canonical pathway, yielding low confidence. The best unifying theme is lipid and retinoid metabolism coupled with cellular redox/detoxification processes. AGPAT5 (phospholipid biosynthesis) and RPE65 (retinoid/isoprenoid metabolism) are established lipid/retinoid metabolic enzymes. AKR7A3 connects through detoxification of lipid per…	6	2	4	0	0	33.3	100.0%
Brieflow Interphase Cluster 222	222	Proteostasis and cellular stress response	Low	This cluster shows low pathway coherence. The five genes span diverse functions: co-chaperone activity (DNAJB6), mRNA export and R-loop resolution (PCID2), endosomal trafficking (RABGEF1), transcriptional activation (ZFX), and tumor suppression (TUSC2). The best unifying theme is a broad cellular stress response/proteostasis framework, anchored primarily by DNAJB6 as an HSP70 co-chaperone involve…	5	1	3	1	0	20.0	100.0%
Brieflow Interphase Cluster 223	223	DNA damage response and genome integrity maintenance	Low	This cluster shows low pathway coherence, with TP53I3 as the only canonical DNA damage response gene (generates ROS, p53-inducible quinone reductase). The screen's γH2AX channel likely drives clustering based on DNA damage-related morphological phenotypes. SETD5 (chromatin regulation) and TNRC6A (RNA silencing) have plausible but not well-established connections to DNA damage. COL7A1 is an ECM pr…	5	1	3	1	0	20.0	100.0%
Brieflow Interphase Cluster 224	224	Mitochondrial one-carbon metabolism and mitochondrial gene expression	Low	This cluster contains two genes with clear mitochondrial functions: TFB2M (mitochondrial transcription initiation) and MTHFD1L (mitochondrial one-carbon/folate metabolism). Both would produce morphological phenotypes related to mitochondrial dysfunction when knocked out, potentially affecting nuclear morphology (DAPI), cytoskeletal organization, and DNA damage signaling (γH2AX) due to impaired nu…	5	2	2	1	0	40.0	100.0%
Brieflow Interphase Cluster 225	225	Protein homeostasis and macromolecular assembly (proteostasis)	Low	This small cluster of 4 genes lacks a single tightly coherent pathway. The best unifying theme is protein homeostasis broadly defined: HSPE1 is a canonical mitochondrial co-chaperonin essential for protein folding; RIOK1 functions in ribosome biogenesis which feeds into translational proteostasis; GNPNAT1 contributes to the hexosamine pathway producing UDP-GlcNAc needed for protein glycosylation/…	4	1	2	1	0	25.0	100.0%
Brieflow Interphase Cluster 226	226	DNA damage response and chromatin integrity	Medium	Cluster 226 contains two genes with well-established roles in chromatin biology and DNA damage response: CENPX (a Fanconi anemia core complex component critical for DNA damage signaling and replication fork stability) and H2BC14 (a core histone H2B variant central to nucleosome structure, chromatin compaction, and DNA repair). The screen uses γH2AX as a readout, directly measuring DNA damage, whi…	4	2	1	1	0	50.0	100.0%

## Sheet: Interphase Genes
cluster_label	cluster_id	gene_symbol	gene_classification	priority	rationale
Brieflow Interphase Cluster 0	0	ANAPC15
Brieflow Interphase Cluster 0	0	ARL2	novel_role	6	Known for microtubule regulation and mitochondrial function. A direct role in Golgi/ER membrane trafficking beyond its established functions would represent a novel connection.
Brieflow Interphase Cluster 0	0	B3GAT3	novel_role	5	Glycosaminoglycan biosynthesis enzyme in the Golgi. While Golgi-localized, a role in Golgi structural organization beyond its enzymatic function would be novel.
Brieflow Interphase Cluster 0	0	BATF2
Brieflow Interphase Cluster 0	0	BRMS1	novel_role	6	Known transcriptional repressor and metastasis suppressor. Clustering with trafficking genes suggests a potential novel role in regulating expression of membrane trafficking components or direct membrane-associated functions.
Brieflow Interphase Cluster 0	0	BSCL2	established
Brieflow Interphase Cluster 0	0	C11orf68	uncharacterized	9	Uncharacterized open reading frame with no known function. No functional annotation provided. Extremely understudied gene with potential for novel discovery.
Brieflow Interphase Cluster 0	0	CABP4
Brieflow Interphase Cluster 0	0	CARNS1
Brieflow Interphase Cluster 0	0	CBWD5
Brieflow Interphase Cluster 0	0	CCS
Brieflow Interphase Cluster 0	0	CD5
Brieflow Interphase Cluster 0	0	CDC42EP2	novel_role	5	Known CDC42 effector for actin organization. Novel role in Golgi membrane dynamics or vesicle trafficking through actin-dependent mechanisms is plausible but partially expected.
Brieflow Interphase Cluster 0	0	CDK2AP2
Brieflow Interphase Cluster 0	0	CHKA	novel_role	6	Phospholipid biosynthesis enzyme. Novel role in directly regulating endomembrane trafficking through phosphatidylcholine supply to specific membrane compartments is plausible.
Brieflow Interphase Cluster 0	0	CHRDL2
Brieflow Interphase Cluster 0	0	COA4
Brieflow Interphase Cluster 0	0	CPT1A	novel_role	7	Well-characterized in fatty acid oxidation and mitochondrial metabolism. Its clustering with membrane trafficking genes suggests a potential novel role in endomembrane lipid remodeling or ER-mitochondria contact site regulation beyond its canonical metabolic function.
Brieflow Interphase Cluster 0	0	CST6
Brieflow Interphase Cluster 0	0	CTTN	novel_role	6	Established actin cytoskeleton organizer and endocytosis regulator. While it has known roles in clathrin-mediated endocytosis, a broader role in Golgi/ER membrane trafficking organization would be novel.
Brieflow Interphase Cluster 0	0	DPF2
Brieflow Interphase Cluster 0	0	EHBP1L1	established
Brieflow Interphase Cluster 0	0	EXT2	novel_role	5	Heparan sulfate polymerase in the Golgi. Clustering may reflect Golgi disruption phenotypes; a structural role in Golgi organization beyond glycan synthesis would be novel.
Brieflow Interphase Cluster 0	0	FADD	novel_role	7	Canonical apoptotic adapter molecule. Its presence in a membrane trafficking cluster is unexpected and could indicate a non-apoptotic role in endomembrane organization or vesicular trafficking.
Brieflow Interphase Cluster 0	0	FADS2	novel_role	7	Fatty acid desaturase with established role in HUFA biosynthesis. Clustering with trafficking genes suggests a potential novel role in membrane lipid composition affecting endomembrane organization and vesicular trafficking.
Brieflow Interphase Cluster 0	0	FAM89B
Brieflow Interphase Cluster 0	0	FEN1	novel_role	6	Well-characterized DNA replication/repair nuclease. Presence in this cluster may reflect γH2AX-related phenotypic similarity, but could also indicate novel roles in interphase nuclear/cellular organization.
Brieflow Interphase Cluster 0	0	FERMT3
Brieflow Interphase Cluster 0	0	FOLR3
Brieflow Interphase Cluster 0	0	GAB2	novel_role	5	Established signaling adapter downstream of multiple receptors. Potential novel role in regulating membrane trafficking through PI3K-dependent mechanisms at the endomembrane system.
Brieflow Interphase Cluster 0	0	GANAB	established
Brieflow Interphase Cluster 0	0	GNG3
Brieflow Interphase Cluster 0	0	GPR137	novel_role	7	Lysosomal membrane protein linked to mTORC1 and autophagy. A broader role in endomembrane trafficking regulation beyond lysosomal function would be a novel finding.
Brieflow Interphase Cluster 0	0	GRK2
Brieflow Interphase Cluster 0	0	HNRNPUL2	uncharacterized	6	Heterogeneous nuclear ribonucleoprotein with no functional annotation provided. Some publications exist on hnRNP family but specific function of UL2 isoform is poorly characterized.
Brieflow Interphase Cluster 0	0	INPPL1	novel_role	6	Known PI(3,4,5)P3 phosphatase regulating actin and endocytosis. Clustering here suggests potential novel role in Golgi-to-ER retrograde trafficking or ER homeostasis through phosphoinositide regulation.
Brieflow Interphase Cluster 0	0	KCNK4
Brieflow Interphase Cluster 0	0	KDM2A	novel_role	5	Histone demethylase with established chromatin roles. Clustering here could indicate novel transcriptional regulation of membrane trafficking genes or non-chromatin functions.
Brieflow Interphase Cluster 0	0	KLC2	established
Brieflow Interphase Cluster 0	0	KRTAP5-11
Brieflow Interphase Cluster 0	0	KRTAP5-7
Brieflow Interphase Cluster 0	0	LIPT2
Brieflow Interphase Cluster 0	0	LRP4
Brieflow Interphase Cluster 0	0	LRP5	novel_role	5	Wnt co-receptor with established signaling roles. Potential novel role in endomembrane trafficking through its extensive endocytic cycling and ER quality control requirements.
Brieflow Interphase Cluster 0	0	LRRC10B	uncharacterized	9	No functional annotation available. Leucine-rich repeat protein with essentially no published characterization. Highly understudied with unknown molecular function.
Brieflow Interphase Cluster 0	0	LRRC32
Brieflow Interphase Cluster 0	0	LTBP3
Brieflow Interphase Cluster 0	0	MAP3K11	novel_role	5	Known MAPK pathway kinase influencing microtubule organization. Novel connection to endomembrane trafficking regulation through cytoskeletal remodeling is plausible but partially anticipated.
Brieflow Interphase Cluster 0	0	MAP4K2
Brieflow Interphase Cluster 0	0	MRGPRX1
Brieflow Interphase Cluster 0	0	MRPL11	uncharacterized	6	Mitochondrial ribosomal protein with no provided functional annotation. Specific biological roles beyond translation are uncharacterized.
Brieflow Interphase Cluster 0	0	MRPL16	uncharacterized	6	Mitochondrial ribosomal protein with no specific functional annotation. While its general role in mitochondrial translation is assumed, specific functions remain uncharacterized.
Brieflow Interphase Cluster 0	0	MRPL21	uncharacterized	6	Mitochondrial ribosomal protein lacking specific functional annotation. General role in mitochondrial translation assumed but specific biology poorly studied.
Brieflow Interphase Cluster 0	0	MRPL48	uncharacterized	7	Mitochondrial ribosomal protein with no UniProt functional annotation. Virtually no focused publications on its specific role; could have undiscovered functions in organelle-cell communication.
Brieflow Interphase Cluster 0	0	MRPL49	uncharacterized	7	Mitochondrial ribosomal protein with no functional annotation provided. Very few dedicated publications characterizing its specific biological role.
Brieflow Interphase Cluster 0	0	MTA2
Brieflow Interphase Cluster 0	0	MUS81	novel_role	6	Established DNA structure-specific endonuclease. Its clustering with membrane/organelle genes rather than other DNA repair genes suggests potential novel interphase functions affecting cellular morphology beyond genome maintenance.
Brieflow Interphase Cluster 0	0	NAALADL1
Brieflow Interphase Cluster 0	0	NARS2
Brieflow Interphase Cluster 0	0	NDUFS3
Brieflow Interphase Cluster 0	0	NDUFS8
Brieflow Interphase Cluster 0	0	NDUFV1
Brieflow Interphase Cluster 0	0	NPAS4
Brieflow Interphase Cluster 0	0	OR4A47
Brieflow Interphase Cluster 0	0	OR4D9
Brieflow Interphase Cluster 0	0	OR8I2
Brieflow Interphase Cluster 0	0	PACS1	established
Brieflow Interphase Cluster 0	0	PCNX3	uncharacterized	8	Pecanex homolog with no functional annotation. Very few publications specifically characterizing this gene's molecular function or biological role.
Brieflow Interphase Cluster 0	0	PELI3
Brieflow Interphase Cluster 0	0	PITPNM1	established
Brieflow Interphase Cluster 0	0	PPME1	novel_role	5	PP2A methylesterase. Could have novel role in trafficking regulation through PP2A-dependent control of vesicular transport machinery.
Brieflow Interphase Cluster 0	0	PPP1R14B
Brieflow Interphase Cluster 0	0	PPP2R5B	novel_role	5	PP2A regulatory subunit with broad signaling roles. Novel specific role in regulating membrane trafficking through dephosphorylation of trafficking machinery is plausible.
Brieflow Interphase Cluster 0	0	PYGM
Brieflow Interphase Cluster 0	0	RAB1B	established
Brieflow Interphase Cluster 0	0	RAB6A	established
Brieflow Interphase Cluster 0	0	RASGRP2
Brieflow Interphase Cluster 0	0	RCOR2
Brieflow Interphase Cluster 0	0	RPS6KA4
Brieflow Interphase Cluster 0	0	SCGB1D1
Brieflow Interphase Cluster 0	0	SCGB2A1
Brieflow Interphase Cluster 0	0	SCYL1	established
Brieflow Interphase Cluster 0	0	SDHAF2	novel_role	6	Mitochondrial Complex II assembly factor. Clustering with trafficking genes suggests potential novel role in mitochondria-ER communication or metabolic signaling affecting membrane organization.
Brieflow Interphase Cluster 0	0	SIPA1
Brieflow Interphase Cluster 0	0	SLC22A25	uncharacterized	8	Solute carrier family member with no functional annotation provided. Orphan transporter with very limited characterization in the literature.
Brieflow Interphase Cluster 0	0	SLC22A8
Brieflow Interphase Cluster 0	0	SLC35C1	established
Brieflow Interphase Cluster 0	0	SNX15	established
Brieflow Interphase Cluster 0	0	SNX32
Brieflow Interphase Cluster 0	0	SPDYC
Brieflow Interphase Cluster 0	0	SPTBN2
Brieflow Interphase Cluster 0	0	STIP1	novel_role	5	HSP90 co-chaperone with well-known proteostasis role. Novel connection to endomembrane organization through chaperoning of trafficking machinery components is plausible.
Brieflow Interphase Cluster 0	0	SYT12
Brieflow Interphase Cluster 0	0	TIMM10
Brieflow Interphase Cluster 0	0	TM7SF2	novel_role	7	ER-resident enzyme in cholesterol biosynthesis. While localized to ER, a direct role in ER membrane organization or trafficking beyond sterol synthesis would be novel.
Brieflow Interphase Cluster 0	0	TMEM258	established
Brieflow Interphase Cluster 0	0	TRIM44
Brieflow Interphase Cluster 0	0	TRIM48
Brieflow Interphase Cluster 0	0	TRIM49B	uncharacterized	8	TRIM family member with no functional annotation. Unlike well-characterized TRIM proteins, TRIM49B has minimal published characterization of its biological role.
Brieflow Interphase Cluster 0	0	UBXN1
Brieflow Interphase Cluster 0	0	USP35
Brieflow Interphase Cluster 0	0	UVRAG	established
Brieflow Interphase Cluster 0	0	VPS37C	established
Brieflow Interphase Cluster 0	0	ZDHHC24	uncharacterized	7	Probable palmitoyltransferase with minimal characterization. Substrates and specific biological roles are unknown, making it a candidate for novel membrane-related functions.
Brieflow Interphase Cluster 0	0	ZNRD2
Brieflow Interphase Cluster 0	0	ZP1
Brieflow Interphase Cluster 1	1	ANKRD35	uncharacterized	7	Ankyrin repeat domain protein with very limited functional characterization. Protein-protein interaction scaffold with unknown pathway involvement.
Brieflow Interphase Cluster 1	1	ANP32E	novel_role	6	Histone chaperone for H2A.Z removal and PP2A inhibitor. PP2A regulates many trafficking and cytoskeletal processes; ANP32E's PP2A inhibition could have unexplored effects on membrane trafficking or cytoskeletal morphology.
Brieflow Interphase Cluster 1	1	ANXA9
Brieflow Interphase Cluster 1	1	ASH1L
Brieflow Interphase Cluster 1	1	ASTN1
Brieflow Interphase Cluster 1	1	ATP1A2
Brieflow Interphase Cluster 1	1	B4GALT3	established
Brieflow Interphase Cluster 1	1	BCAN
Brieflow Interphase Cluster 1	1	BRAT1	novel_role	7	Primarily known for integrator complex assembly and DNA damage response. Its role in regulating mitochondrial function and MTOR stability hints at broader roles in cellular homeostasis. A connection to endomembrane/secretory pathway morphology would be novel.
Brieflow Interphase Cluster 1	1	CACNA1S
Brieflow Interphase Cluster 1	1	CD1D
Brieflow Interphase Cluster 1	1	COIL
Brieflow Interphase Cluster 1	1	CREB3L4	established
Brieflow Interphase Cluster 1	1	DAP3	novel_role	5	Mitochondrial ribosomal protein involved in mitochondrial translation and interferon-gamma-induced cell death. Mitochondrial dysfunction from DAP3 loss could affect ER-mitochondria contacts and endomembrane morphology.
Brieflow Interphase Cluster 1	1	DCAF6
Brieflow Interphase Cluster 1	1	FAM189B	uncharacterized	8	Poorly characterized transmembrane protein with minimal published functional data. Its membrane localization makes it a plausible candidate for endomembrane-related roles.
Brieflow Interphase Cluster 1	1	FAM72D	uncharacterized	8	Poorly characterized gene with minimal functional annotation. FAM72 family members have been linked to DNA repair but FAM72D itself lacks detailed study.
Brieflow Interphase Cluster 1	1	FASLG	novel_role	6	Canonical apoptosis ligand. In a non-apoptotic context in this screen, its membrane trafficking and processing through the secretory pathway could reveal novel roles in endomembrane organization or non-apoptotic signaling.
Brieflow Interphase Cluster 1	1	FDPS	established
Brieflow Interphase Cluster 1	1	FMO1
Brieflow Interphase Cluster 1	1	GABPB2
Brieflow Interphase Cluster 1	1	GPATCH4	uncharacterized	7	G-patch domain protein with limited functional annotation. Likely involved in RNA processing but poorly studied with few publications.
Brieflow Interphase Cluster 1	1	GPR89A	established
Brieflow Interphase Cluster 1	1	GTF3C6
Brieflow Interphase Cluster 1	1	H2AC21
Brieflow Interphase Cluster 1	1	HAPLN2
Brieflow Interphase Cluster 1	1	HAX1	established
Brieflow Interphase Cluster 1	1	HJV
Brieflow Interphase Cluster 1	1	IGFN1	uncharacterized	7	Immunoglobulin-like and fibronectin type III domain-containing protein with minimal functional characterization. Structural protein with unclear cellular role.
Brieflow Interphase Cluster 1	1	INAVA	novel_role	6	Known for PRR signaling and adherens junction regulation via ARF6. ARF6 is a key regulator of membrane trafficking; INAVA's role in controlling ARF6 activation suggests a plausible novel connection to broader endomembrane trafficking.
Brieflow Interphase Cluster 1	1	JTB
Brieflow Interphase Cluster 1	1	KHDC4	novel_role	5	RNA-binding protein involved in pre-mRNA splicing. Splicing regulation of endomembrane pathway components could explain its clustering, representing an indirect but novel regulatory connection.
Brieflow Interphase Cluster 1	1	KIAA1614	uncharacterized	9	Virtually unstudied gene with no characterized molecular function. No known pathway involvement. High potential for novel discovery if it contributes to endomembrane or morphological phenotypes.
Brieflow Interphase Cluster 1	1	KRTCAP2	established
Brieflow Interphase Cluster 1	1	LCE1E
Brieflow Interphase Cluster 1	1	LCE2A
Brieflow Interphase Cluster 1	1	LINGO4	uncharacterized	8	Member of the LINGO family but with extremely limited functional characterization. No publications detailing its molecular function or pathway involvement.
Brieflow Interphase Cluster 1	1	MDM4	novel_role	6	Canonical p53 pathway regulator. Morphological phenotype clustering with endomembrane genes suggests potential non-canonical role in ER stress response or cell morphology regulation independent of p53-mediated apoptosis.
Brieflow Interphase Cluster 1	1	MEF2D	novel_role	4	Transcription factor for muscle-specific and stress-induced genes. Could transcriptionally regulate cytoskeletal or endomembrane genes, but this connection is speculative.
Brieflow Interphase Cluster 1	1	MEX3A
Brieflow Interphase Cluster 1	1	MINDY1
Brieflow Interphase Cluster 1	1	MRPL24	uncharacterized	6	Mitochondrial ribosomal protein, individually understudied. Function inferred from complex membership rather than direct experimental validation.
Brieflow Interphase Cluster 1	1	MRPL9	uncharacterized	6	Mitochondrial ribosomal protein with limited individual characterization beyond its structural role. Function inferred from complex membership.
Brieflow Interphase Cluster 1	1	MSTO1	novel_role	6	Known for mitochondrial fusion and distribution. Mitochondria-ER contact sites are critical for endomembrane function; MSTO1 could have an unrecognized role in ER-mitochondria communication affecting cell morphology.
Brieflow Interphase Cluster 1	1	MYOC	novel_role	7	Known for trabecular meshwork/glaucoma and cytoskeleton regulation via Rho/Wnt signaling. Its role in general endomembrane trafficking and secretory pathway integrity in non-ocular cells is unexplored. As a secreted glycoprotein that regulates actin cytoskeleton, it could have novel roles in ER-to-plasma membrane trafficking.
Brieflow Interphase Cluster 1	1	NDUFS2	established
Brieflow Interphase Cluster 1	1	NEK2	novel_role	5	Primarily a mitotic kinase for centrosome separation. In interphase cells (as in this screen), NEK2 may have unrecognized roles in cytoskeletal organization or membrane trafficking that produce the observed morphological phenotype.
Brieflow Interphase Cluster 1	1	NOS1AP
Brieflow Interphase Cluster 1	1	NPR1	novel_role	5	Natriuretic peptide receptor with guanylyl cyclase activity. cGMP signaling can regulate membrane trafficking and cytoskeletal dynamics; a direct role in endomembrane organization would be novel.
Brieflow Interphase Cluster 1	1	NUDT17	uncharacterized	6	Nudix hydrolase family member with RNA decapping activity shown in vitro. Limited in vivo functional characterization.
Brieflow Interphase Cluster 1	1	NUDT4B
Brieflow Interphase Cluster 1	1	PAQR6
Brieflow Interphase Cluster 1	1	PBXIP1	novel_role	5	Tethers ESR1 to microtubules and regulates PBX1 transcription. Microtubule-dependent effects on endomembrane organization represent a plausible novel connection.
Brieflow Interphase Cluster 1	1	PDZK1	novel_role	5	Scaffold protein for apical membrane protein trafficking. Well-studied in epithelial polarity but could have novel roles in non-polarized cell endomembrane organization.
Brieflow Interphase Cluster 1	1	PEX11B	established
Brieflow Interphase Cluster 1	1	PF4
Brieflow Interphase Cluster 1	1	PI4KB	established
Brieflow Interphase Cluster 1	1	PMF1
Brieflow Interphase Cluster 1	1	PMF1-BGLAP	uncharacterized	5	Read-through transcript of PMF1 and BGLAP. Functional significance of the fusion transcript is poorly understood.
Brieflow Interphase Cluster 1	1	PMVK	established
Brieflow Interphase Cluster 1	1	PRCC
Brieflow Interphase Cluster 1	1	PRUNE1	novel_role	7	Known phosphodiesterase regulating microtubule polymerization and cell migration. A novel connection to endomembrane organization or secretory pathway trafficking via its effects on microtubule dynamics would be unexpected and impactful.
Brieflow Interphase Cluster 1	1	RAB13	established
Brieflow Interphase Cluster 1	1	RNF115	established
Brieflow Interphase Cluster 1	1	RPRD2	uncharacterized	7	Limited characterization; associated with RNA Pol II regulation but functional details are sparse. Few focused publications.
Brieflow Interphase Cluster 1	1	SHC1	novel_role	5	Well-characterized signaling adapter for receptor tyrosine kinases. Could have novel roles in regulating endomembrane morphology through RTK-dependent cytoskeletal remodeling pathways.
Brieflow Interphase Cluster 1	1	SHE	uncharacterized	8	SH2 domain-containing adapter protein with very limited functional characterization. Predicted signaling adapter but molecular function and pathway involvement remain largely unknown.
Brieflow Interphase Cluster 1	1	SLAMF1
Brieflow Interphase Cluster 1	1	SLAMF9
Brieflow Interphase Cluster 1	1	SMG5	novel_role	5	Known for nonsense-mediated mRNA decay. NMD regulates expression of many secretory pathway components; SMG5 loss could indirectly affect endomembrane morphology through altered mRNA surveillance.
Brieflow Interphase Cluster 1	1	SPRR2B
Brieflow Interphase Cluster 1	1	SSR2	established
Brieflow Interphase Cluster 1	1	SV2A
Brieflow Interphase Cluster 1	1	TARS2
Brieflow Interphase Cluster 1	1	TIMM17A	established
Brieflow Interphase Cluster 1	1	TMOD4
Brieflow Interphase Cluster 1	1	TNNT2
Brieflow Interphase Cluster 1	1	TPM3	established
Brieflow Interphase Cluster 1	1	TRIM46
Brieflow Interphase Cluster 1	1	TSACC	uncharacterized	6	Co-chaperone for TSSK6 activation. Very limited literature; primarily studied in spermatogenesis context. Role in somatic cells unknown.
Brieflow Interphase Cluster 1	1	TSEN15
Brieflow Interphase Cluster 1	1	UAP1	established
Brieflow Interphase Cluster 1	1	UBQLN4	novel_role	6	Known for proteasomal targeting and DNA repair. Its role in degradation of mislocalized transmembrane proteins and autophagosome maturation suggests a plausible novel connection to ER quality control and endomembrane homeostasis beyond its established functions.
Brieflow Interphase Cluster 1	1	UFC1	established
Brieflow Interphase Cluster 1	1	VPS45	established
Brieflow Interphase Cluster 1	1	VPS72
Brieflow Interphase Cluster 1	1	XPR1	novel_role	6	Phosphate exporter with well-characterized role in phosphate homeostasis. Phosphate/inositol polyphosphate signaling intersects with membrane trafficking (e.g., PI metabolism), suggesting a plausible but unexplored role in endomembrane organization.
Brieflow Interphase Cluster 1	1	ZNF687
Brieflow Interphase Cluster 2	2	ABI3
Brieflow Interphase Cluster 2	2	ACACA	novel_role	5	Rate-limiting enzyme in fatty acid synthesis. ACACA inhibition activates AMPK, which induces autophagy. Connection to autophagy is partially known but a direct role in endolysosomal trafficking would be novel.
Brieflow Interphase Cluster 2	2	ACBD4	novel_role	7	Acyl-CoA binding protein implicated in peroxisome-ER tethering. A role in endolysosomal lipid trafficking or organelle contact sites with lysosomes would be novel and consistent with emerging biology of inter-organelle communication.
Brieflow Interphase Cluster 2	2	ACSF2
Brieflow Interphase Cluster 2	2	ADAM11
Brieflow Interphase Cluster 2	2	AKAP1	novel_role	6	Mitochondrial outer membrane scaffold for PKA. Emerging roles in mitochondria-ER contacts and innate immunity. A connection to endolysosomal trafficking via mitochondria-lysosome contacts would be a novel finding.
Brieflow Interphase Cluster 2	2	ALDOC	uncharacterized	4	No annotation provided here but aldolase C is a well-known glycolytic enzyme. However, its specific non-metabolic roles are less studied. Not truly uncharacterized.
Brieflow Interphase Cluster 2	2	ARL17A
Brieflow Interphase Cluster 2	2	ARL17B
Brieflow Interphase Cluster 2	2	ARL4D	novel_role	5	Small GTPase that recruits cytohesin ARF-GEFs to plasma membrane. ARF signaling regulates membrane trafficking; a specific role in endolysosomal dynamics would extend its known function.
Brieflow Interphase Cluster 2	2	ATP5MC1	novel_role	4	Mitochondrial ATP synthase subunit. Mitochondrial dysfunction and ATP depletion activate AMPK-dependent autophagy. Connection is indirect and well-precedented.
Brieflow Interphase Cluster 2	2	ATP6V0A1	established
Brieflow Interphase Cluster 2	2	BECN1	established
Brieflow Interphase Cluster 2	2	C17orf58	uncharacterized	9	Uncharacterized open reading frame on chromosome 17 with no known function, no pathway assignment, and minimal publications.
Brieflow Interphase Cluster 2	2	CDR2L	uncharacterized	7	No functional annotation provided. Cerebellar degeneration-related protein 2-like; known primarily as an autoantigen in paraneoplastic cerebellar degeneration but molecular function is poorly understood.
Brieflow Interphase Cluster 2	2	CNTNAP1	novel_role	5	Known for axon-glial junction organization. Presence in this cluster is unexpected; could suggest a novel role in membrane domain organization or vesicular trafficking in non-neuronal cells.
Brieflow Interphase Cluster 2	2	EPN3	uncharacterized	6	No annotation provided. Epsin 3 is a clathrin-associated protein involved in endocytosis; relatively understudied compared to EPN1/2 with few publications on its specific function.
Brieflow Interphase Cluster 2	2	EPOP	novel_role	6	Known as a Polycomb/elongin BC scaffold in transcriptional regulation. Clustering with trafficking genes is unexpected; could suggest a novel non-transcriptional role or transcriptional regulation of autophagy/trafficking gene programs.
Brieflow Interphase Cluster 2	2	FKBP10	novel_role	7	ER-resident peptidyl-prolyl isomerase known for collagen folding. Clustering with endolysosomal genes suggests a potential novel role in ER-to-lysosome trafficking or ER-phagy that has not been characterized.
Brieflow Interphase Cluster 2	2	FOXN1
Brieflow Interphase Cluster 2	2	G6PC	novel_role	4	Glucose-6-phosphatase in ER membrane. ER-resident metabolic enzyme; glucose deprivation induces autophagy. A direct role in ER-phagy or autophagy regulation would be partially novel.
Brieflow Interphase Cluster 2	2	HNF1B
Brieflow Interphase Cluster 2	2	HSPB9	uncharacterized	9	No functional annotation provided; virtually unstudied small heat shock protein with no known molecular function or pathway involvement. Extremely limited publications.
Brieflow Interphase Cluster 2	2	KIAA0100	novel_role	7	Lipid transport protein that binds phosphatidylinositols and affects PtdIns(4,5)P2 distribution. PtdIns species are critical regulators of endolysosomal identity and trafficking. A direct role in endolysosomal membrane dynamics would be novel and impactful.
Brieflow Interphase Cluster 2	2	KIF18B
Brieflow Interphase Cluster 2	2	KLHL11	novel_role	6	E3 ubiquitin ligase adaptor (CUL3-based). While ubiquitination regulates endosomal sorting (via ESCRT), KLHL11's specific substrates and role in endolysosomal trafficking are unknown. Could target trafficking regulators for degradation.
Brieflow Interphase Cluster 2	2	KRTAP2-1
Brieflow Interphase Cluster 2	2	KRTAP2-4
Brieflow Interphase Cluster 2	2	KRTAP4-2
Brieflow Interphase Cluster 2	2	KRTAP4-7
Brieflow Interphase Cluster 2	2	KRTAP4-8
Brieflow Interphase Cluster 2	2	LIG3	novel_role	4	DNA ligase with nuclear and mitochondrial functions. DNA damage activates autophagy; γH2AX signal in screen could link DNA repair to autophagy but this connection is partially established.
Brieflow Interphase Cluster 2	2	LRRC37A2	uncharacterized	8	No functional annotation provided. Member of a primate-specific segmentally duplicated gene family on chr17q21. Virtually no functional characterization in any pathway.
Brieflow Interphase Cluster 2	2	LRRC37A3	uncharacterized	8	No functional annotation provided. Like LRRC37A2, a primate-specific duplicated gene with essentially no functional characterization.
Brieflow Interphase Cluster 2	2	MED1
Brieflow Interphase Cluster 2	2	MED24
Brieflow Interphase Cluster 2	2	MLX	novel_role	5	Transcription factor for glucose-responsive genes. Could transcriptionally regulate autophagy/lysosomal biogenesis genes, representing a novel regulatory axis connecting nutrient sensing to lysosomal function.
Brieflow Interphase Cluster 2	2	MPP3
Brieflow Interphase Cluster 2	2	MRPL10	uncharacterized	5	No annotation provided. Mitochondrial ribosomal protein; while the general function (mitochondrial translation) is known, specific roles of MRPL10 are less characterized than other MRPs.
Brieflow Interphase Cluster 2	2	MRPL45	novel_role	4	Mitochondrial ribosomal protein. Mitochondrial translation defects can trigger mitophagy. Connection to autophagy is indirect and partially expected.
Brieflow Interphase Cluster 2	2	MYO18A	novel_role	6	Known role in Golgi membrane trafficking and cell migration. Connection to endolysosomal trafficking specifically is not well established; its clustering here suggests a potential novel role in lysosomal positioning or autophagosome transport.
Brieflow Interphase Cluster 2	2	NMT1	novel_role	7	N-myristoyltransferase with well-established role in protein lipidation. Myristoylation is critical for membrane targeting of many trafficking regulators (ARFs, Src kinases). A direct role in regulating endolysosomal trafficking through modification of trafficking GTPases (e.g., ARF6) would represent a novel functional connection in this pathway context.
Brieflow Interphase Cluster 2	2	NT5C3B
Brieflow Interphase Cluster 2	2	OSBPL7	uncharacterized	6	No annotation provided. Oxysterol-binding protein-like 7; OSBP family members transport lipids between membranes, but OSBPL7 specifically is understudied with limited functional data.
Brieflow Interphase Cluster 2	2	PCGF2	novel_role	5	PRC1 complex component for transcriptional repression. Could regulate transcription of autophagy/trafficking genes, but this connection is partially explored in developmental contexts.
Brieflow Interphase Cluster 2	2	PDK2	novel_role	5	Metabolic kinase regulating pyruvate dehydrogenase. Metabolic state influences autophagy; a direct regulatory role in autophagy induction beyond metabolic sensing would be novel but partially expected.
Brieflow Interphase Cluster 2	2	PLEKHM1	established
Brieflow Interphase Cluster 2	2	PPY
Brieflow Interphase Cluster 2	2	PRAC1	uncharacterized	8	No functional annotation. Small prostate-associated protein with very limited literature and no established molecular function.
Brieflow Interphase Cluster 2	2	PROCA1	uncharacterized	9	No functional annotation available. Protein of unknown function with minimal literature. Gene name suggests possible cell cycle association but no experimental validation.
Brieflow Interphase Cluster 2	2	RAB5C	established
Brieflow Interphase Cluster 2	2	RAD51C
Brieflow Interphase Cluster 2	2	RAD51D
Brieflow Interphase Cluster 2	2	RDM1
Brieflow Interphase Cluster 2	2	SCPEP1	novel_role	5	Lysosomal serine carboxypeptidase. While lysosomal localization is known, its specific role in endolysosomal trafficking regulation (beyond proteolysis) is not established.
Brieflow Interphase Cluster 2	2	SGCA
Brieflow Interphase Cluster 2	2	SLC35G3	uncharacterized	8	No functional annotation provided. Putative solute carrier family member with no characterized substrate or biological role.
Brieflow Interphase Cluster 2	2	SP2
Brieflow Interphase Cluster 2	2	SPAG5	novel_role	4	Primarily mitotic spindle protein but has established non-mitotic role in mTORC1 regulation via stress granules. Connection to autophagy via mTORC1 inhibition is partially known, reducing novelty.
Brieflow Interphase Cluster 2	2	SPPL2C
Brieflow Interphase Cluster 2	2	STAT5A
Brieflow Interphase Cluster 2	2	STAT5B
Brieflow Interphase Cluster 2	2	TBC1D3	established
Brieflow Interphase Cluster 2	2	TBC1D3B	established
Brieflow Interphase Cluster 2	2	TBC1D3C	established
Brieflow Interphase Cluster 2	2	TBC1D3F	established
Brieflow Interphase Cluster 2	2	TBC1D3G	established
Brieflow Interphase Cluster 2	2	TBC1D3H	established
Brieflow Interphase Cluster 2	2	TBKBP1
Brieflow Interphase Cluster 2	2	TEFM	novel_role	5	Mitochondrial transcription elongation factor. Mitochondrial dysfunction triggers mitophagy (selective autophagy). TEFM loss could indirectly activate autophagy, but a direct role would be novel.
Brieflow Interphase Cluster 2	2	THRA
Brieflow Interphase Cluster 2	2	TMEM104	uncharacterized	8	No functional annotation provided. Transmembrane protein with no established function. Potential role in membrane trafficking given its transmembrane topology but entirely speculative.
Brieflow Interphase Cluster 2	2	TMEM199	established
Brieflow Interphase Cluster 2	2	TMEM97	established
Brieflow Interphase Cluster 2	2	TMUB2	uncharacterized	7	No functional annotation provided. Transmembrane and ubiquitin-like domain-containing protein with very limited characterization. Related TMUB1 has roles in ER quality control.
Brieflow Interphase Cluster 2	2	UNC119	novel_role	7	Known as a myristoyl-binding chaperone for protein trafficking in sensory neurons. A role in endolysosomal membrane trafficking in non-neuronal cells through chaperoning myristoylated trafficking regulators would be a novel and significant finding.
Brieflow Interphase Cluster 2	2	USH1G
Brieflow Interphase Cluster 2	2	VPS25	established
Brieflow Interphase Cluster 2	2	WNK4
Brieflow Interphase Cluster 2	2	XYLT2	novel_role	6	Xylosyltransferase involved in proteoglycan biosynthesis in the Golgi. A role in endolysosomal trafficking or autophagy would be novel; proteoglycan modifications can affect receptor endocytosis and lysosomal targeting.
Brieflow Interphase Cluster 2	2	ZNHIT3	uncharacterized	6	No functional annotation provided. Zinc finger HIT-type containing 3; some evidence for roles in box C/D snoRNP assembly but limited functional characterization overall.
Brieflow Interphase Cluster 3	3	ABCF1	novel_role	5	Characterized in cap- and IRES-mediated translation initiation, explicitly noted as NOT involved in ribosome biogenesis. Its clustering here is intriguing but the existing literature specifically excludes a ribosome biogenesis role, making this a moderately interesting but potentially confounding finding.
Brieflow Interphase Cluster 3	3	BOP1	established
Brieflow Interphase Cluster 3	3	BRIX1	established
Brieflow Interphase Cluster 3	3	C19orf53	uncharacterized	7	Poorly characterized open reading frame with only a vague annotation regarding hypercalcemia of malignancy. No established molecular function or pathway assignment. Its clustering here suggests a potential role in ribosome biogenesis that is completely unexplored.
Brieflow Interphase Cluster 3	3	C1orf109	established
Brieflow Interphase Cluster 3	3	CEBPZ	novel_role	7	Known as a transcription factor that stimulates HSP70 promoter transcription. While some evidence links CEBPZ to rDNA transcription regulation, its primary characterization is in heat shock response. A direct role in 60S subunit biogenesis would be a novel finding.
Brieflow Interphase Cluster 3	3	DDX24	established
Brieflow Interphase Cluster 3	3	DDX27	established
Brieflow Interphase Cluster 3	3	DDX51	established
Brieflow Interphase Cluster 3	3	DDX54	novel_role	6	RNA-dependent ATPase characterized primarily as a nuclear receptor transcriptional repressor. While it is an RNA helicase, it has no established role in ribosome biogenesis. Its clustering here suggests a potential novel function in pre-rRNA processing.
Brieflow Interphase Cluster 3	3	DDX55	established
Brieflow Interphase Cluster 3	3	DDX56	established
Brieflow Interphase Cluster 3	3	EBNA1BP2	established
Brieflow Interphase Cluster 3	3	EIF5B	established
Brieflow Interphase Cluster 3	3	EIF6	established
Brieflow Interphase Cluster 3	3	FTSJ3	established
Brieflow Interphase Cluster 3	3	GNL2	established
Brieflow Interphase Cluster 3	3	GNL3	established
Brieflow Interphase Cluster 3	3	GNL3L	established
Brieflow Interphase Cluster 3	3	GTPBP4	established
Brieflow Interphase Cluster 3	3	ISG20L2	established
Brieflow Interphase Cluster 3	3	LAS1L	established
Brieflow Interphase Cluster 3	3	LSG1	established
Brieflow Interphase Cluster 3	3	MAK16	uncharacterized	8	Named after yeast Mak16p which is involved in 60S ribosomal subunit biogenesis, but the human ortholog has minimal published functional characterization. Its yeast homolog's role strongly suggests ribosome biogenesis involvement, but experimental validation in human cells is lacking.
Brieflow Interphase Cluster 3	3	MDN1	established
Brieflow Interphase Cluster 3	3	METAP2	novel_role	7	Well-characterized methionine aminopeptidase involved in co-translational processing and EIF2 regulation. While functionally connected to translation, it has no established role in ribosome biogenesis per se. Its clustering here could indicate a novel role in nascent ribosomal protein processing or quality control during ribosome assembly.
Brieflow Interphase Cluster 3	3	MRTO4	established
Brieflow Interphase Cluster 3	3	MYBBP1A	established
Brieflow Interphase Cluster 3	3	NCL	established
Brieflow Interphase Cluster 3	3	NIFK	uncharacterized	6	No functional annotation provided in the gene information. Known to be a nucleolar protein that interacts with Ki-67, but its precise molecular function in ribosome biogenesis remains poorly defined with limited dedicated publications.
Brieflow Interphase Cluster 3	3	NIP7	established
Brieflow Interphase Cluster 3	3	NLE1	novel_role	5	Characterized primarily in Notch signaling and Wnt pathway regulation. Recent work has linked it to 60S ribosome biogenesis in some organisms, but its role in human ribosome biogenesis is not well established, making this a moderately novel connection.
Brieflow Interphase Cluster 3	3	NMD3	established
Brieflow Interphase Cluster 3	3	NOC2L	novel_role	6	Characterized as a histone acetyltransferase inhibitor and p53/TP53 corepressor. Named after yeast Noc2p which is a ribosome biogenesis factor, but human NOC2L's published functions focus on chromatin regulation and transcriptional repression. A direct role in ribosome biogenesis would represent a novel functional connection, though the yeast homology makes this partially expected.
Brieflow Interphase Cluster 3	3	NOC3L	established
Brieflow Interphase Cluster 3	3	NOL12	established
Brieflow Interphase Cluster 3	3	NOL8	novel_role	4	Nucleolar protein involved in anchoring DDX47 and potentially in ribosome biogenesis in cancer cells. While its nucleolar localization and suggested ribosome biogenesis role are noted, the connection is already partially established, reducing novelty.
Brieflow Interphase Cluster 3	3	NOL9	established
Brieflow Interphase Cluster 3	3	NOP16	uncharacterized	7	Named for nucleolar protein 16; yeast homolog is involved in 60S subunit biogenesis. Human gene has very limited functional characterization with few dedicated publications despite its suggestive name and nucleolar localization.
Brieflow Interphase Cluster 3	3	NOP2	established
Brieflow Interphase Cluster 3	3	NOP53	established
Brieflow Interphase Cluster 3	3	NSA2	established
Brieflow Interphase Cluster 3	3	NVL	established
Brieflow Interphase Cluster 3	3	PAK1IP1	established
Brieflow Interphase Cluster 3	3	PELO	novel_role	6	Well-characterized in ribosome quality control (No-Go Decay) and stalled ribosome rescue, but not in ribosome biogenesis. Its clustering with 60S biogenesis factors could indicate a novel role in quality surveillance of nascent ribosomal subunits rather than just mature ribosome rescue.
Brieflow Interphase Cluster 3	3	PELP1	established
Brieflow Interphase Cluster 3	3	PES1	established
Brieflow Interphase Cluster 3	3	PPAN	uncharacterized	5	Annotated only as potentially involved in cell growth. Yeast homolog (Ssf1) is a ribosome biogenesis factor, but human PPAN has limited functional characterization beyond this general annotation.
Brieflow Interphase Cluster 3	3	PPAN-P2RY11	uncharacterized	8	Read-through transcript between PPAN and P2RY11 with virtually no independent functional characterization. PPAN itself has a role in cell growth and likely ribosome biogenesis, but this fusion transcript is essentially unstudied.
Brieflow Interphase Cluster 3	3	PWP1	established
Brieflow Interphase Cluster 3	3	RBM28	established
Brieflow Interphase Cluster 3	3	RPF1	established
Brieflow Interphase Cluster 3	3	RPF2	established
Brieflow Interphase Cluster 3	3	RPL28	established
Brieflow Interphase Cluster 3	3	RPL7L1	uncharacterized	5	No functional annotation provided. As a ribosomal protein-like gene (paralog of RPL7), it likely functions in ribosome biogenesis as a placeholder factor, but this has limited experimental validation in human cells.
Brieflow Interphase Cluster 3	3	RRP1	established
Brieflow Interphase Cluster 3	3	RRP15	established
Brieflow Interphase Cluster 3	3	RRS1	established
Brieflow Interphase Cluster 3	3	RSL1D1	novel_role	4	Characterized in cellular senescence regulation via PTEN translation inhibition and DNA damage-induced apoptosis. Nucleolar localization suggests proximity to ribosome biogenesis, and some literature hints at ribosomal connections, making a novel role plausible but partially anticipated.
Brieflow Interphase Cluster 3	3	RSL24D1	established
Brieflow Interphase Cluster 3	3	SBDS	established
Brieflow Interphase Cluster 3	3	SDAD1	established
Brieflow Interphase Cluster 3	3	SLC25A22	novel_role	8	Mitochondrial glutamate transporter with well-established roles in mitochondrial metabolism and insulin secretion. No known connection to ribosome biogenesis. Its presence in this cluster is unexpected and could indicate a novel metabolic coupling between mitochondrial glutamate transport and ribosome production, or a previously unrecognized moonlighting function.
Brieflow Interphase Cluster 3	3	SPATA5	established
Brieflow Interphase Cluster 3	3	SPHK2	novel_role	9	Sphingosine kinase 2 is well-characterized in sphingolipid signaling, epigenetic regulation via HDAC inhibition, and mitochondrial respiration. It has no established role in ribosome biogenesis. Its nuclear localization and interaction with HDACs could potentially link it to rDNA chromatin regulation, but this would represent a completely novel and surprising connection to the ribosome biogenesis…
Brieflow Interphase Cluster 3	3	SPOUT1
Brieflow Interphase Cluster 3	3	SURF6	established
Brieflow Interphase Cluster 3	3	TEX10	established
Brieflow Interphase Cluster 3	3	TMA16	established
Brieflow Interphase Cluster 3	3	URB1	uncharacterized	7	No functional annotation provided. Yeast homolog (Urb1/Npa1) is involved in 60S ribosomal subunit assembly, but the human gene has very limited published characterization.
Brieflow Interphase Cluster 3	3	URB2	uncharacterized	6	Minimal characterization; only annotation relates to hematopoietic stem cell development via p53 pathway. Yeast homolog Urb2/Npa2 functions in ribosome biogenesis, but human gene lacks direct experimental validation in this pathway.
Brieflow Interphase Cluster 3	3	WDR12	established
Brieflow Interphase Cluster 3	3	WDR55	established
Brieflow Interphase Cluster 3	3	WDR74	established
Brieflow Interphase Cluster 3	3	ZNF574	novel_role	6	Annotated only as potentially involved in transcriptional regulation. A zinc finger protein with no established connection to ribosome biogenesis. Its presence in this cluster could indicate a novel role in rDNA transcription regulation or ribosome assembly.
Brieflow Interphase Cluster 3	3	ZNF593	established
Brieflow Interphase Cluster 4	4	AMDHD2	novel_role	5	N-glycolylneuraminic acid degradation enzyme. No known connection to cilium biology. Glycan metabolism can affect membrane protein trafficking to cilia.
Brieflow Interphase Cluster 4	4	AMFR	established
Brieflow Interphase Cluster 4	4	APOBR	novel_role	4	Apolipoprotein B receptor in macrophages. Lipid uptake could affect membrane composition relevant to ciliary signaling, but this is speculative.
Brieflow Interphase Cluster 4	4	ARMC5	novel_role	7	ARM repeat protein functioning in E3 ubiquitin ligase complexes for RNA Pol II degradation and SREBF regulation. Contains armadillo repeats like many ciliary proteins. No established ciliary role, but ubiquitin-mediated protein quality control is critical for ciliogenesis.
Brieflow Interphase Cluster 4	4	BOLA2	established
Brieflow Interphase Cluster 4	4	C16orf71	uncharacterized	7	Annotated as dynein axonemal particle protein in ciliated cells by homology only. Limited direct experimental evidence in human cells. Clustering with ciliary genes supports functional validation.
Brieflow Interphase Cluster 4	4	C16orf86	uncharacterized	9	Uncharacterized open reading frame on chromosome 16 with no known function. High potential for novel discovery.
Brieflow Interphase Cluster 4	4	C16orf92	uncharacterized	8	Minimally characterized; only suggested role in sperm-oocyte fusion by homology. No established function in somatic cells. Clustering here suggests possible role in membrane or cytoskeletal processes.
Brieflow Interphase Cluster 4	4	CCDC78	established
Brieflow Interphase Cluster 4	4	CCP110	established
Brieflow Interphase Cluster 4	4	CD19	novel_role	4	B-cell coreceptor. Highly characterized in immune biology. Any role in non-immune cell morphology would be surprising but the gene is well-studied in its primary context.
Brieflow Interphase Cluster 4	4	CD2BP2	novel_role	6	U5 snRNP splicing factor. No direct ciliary role, but splicing regulation is increasingly recognized as critical for ciliogenesis gene expression programs. A specific role in ciliary gene splicing would be novel.
Brieflow Interphase Cluster 4	4	CDIPT	established
Brieflow Interphase Cluster 4	4	COG7	established
Brieflow Interphase Cluster 4	4	COQ7	novel_role	7	Ubiquinone biosynthesis enzyme with a described nuclear role in mitochondrial stress responses. No established connection to cilium or cytoskeletal organization. A novel role in cellular morphology through mitochondrial-cytoskeletal crosstalk would be high-impact.
Brieflow Interphase Cluster 4	4	CUX1	novel_role	5	Transcription factor involved in cell cycle and differentiation. No established ciliary role, but transcriptional programs controlling ciliogenesis are incompletely understood.
Brieflow Interphase Cluster 4	4	DNAJA3	novel_role	6	Mitochondrial co-chaperone modulating apoptosis. No established role in cilium or cytoskeletal organization. Mitochondria-centrosome functional interactions are emerging; a role in centrosome protein quality control would be novel.
Brieflow Interphase Cluster 4	4	EARS2	novel_role	6	Mitochondrial glutamyl-tRNA synthetase. No known link to cilium/cytoskeletal biology. Mitochondrial dysfunction can affect cilium maintenance through energy metabolism; a specific connection would be novel.
Brieflow Interphase Cluster 4	4	ENKD1	established
Brieflow Interphase Cluster 4	4	FBXL19	novel_role	6	F-box E3 ligase targeting RHOA and RAC1 for degradation, regulating cytoskeletal dynamics. Known cytoskeletal role but no established connection to primary cilium biology. RHO GTPases regulate ciliogenesis, making this a plausible novel connection.
Brieflow Interphase Cluster 4	4	FUS	established
Brieflow Interphase Cluster 4	4	GNG13	novel_role	6	G-protein gamma subunit primarily studied in taste and visual signaling. G-protein signaling occurs at primary cilia; GNG13 involvement in ciliary GPCR signaling in non-sensory cells would be a novel finding.
Brieflow Interphase Cluster 4	4	GTF3C1	novel_role	5	TFIIIC component for RNA Pol III transcription. No known ciliary connection. However, tRNA availability could affect translation of ciliary proteins; connection would be indirect but novel.
Brieflow Interphase Cluster 4	4	H2AJ	established
Brieflow Interphase Cluster 4	4	HCFC1R1	uncharacterized	6	Minimally studied regulator of HCFC1 localization with very few publications. Its role in cellular morphology is unknown.
Brieflow Interphase Cluster 4	4	IFT140	established
Brieflow Interphase Cluster 4	4	INO80E	established
Brieflow Interphase Cluster 4	4	ITGAX	novel_role	5	Integrin alpha-X primarily known in immune cell adhesion. No ciliary role established. Integrins can influence cytoskeletal organization; expression in non-immune cells affecting morphology would be novel.
Brieflow Interphase Cluster 4	4	KDM8	established
Brieflow Interphase Cluster 4	4	KIF22	established
Brieflow Interphase Cluster 4	4	LAT	novel_role	5	T-cell signaling adaptor. Primarily studied in immune cells. Potential non-immune role in cytoskeletal reorganization through PLCG1/MAPK pathways would be novel in non-hematopoietic context.
Brieflow Interphase Cluster 4	4	LCMT1	novel_role	5	PP2A methyltransferase. PP2A regulates many cellular processes including cytoskeletal dynamics. A specific role in cilium-related PP2A regulation would extend current knowledge.
Brieflow Interphase Cluster 4	4	MAPK3	established
Brieflow Interphase Cluster 4	4	MMP25	novel_role	5	Membrane-type matrix metalloproteinase. Minimally characterized beyond gelatinase activation. Extracellular matrix remodeling can influence cell morphology; a specific ciliary or cytoskeletal role would be novel.
Brieflow Interphase Cluster 4	4	MPV17L	novel_role	7	Mitochondrial inner membrane protein involved in ROS metabolism. Very few publications. No known connection to cilium/cytoskeletal biology. Mitochondrial ROS can regulate cilium signaling; this would be a novel mechanistic link.
Brieflow Interphase Cluster 4	4	MSRB1	established
Brieflow Interphase Cluster 4	4	NDE1	established
Brieflow Interphase Cluster 4	4	NFATC2IP	novel_role	6	NFAT transcription regulator and SUMO pathway modulator. No known ciliary role. SUMOylation regulates centrosome and cilium biology; NFATC2IP's SUMO-regulatory activity could represent a novel ciliary connection.
Brieflow Interphase Cluster 4	4	NOMO3	established
Brieflow Interphase Cluster 4	4	NPIPB13	uncharacterized	9	Nuclear pore complex interacting protein family member with virtually no functional characterization. No known molecular function or pathway involvement. Presence in this cluster suggests potential role in cytoskeletal or nuclear organization.
Brieflow Interphase Cluster 4	4	NPIPB5	uncharacterized	9	Another NPIPB family member with no functional annotation. Completely unstudied; potential role in nuclear-cytoskeletal interface or chromosome 16p-specific biology.
Brieflow Interphase Cluster 4	4	NSMCE1	established
Brieflow Interphase Cluster 4	4	NUBP1	established
Brieflow Interphase Cluster 4	4	NUBP2	established
Brieflow Interphase Cluster 4	4	PARN	established
Brieflow Interphase Cluster 4	4	PGAP6	novel_role	6	GPI-anchor remodeling phospholipase that affects RAC1 membrane localization. Known to influence cytoskeletal dynamics indirectly. A direct role in ciliary membrane composition or signaling would be novel.
Brieflow Interphase Cluster 4	4	PI4KA	established
Brieflow Interphase Cluster 4	4	PKD1	established
Brieflow Interphase Cluster 4	4	PMPCB	established
Brieflow Interphase Cluster 4	4	PRSS53	novel_role	6	Serine protease with minimal characterization beyond fibrinogen cleavage in vitro. Few publications. A role in extracellular matrix or membrane protein processing affecting cell morphology would be novel.
Brieflow Interphase Cluster 4	4	RHBDF1	established
Brieflow Interphase Cluster 4	4	RMI2	established
Brieflow Interphase Cluster 4	4	SEPHS2	novel_role	7	Selenophosphate synthetase essential for selenoprotein synthesis. No known connection to cilium/cytoskeletal biology. Selenoproteins like GPX and TXNRD regulate redox homeostasis; a novel link to ciliary redox signaling or centrosome function would be unexpected and significant.
Brieflow Interphase Cluster 4	4	SEZ6L2	novel_role	6	Seizure-related protein associated with specialized ER functions in neurons. Very limited functional data outside neurons. A role in ER-to-cilium trafficking or cytoskeletal organization in non-neuronal cells would be novel.
Brieflow Interphase Cluster 4	4	SLX1A	established
Brieflow Interphase Cluster 4	4	SPNS1	established
Brieflow Interphase Cluster 4	4	STX4	established
Brieflow Interphase Cluster 4	4	SULT1A4	novel_role	4	Sulfotransferase for phenolic monoamines. Well-characterized enzymatically but no known morphological role. Connection to cytoskeletal biology would be unexpected.
Brieflow Interphase Cluster 4	4	TEDC2	established
Brieflow Interphase Cluster 4	4	THUMPD1	novel_role	6	tRNA modification adapter for NAT10-dependent ac4C modification. No known role in cilium biology. However, translational regulation through tRNA modification could selectively affect ciliary protein expression.
Brieflow Interphase Cluster 4	4	TLCD3B	uncharacterized	7	Involved in ceramide synthesis by homology only. Very limited experimental characterization. Lipid metabolism role could connect to membrane organization in cilia.
Brieflow Interphase Cluster 4	4	TNFRSF12A	novel_role	6	TWEAK receptor involved in angiogenesis and proliferation. No established role in cilium biology. TNF superfamily signaling can modulate cytoskeletal organization; a ciliary connection would be unexpected.
Brieflow Interphase Cluster 4	4	TP53TG3B	uncharacterized	9	TP53 target gene 3B with no functional annotation available. Virtually unstudied with unknown molecular function.
Brieflow Interphase Cluster 4	4	TP53TG3C	uncharacterized	9	TP53 target gene 3C with no functional annotation. Completely uncharacterized.
Brieflow Interphase Cluster 4	4	TP53TG3D	uncharacterized	9	TP53 target gene 3D with no functional annotation. Completely uncharacterized.
Brieflow Interphase Cluster 4	4	VASN	novel_role	5	TGF-beta signaling inhibitor. TGF-beta regulates cytoskeletal remodeling and EMT. No direct ciliary connection, but TGF-beta signaling intersects with primary cilium function.
Brieflow Interphase Cluster 4	4	YPEL3	novel_role	6	Poorly characterized protein involved in proliferation and apoptosis. Limited publications. No known cytoskeletal or ciliary role; clustering here suggests potential morphological function.
Brieflow Interphase Cluster 4	4	ZNF174	novel_role	5	Transcriptional repressor with minimal functional characterization beyond DNA binding. Could regulate expression of ciliary or cytoskeletal genes.
Brieflow Interphase Cluster 4	4	ZNF688	uncharacterized	8	Zinc finger protein with only putative transcriptional regulation annotation. Essentially uncharacterized.
Brieflow Interphase Cluster 4	4	ZNF720	uncharacterized	8	Zinc finger protein with no functional annotation. Completely unstudied transcription factor candidate.
Brieflow Interphase Cluster 5	5	AKAP8L	novel_role	6	Nuclear scaffold protein involved in RNA export and splicing. A role in regulating trafficking gene expression or nuclear-cytoplasmic coordination of membrane dynamics would be novel.
Brieflow Interphase Cluster 5	5	ANKLE1
Brieflow Interphase Cluster 5	5	ARMC6	uncharacterized	8	ARM repeat-containing protein with no characterized function. ARM repeat proteins often serve as scaffolds in signaling or trafficking complexes, making this a promising candidate.
Brieflow Interphase Cluster 5	5	ASF1B
Brieflow Interphase Cluster 5	5	ATG4D	established
Brieflow Interphase Cluster 5	5	B3GNT3	established
Brieflow Interphase Cluster 5	5	BORCS8-MEF2B	uncharacterized	7	Read-through transcript between BORCS8 and MEF2B. BORCS8 is part of the BORC complex involved in lysosome positioning, but this fusion transcript is poorly characterized.
Brieflow Interphase Cluster 5	5	C19orf38	uncharacterized	9	Uncharacterized open reading frame with no functional annotation. Its clustering here may indicate a role in membrane or trafficking processes.
Brieflow Interphase Cluster 5	5	C19orf67	uncharacterized	9	Completely uncharacterized open reading frame with no known function or published studies on its biology.
Brieflow Interphase Cluster 5	5	CACNA1A	novel_role	5	P/Q-type voltage-gated calcium channel primarily known in neurons. In non-neuronal cells, calcium influx regulation could affect calcium-dependent trafficking and secretion, representing a partially novel context.
Brieflow Interphase Cluster 5	5	CCDC130
Brieflow Interphase Cluster 5	5	COPE	established
Brieflow Interphase Cluster 5	5	CPAMD8	uncharacterized	8	Large complement/protease-associated domain protein with minimal functional characterization. Few publications describe its biological role.
Brieflow Interphase Cluster 5	5	CRLF1	novel_role	4	Cytokine receptor-like factor involved in neuronal development. Could affect endomembrane dynamics through cytokine signaling but connection is speculative.
Brieflow Interphase Cluster 5	5	CYP4F2	novel_role	4	Fatty acid/eicosanoid metabolizing enzyme. Lipid metabolites can influence membrane composition and trafficking, but this is a distant connection.
Brieflow Interphase Cluster 5	5	CYP4F22	novel_role	4	Ceramide biosynthesis enzyme. Ceramides and sphingolipids are important for membrane domain organization and could influence trafficking, but this is partially expected from lipid biology.
Brieflow Interphase Cluster 5	5	DNAJB1	novel_role	6	HSP40 co-chaperone known for protein folding and heat shock response. Could play an unrecognized role in chaperoning trafficking machinery or maintaining endomembrane protein homeostasis, which would represent a novel functional connection.
Brieflow Interphase Cluster 5	5	EPS15L1	established
Brieflow Interphase Cluster 5	5	FKBP8	novel_role	7	Known as a mitochondrial chaperone for BCL2 and apoptosis regulator. Its immunophilin/PPIase activity and calmodulin binding could play an unrecognized role in endomembrane protein folding or vesicular trafficking quality control. Not previously linked to general membrane trafficking.
Brieflow Interphase Cluster 5	5	GDF1
Brieflow Interphase Cluster 5	5	GMIP	novel_role	5	RhoA GAP that could influence actin-dependent membrane trafficking. Rho GTPases regulate endocytosis and membrane dynamics, so a trafficking role is plausible but partially expected.
Brieflow Interphase Cluster 5	5	GNA11	established
Brieflow Interphase Cluster 5	5	HAPLN4
Brieflow Interphase Cluster 5	5	HOMER3	novel_role	6	Known as a postsynaptic scaffold linking receptors to ER calcium stores. A role in non-neuronal endomembrane calcium signaling and trafficking regulation would be novel.
Brieflow Interphase Cluster 5	5	IQCN
Brieflow Interphase Cluster 5	5	ISYNA1	novel_role	7	Key enzyme in myo-inositol biosynthesis. Inositol is the precursor for phosphoinositides critical for membrane identity and vesicular trafficking. A direct role in regulating endomembrane trafficking through phosphoinositide precursor supply would be a novel mechanistic connection.
Brieflow Interphase Cluster 5	5	JUND	novel_role	5	AP-1 transcription factor with broad transcriptional targets. Could regulate expression of trafficking/membrane organization genes, but AP-1 targets are so broad this is only moderately novel.
Brieflow Interphase Cluster 5	5	KLF1
Brieflow Interphase Cluster 5	5	KXD1	established
Brieflow Interphase Cluster 5	5	LYL1	uncharacterized	5	Basic helix-loop-helix transcription factor known in hematopoiesis but with limited broader functional characterization outside blood cell development.
Brieflow Interphase Cluster 5	5	MAML1	novel_role	5	NOTCH transcriptional coactivator. NOTCH signaling involves extensive endosomal trafficking for signal activation, but MAML1's role is nuclear. A connection to trafficking phenotypes through NOTCH target gene regulation is plausible but partially expected.
Brieflow Interphase Cluster 5	5	MAST3	uncharacterized	6	Microtubule-associated serine/threonine kinase with limited functional characterization. Its association with microtubules could link to cytoskeletal/trafficking phenotypes but function is poorly defined.
Brieflow Interphase Cluster 5	5	MEF2B
Brieflow Interphase Cluster 5	5	METTL23
Brieflow Interphase Cluster 5	5	MGAT3	established
Brieflow Interphase Cluster 5	5	MVB12A	established
Brieflow Interphase Cluster 5	5	NCAN
Brieflow Interphase Cluster 5	5	NDUFA13	novel_role	6	Mitochondrial Complex I subunit with additional roles in interferon signaling and STAT3 regulation. A connection to endomembrane organization through mitochondria-ER contacts or metabolic signaling would be novel.
Brieflow Interphase Cluster 5	5	NIBAN3	uncharacterized	9	Virtually no functional annotation available; no described molecular function or biological process. Highly understudied gene with potential for novel discovery.
Brieflow Interphase Cluster 5	5	NR2C2AP
Brieflow Interphase Cluster 5	5	OR7A10
Brieflow Interphase Cluster 5	5	OR7A17
Brieflow Interphase Cluster 5	5	PDE4A	novel_role	5	cAMP phosphodiesterase with well-known signaling roles. cAMP regulates some trafficking events, but PDE4A's connection to endomembrane organization specifically would be a moderately novel finding.
Brieflow Interphase Cluster 5	5	PGLS	novel_role	5	Pentose phosphate pathway enzyme. Could influence NADPH availability for redox regulation of trafficking machinery, but this is a distant mechanistic connection.
Brieflow Interphase Cluster 5	5	PGPEP1
Brieflow Interphase Cluster 5	5	PIK3R2	established
Brieflow Interphase Cluster 5	5	RAB3A	established
Brieflow Interphase Cluster 5	5	RAVER1
Brieflow Interphase Cluster 5	5	RFXANK
Brieflow Interphase Cluster 5	5	RNASEH2A	novel_role	6	Catalytic subunit of RNase H2 involved in DNA replication. Clustering with trafficking genes in an interphase morphology screen suggests a potential novel role in cellular stress responses affecting endomembrane organization, possibly through innate immune/interferon pathway activation (Aicardi-Goutières syndrome connection).
Brieflow Interphase Cluster 5	5	SMIM7	uncharacterized	9	Small integral membrane protein with no characterized function. As a membrane protein clustering with endomembrane/trafficking genes, it could play a role in organelle membrane organization.
Brieflow Interphase Cluster 5	5	SSBP4	uncharacterized	8	Very limited functional characterization. Named as single-stranded DNA binding protein but poorly studied with minimal publications on its cellular role.
Brieflow Interphase Cluster 5	5	STAB1	novel_role	7	Known as a scavenger receptor involved in endocytosis and angiogenesis. While it has endocytic function, a broader role in endomembrane organization and intracellular trafficking beyond its known scavenger receptor activity would be novel.
Brieflow Interphase Cluster 5	5	SUGP2
Brieflow Interphase Cluster 5	5	TSSK6
Brieflow Interphase Cluster 5	5	UNC13A	novel_role	4	Known role in vesicle priming and exocytosis, primarily in neurons. Its presence supports the trafficking pathway but its vesicular function is already well-established.
Brieflow Interphase Cluster 5	5	USHBP1	uncharacterized	8	Usher syndrome binding protein 1 with very limited functional annotation. Named for interaction with Usher syndrome proteins but poorly characterized beyond this association.
Brieflow Interphase Cluster 5	5	USP17L21
Brieflow Interphase Cluster 5	5	WDR83	novel_role	6	Known as ERK pathway scaffold and mTORC1 negative regulator that facilitates basal autophagy. Its role in tight junction polarity and autophagy regulation suggests potential novel connections to endomembrane organization beyond its characterized functions.
Brieflow Interphase Cluster 5	5	YJEFN3	novel_role	4	Involved in cholesterol efflux and NOTCH/SREBF2 signaling. Cholesterol is critical for membrane organization and trafficking, so a direct trafficking role is plausible but partially expected from its lipid transport function.
Brieflow Interphase Cluster 5	5	ZNF333	uncharacterized	7	Predicted transcriptional regulator with minimal functional characterization.
Brieflow Interphase Cluster 5	5	ZNF431
Brieflow Interphase Cluster 5	5	ZNF492	uncharacterized	7	Predicted transcriptional regulator with no experimentally validated function or known biological role.
Brieflow Interphase Cluster 5	5	ZNF506	uncharacterized	7	Predicted transcriptional regulator with no experimentally validated function.
Brieflow Interphase Cluster 5	5	ZNF714	uncharacterized	7	Predicted transcriptional regulator with no experimentally validated function. KRAB-ZNF family member with unknown target genes.
Brieflow Interphase Cluster 5	5	ZNF738	uncharacterized	7	Predicted transcriptional regulator with no experimentally validated function or known target genes.
Brieflow Interphase Cluster 5	5	ZNF91
Brieflow Interphase Cluster 6	6	AAAS	novel_role	6	Nuclear pore complex protein (aladin) involved in nervous system development and spindle formation. A role in interphase epithelial cell morphology beyond nuclear envelope function would be novel.
Brieflow Interphase Cluster 6	6	AMHR2
Brieflow Interphase Cluster 6	6	ARF3	novel_role	5	Small GTPase involved in Golgi vesicle trafficking. Connection to cell morphology through membrane trafficking is plausible but partially expected for ARF family members.
Brieflow Interphase Cluster 6	6	ATF1
Brieflow Interphase Cluster 6	6	ATP1B3
Brieflow Interphase Cluster 6	6	BCDIN3D	novel_role	7	RNA methyltransferase that modifies tRNA(His) and pre-miRNAs. No known connection to cytoskeletal organization. A role in epithelial morphology through RNA modification would be a novel and unexpected finding.
Brieflow Interphase Cluster 6	6	C12orf10	uncharacterized	5	Recently characterized as a 3'-5' RNA exonuclease involved in nucleo-mitochondrial crosstalk. Some publications exist but its role in cell morphology phenotypes is completely unexplored.
Brieflow Interphase Cluster 6	6	CACNB3
Brieflow Interphase Cluster 6	6	CALCOCO1	novel_role	6	Transcriptional coactivator for nuclear receptors and Wnt/beta-catenin pathway. While Wnt signaling affects cell polarity and morphology, CALCOCO1's specific role in epithelial cytoskeletal organization is not established.
Brieflow Interphase Cluster 6	6	CCDC184	uncharacterized	9	Virtually unstudied coiled-coil domain protein with no characterized molecular function or published pathway involvement. Presence in a morphology-related cluster suggests potential cytoskeletal or structural role.
Brieflow Interphase Cluster 6	6	CDK2	novel_role	4	Major cell cycle kinase. While primarily studied in cell cycle, CDK2 has known roles in cytoskeletal regulation. Connection to morphology is plausible but partially expected.
Brieflow Interphase Cluster 6	6	CEP97	novel_role	7	Known as a ciliogenesis regulator via centriole capping. In interphase cells (non-mitotic screen), a role in cytoskeletal organization or cell morphology independent of cilia formation would be a surprising and novel finding.
Brieflow Interphase Cluster 6	6	COL2A1
Brieflow Interphase Cluster 6	6	COX14	novel_role	7	Mitochondrial cytochrome c oxidase assembly factor. A role in epithelial cell morphology through mitochondrial function would represent a novel metabolic-structural connection.
Brieflow Interphase Cluster 6	6	DDN	uncharacterized	6	Dendrin is minimally studied outside podocyte biology. Very few publications. Its potential role in broader epithelial cell morphology is uncharacterized.
Brieflow Interphase Cluster 6	6	DNAJC14
Brieflow Interphase Cluster 6	6	DNAJC22	novel_role	5	Putative co-chaperone with minimal characterization. While classified as having chaperone function, a specific role in cytoskeletal protein quality control affecting cell morphology would be novel. Has some publications but function remains unclear.
Brieflow Interphase Cluster 6	6	EEFSEC
Brieflow Interphase Cluster 6	6	EIF4B	novel_role	5	Translation initiation factor. Could affect morphology through translational control of cytoskeletal mRNAs, but this is a general mechanism rather than a specific novel pathway connection.
Brieflow Interphase Cluster 6	6	FAM186A	uncharacterized	9	Essentially uncharacterized gene with no known molecular function or significant publications. Its clustering with cytoskeletal/morphology genes warrants investigation.
Brieflow Interphase Cluster 6	6	GRASP
Brieflow Interphase Cluster 6	6	HDAC7	novel_role	6	Class IIa histone deacetylase primarily studied in muscle differentiation and immune regulation. A role in regulating epithelial cytoskeletal gene expression and cell morphology would be a novel functional context.
Brieflow Interphase Cluster 6	6	HMCES	novel_role	7	DNA damage sensor for abasic sites in ssDNA. Well-characterized in genome integrity. A connection to epithelial cell morphology independent of DNA damage response would be surprising and novel.
Brieflow Interphase Cluster 6	6	HOXC10	novel_role	5	HOX transcription factor with established role in anterior-posterior patterning. A direct role in maintaining epithelial cell morphology in cultured cells would represent a novel non-developmental function.
Brieflow Interphase Cluster 6	6	HOXC4	novel_role	5	Third HOXC cluster member. The co-clustering of three HOXC genes strongly suggests a shared morphological phenotype, potentially through regulation of epithelial structural gene expression.
Brieflow Interphase Cluster 6	6	HOXC6	novel_role	5	Similar to HOXC10 - developmental transcription factor. Novel connection to epithelial cytoskeletal maintenance in interphase cells.
Brieflow Interphase Cluster 6	6	IFT57	novel_role	7	Intraflagellar transport protein primarily studied in cilia formation and hedgehog signaling. A cilia-independent role in epithelial cell morphology would be novel and high-impact.
Brieflow Interphase Cluster 6	6	IGFBP6
Brieflow Interphase Cluster 6	6	KMT2D	novel_role	6	Major H3K4 methyltransferase and enhancer regulator well-known in chromatin biology. A specific role in maintaining epithelial cytoskeletal gene expression programs is plausible but not its primary characterized function. KMT2D mutations cause Kabuki syndrome with epithelial defects.
Brieflow Interphase Cluster 6	6	KRT2	established
Brieflow Interphase Cluster 6	6	KRT6A	established
Brieflow Interphase Cluster 6	6	KRT7	established
Brieflow Interphase Cluster 6	6	KRT78	uncharacterized	7	Poorly characterized keratin with very limited published literature on its cellular function. No functional annotation provided. Potential novel role in epithelial architecture.
Brieflow Interphase Cluster 6	6	KRT79	uncharacterized	7	Type II keratin with minimal functional characterization beyond expression in hair follicles. No functional annotation provided. Role in epithelial cell morphology in non-follicular contexts is unexplored.
Brieflow Interphase Cluster 6	6	LIN7C
Brieflow Interphase Cluster 6	6	MARCHF9	novel_role	6	E3 ubiquitin ligase for MHC-I and CD4. Known in immune receptor trafficking. A role in epithelial morphology through ubiquitin-dependent trafficking of structural proteins would be novel.
Brieflow Interphase Cluster 6	6	METTL7A	novel_role	6	Thiol S-methyltransferase localized to ER and lipid droplets. Known for methyltransferase activity but not linked to cytoskeletal organization. Potential novel connection through ER-cytoskeleton interactions.
Brieflow Interphase Cluster 6	6	METTL7B	novel_role	6	Paralog of METTL7A with thiol S-methyltransferase activity. Co-clustering with METTL7A suggests shared morphological phenotype. No known connection to epithelial cytoskeletal organization.
Brieflow Interphase Cluster 6	6	NFE2
Brieflow Interphase Cluster 6	6	OR6C6
Brieflow Interphase Cluster 6	6	PCED1B	uncharacterized	8	PC-esterase domain containing 1B with very limited functional characterization. No annotation provided. Potential novel function in cell morphology or membrane organization.
Brieflow Interphase Cluster 6	6	PCNP	uncharacterized	7	PEST-containing nuclear protein with suggested cell cycle role but minimal experimental validation. Very few focused publications on its molecular function.
Brieflow Interphase Cluster 6	6	PDE1B
Brieflow Interphase Cluster 6	6	PFDN5
Brieflow Interphase Cluster 6	6	PPHLN1	established
Brieflow Interphase Cluster 6	6	PRPF40B	novel_role	6	Pre-mRNA splicing factor. A specific role in epithelial morphology through alternative splicing of cytoskeletal genes would be a novel functional connection.
Brieflow Interphase Cluster 6	6	PYM1
Brieflow Interphase Cluster 6	6	RAB43	novel_role	6	Primarily characterized in Golgi integrity and retrograde transport. A role in maintaining epithelial cell morphology through trafficking of cytoskeletal or adhesion components would be novel.
Brieflow Interphase Cluster 6	6	RAB7A	established
Brieflow Interphase Cluster 6	6	RND1	established
Brieflow Interphase Cluster 6	6	RPAP3
Brieflow Interphase Cluster 6	6	RPL41
Brieflow Interphase Cluster 6	6	SENP1	novel_role	7	Well-characterized SUMO protease but not previously linked to epithelial cytoskeletal organization. SUMOylation of cytoskeletal regulators or keratins could represent a novel regulatory mechanism for cell morphology. SENP1 desumoylates HDAC1 (also epigenetic), suggesting potential indirect effects on epithelial gene programs.
Brieflow Interphase Cluster 6	6	SLC38A2
Brieflow Interphase Cluster 6	6	SMAGP	uncharacterized	6	Small cell adhesion glycoprotein with limited characterization. Only a few publications suggest roles in epithelial cell-cell contacts and tumor invasiveness. Functional mechanism is poorly understood.
Brieflow Interphase Cluster 6	6	SMUG1
Brieflow Interphase Cluster 6	6	SPATS2	uncharacterized	8	Spermatogenesis-associated serine-rich protein 2 with minimal functional characterization. No molecular function annotation provided. Clustering here suggests a potential unrecognized role in cell morphology.
Brieflow Interphase Cluster 6	6	SUOX
Brieflow Interphase Cluster 6	6	TARBP2	novel_role	6	Key miRNA biogenesis factor. A specific role in epithelial morphology maintenance could operate through miRNA-mediated regulation of cytoskeletal genes, but this specific connection is not established.
Brieflow Interphase Cluster 6	6	TNS2	novel_role	5	Tensin family member with known roles in focal adhesions and cell motility. Connection to broader epithelial morphology is plausible but partially expected given its cytoskeletal localization.
Brieflow Interphase Cluster 6	6	TRMT10C	novel_role	6	Mitochondrial tRNA methyltransferase and RNase P component. Well-characterized in mitochondrial RNA processing. Connection to epithelial cell morphology would represent a novel mito-morphology axis.
Brieflow Interphase Cluster 6	6	TROAP
Brieflow Interphase Cluster 6	6	TUBA1A	established
Brieflow Interphase Cluster 6	6	TWF1	established
Brieflow Interphase Cluster 6	6	ZBTB11
Brieflow Interphase Cluster 7	7	AARS1	established
Brieflow Interphase Cluster 7	7	AFG3L2	novel_role	5	Mitochondrial m-AAA protease. Loss of AFG3L2 causes mitochondrial proteotoxic stress which is known to activate the mitochondrial ISR (via OMA1-DELE1-HRI axis). This connection is becoming established in recent literature, reducing novelty.
Brieflow Interphase Cluster 7	7	BDP1	established
Brieflow Interphase Cluster 7	7	BRF1	established
Brieflow Interphase Cluster 7	7	CCDC51	uncharacterized	7	Recently identified as a pore-forming subunit of the mitochondrial ATP-gated potassium channel (mitoKATP). Only one key publication (2019). Its appearance in a translation/ISR cluster is surprising and suggests a potential uncharacterized role in stress-responsive translational regulation or mitochondrial-cytoplasmic signaling.
Brieflow Interphase Cluster 7	7	CENPO	novel_role	7	Centromere/kinetochore protein involved in chromosome segregation. No known role in translation or ISR. Its presence in an interphase translation cluster is highly unexpected and could indicate an unrecognized interphase function, possibly in chromatin-associated translational regulation or a non-canonical role.
Brieflow Interphase Cluster 7	7	CNOT9	novel_role	5	Component of the CCR4-NOT deadenylase complex involved in mRNA degradation and translational repression. While connected to mRNA metabolism, its specific role in ISR-mediated translational control is not established. Partial overlap with translation regulation reduces novelty.
Brieflow Interphase Cluster 7	7	DARS1	established
Brieflow Interphase Cluster 7	7	EEF1A1	established
Brieflow Interphase Cluster 7	7	EIF1AX	established
Brieflow Interphase Cluster 7	7	EIF2B1	established
Brieflow Interphase Cluster 7	7	EIF2B2	established
Brieflow Interphase Cluster 7	7	EIF2B3	established
Brieflow Interphase Cluster 7	7	EIF2B4	established
Brieflow Interphase Cluster 7	7	EIF2B5	established
Brieflow Interphase Cluster 7	7	EIF2S1	established
Brieflow Interphase Cluster 7	7	EIF2S2	established
Brieflow Interphase Cluster 7	7	EIF2S3	established
Brieflow Interphase Cluster 7	7	EIF4E	established
Brieflow Interphase Cluster 7	7	EIF5	established
Brieflow Interphase Cluster 7	7	EPRS1	established
Brieflow Interphase Cluster 7	7	ETF1	established
Brieflow Interphase Cluster 7	7	FARSA	established
Brieflow Interphase Cluster 7	7	FARSB	established
Brieflow Interphase Cluster 7	7	GBF1	novel_role	8	Well-characterized as a Golgi-associated ARF-GEF involved in COPI vesicle trafficking. No established role in translation or ISR. Its clustering here is surprising and could reflect a novel role in ER-Golgi stress signaling that feeds into the integrated stress response, or a role in membrane-associated translation regulation. High discovery potential.
Brieflow Interphase Cluster 7	7	GRPEL1	novel_role	4	Mitochondrial nucleotide exchange factor for mtHSP70. Essential for mitochondrial protein import; loss would trigger mitochondrial stress and potentially ISR.
Brieflow Interphase Cluster 7	7	GSPT1	established
Brieflow Interphase Cluster 7	7	HARS1	established
Brieflow Interphase Cluster 7	7	HSPA5	established
Brieflow Interphase Cluster 7	7	HSPA8	novel_role	4	Major cytosolic chaperone with broad roles in protein quality control. While not a canonical ISR component, its role in proteostasis connects it to translational stress. The connection is plausible but not highly novel.
Brieflow Interphase Cluster 7	7	HSPA9	novel_role	4	Mitochondrial HSP70 chaperone essential for mitochondrial protein import. Loss would cause mitochondrial stress potentially activating ISR. Connection is mechanistically expected.
Brieflow Interphase Cluster 7	7	KARS1	established
Brieflow Interphase Cluster 7	7	LARS1	established
Brieflow Interphase Cluster 7	7	LIAS	novel_role	6	Lipoic acid synthase essential for mitochondrial metabolism (PDH, α-KGDH cofactor). Not directly linked to translation, but mitochondrial metabolic dysfunction activates the ISR via HRI/GCN2. Could represent a metabolic trigger of the ISR pathway.
Brieflow Interphase Cluster 7	7	MAT2A	novel_role	6	Catalyzes S-adenosylmethionine (SAM) synthesis. SAM is the universal methyl donor required for tRNA and rRNA modifications. While a connection to translation is biochemically plausible through methylation of translation machinery, this link is not well-established in the ISR context specifically.
Brieflow Interphase Cluster 7	7	NARS1	established
Brieflow Interphase Cluster 7	7	PHB	novel_role	5	Mitochondrial chaperone with pleiotropic functions. Mitochondrial stress from PHB loss could activate the ISR, but this connection is indirect. Some evidence exists for PHB in cellular stress responses, reducing novelty score.
Brieflow Interphase Cluster 7	7	PHB2	novel_role	5	Partner of PHB in the prohibitin complex. Same rationale as PHB - mitochondrial dysfunction upon loss could trigger ISR activation. Connection is plausible but indirect.
Brieflow Interphase Cluster 7	7	POLR3A	established
Brieflow Interphase Cluster 7	7	POLR3E	established
Brieflow Interphase Cluster 7	7	POLR3F	established
Brieflow Interphase Cluster 7	7	POLR3H	established
Brieflow Interphase Cluster 7	7	POLR3K	established
Brieflow Interphase Cluster 7	7	PPP1R15B	established
Brieflow Interphase Cluster 7	7	PRELID1	novel_role	4	Mitochondrial phosphatidic acid transporter for cardiolipin synthesis. Mitochondrial membrane dysfunction could activate ISR, but this is an indirect connection.
Brieflow Interphase Cluster 7	7	PRELID3B	uncharacterized	9	No functional annotation available in UniProt. Paralog of PRELID1 (a mitochondrial lipid transfer protein), but PRELID3B itself has virtually no published characterization. Its clustering with translation/ISR genes is unexpected and warrants investigation.
Brieflow Interphase Cluster 7	7	QARS1	established
Brieflow Interphase Cluster 7	7	RARS1	established
Brieflow Interphase Cluster 7	7	RNF25	established
Brieflow Interphase Cluster 7	7	ROMO1	novel_role	7	Known as a mitochondrial ROS-producing protein involved in cell proliferation. Not previously linked to translation or ISR. ROS production can activate the ISR via HRI (EIF2AK1), suggesting ROMO1 may act upstream of eIF2α phosphorylation. This would represent a novel mechanistic connection.
Brieflow Interphase Cluster 7	7	RPE	novel_role	7	Ribulose-5-phosphate 3-epimerase in the pentose phosphate pathway. No known role in translation or ISR. Its clustering here is unexpected and could suggest a metabolic input into translational regulation, possibly through nucleotide biosynthesis affecting tRNA or rRNA production.
Brieflow Interphase Cluster 7	7	RPL12	established
Brieflow Interphase Cluster 7	7	SARS1	established
Brieflow Interphase Cluster 7	7	SETX	novel_role	6	RNA/DNA helicase involved in transcription termination and R-loop resolution. While it has roles in RNA metabolism, it is not directly linked to translation initiation or ISR. Its clustering here could reflect a novel connection between R-loop resolution at Pol III loci and tRNA biogenesis.
Brieflow Interphase Cluster 7	7	STARD7	novel_role	8	Known as a lipid transfer protein (phosphatidylcholine) with roles in mitochondrial membrane composition and mucosal protection. No established connection to translation or ISR. Its presence in this cluster could indicate a novel role in membrane lipid homeostasis that impacts ER stress or mitochondrial function feeding into the ISR.
Brieflow Interphase Cluster 7	7	TIMM13	novel_role	4	Mitochondrial intermembrane space chaperone. Disruption of mitochondrial import could trigger ISR. Connection is indirect.
Brieflow Interphase Cluster 7	7	TIMM23	novel_role	4	Essential TIM23 complex component for inner membrane translocation. Loss would severely impair mitochondrial function, likely activating ISR.
Brieflow Interphase Cluster 7	7	TIMM44	novel_role	4	PAM complex component for mitochondrial matrix import. Same rationale as other TIM components.
Brieflow Interphase Cluster 7	7	TOMM22	novel_role	4	Receptor component of the TOM complex. Same rationale as TOMM40 - mitochondrial import defects triggering ISR.
Brieflow Interphase Cluster 7	7	TOMM40	novel_role	4	Core component of the TOM complex for mitochondrial protein import. Disruption would impair mitochondrial function and could activate the ISR. Connection is indirect but mechanistically logical.
Brieflow Interphase Cluster 7	7	URM1	established
Brieflow Interphase Cluster 7	7	VARS1	established
Brieflow Interphase Cluster 7	7	YARS1	established
Brieflow Interphase Cluster 7	7	YRDC	established
Brieflow Interphase Cluster 7	7	ZNF638	novel_role	6	Transcription factor involved in retroviral DNA silencing and adipogenesis. No established role in translation or ISR. Could have a novel role in transcriptional regulation of ISR target genes or in RNA processing that affects translational output.
Brieflow Interphase Cluster 8	8	AATF	established
Brieflow Interphase Cluster 8	8	ABT1	established
Brieflow Interphase Cluster 8	8	BMS1	established
Brieflow Interphase Cluster 8	8	BUD23	established
Brieflow Interphase Cluster 8	8	BYSL	established
Brieflow Interphase Cluster 8	8	C1orf131	established
Brieflow Interphase Cluster 8	8	CCDC59	novel_role	7	Characterized only as a transcriptional coactivator for surfactant protein genes. No known connection to ribosome biogenesis. Its presence in this cluster is unexpected and could indicate a novel role in rRNA transcription or nucleolar function.
Brieflow Interphase Cluster 8	8	CSNK1A1	novel_role	8	Well-characterized kinase in Wnt signaling, mTOR regulation, and inflammasome biology. No established role in ribosome biogenesis. Its clustering here suggests it may phosphorylate ribosome biogenesis factors or regulate SSU processome assembly — a potentially high-impact novel connection.
Brieflow Interphase Cluster 8	8	DDX10	novel_role	6	Annotated primarily for innate immunity (inflammasome, interferon signaling). However, DDX10 was historically identified as a nucleolar helicase and its yeast ortholog is involved in 60S ribosome biogenesis. The recent literature has shifted focus to immunity, but its clustering here strongly supports a conserved ribosome biogenesis role that is underappreciated in current annotations.
Brieflow Interphase Cluster 8	8	DDX18	established
Brieflow Interphase Cluster 8	8	DDX21	established
Brieflow Interphase Cluster 8	8	DDX47	established
Brieflow Interphase Cluster 8	8	DDX52	established
Brieflow Interphase Cluster 8	8	DHX37	established
Brieflow Interphase Cluster 8	8	DIMT1	established
Brieflow Interphase Cluster 8	8	EIF1AD	uncharacterized	6	Described only in context of oxidative stress response and cell proliferation with very few publications. No known role in ribosome biogenesis. Its presence in this cluster is unexplained and warrants investigation.
Brieflow Interphase Cluster 8	8	EIF3J	novel_role	5	Well-characterized as a peripheral subunit of the eIF3 translation initiation complex that associates with the 40S subunit. Its clustering with ribosome biogenesis factors could reflect a role in coupling 40S subunit maturation with translation initiation competence, which is partially expected but not fully characterized.
Brieflow Interphase Cluster 8	8	ESF1	established
Brieflow Interphase Cluster 8	8	FCF1	established
Brieflow Interphase Cluster 8	8	GAR1	established
Brieflow Interphase Cluster 8	8	IMP4	established
Brieflow Interphase Cluster 8	8	KMT2A	novel_role	7	Well-known H3K4 methyltransferase critical for hematopoiesis and transcriptional regulation. While it could regulate rDNA transcription via chromatin modification, a direct role in ribosome biogenesis/pre-rRNA processing is not established. Its clustering here suggests a potential epigenetic regulatory role at rDNA loci.
Brieflow Interphase Cluster 8	8	KRR1	established
Brieflow Interphase Cluster 8	8	LTV1	established
Brieflow Interphase Cluster 8	8	NAT10	established
Brieflow Interphase Cluster 8	8	NEPRO	uncharacterized	7	Annotated primarily for Notch signaling in neural progenitors and preimplantation development. No established connection to ribosome biogenesis. Its clustering here is unexpected and its molecular function is poorly defined, making it a high-priority candidate for investigating a potential nucleolar/ribosome biogenesis role.
Brieflow Interphase Cluster 8	8	NGDN	established
Brieflow Interphase Cluster 8	8	NOB1	established
Brieflow Interphase Cluster 8	8	NOC4L	uncharacterized	8	No functional annotation provided; the yeast ortholog Noc4p is involved in 40S ribosome biogenesis, but human NOC4L has virtually no published characterization. High priority for validating its role in SSU processome assembly.
Brieflow Interphase Cluster 8	8	NOL10	uncharacterized	7	No functional annotation provided. The NOL (nucleolar) designation and clustering with SSU processome genes suggest a role in ribosome biogenesis, but this remains experimentally unvalidated in humans.
Brieflow Interphase Cluster 8	8	NOL6	established
Brieflow Interphase Cluster 8	8	NOM1	established
Brieflow Interphase Cluster 8	8	NOP14	established
Brieflow Interphase Cluster 8	8	NOP9	uncharacterized	7	No functional annotation provided. Yeast Nop9 is an RNA-binding protein involved in pre-rRNA processing, but human NOP9 has very limited characterization. Strong candidate for follow-up in 18S rRNA maturation.
Brieflow Interphase Cluster 8	8	NUFIP1	novel_role	5	Known RNA-binding protein involved in snoRNP and snRNP assembly, and ribophagy. Some connection to ribosome biogenesis exists through snoRNP biology, but a direct role in pre-rRNA processing is not well-established.
Brieflow Interphase Cluster 8	8	PDCD11	established
Brieflow Interphase Cluster 8	8	PDCD2	novel_role	6	Described as potentially involved in cell death and proliferation regulation. Recent studies in model organisms suggest involvement in ribosome biogenesis, but this is not well-established in humans. Its clustering here supports further investigation of a ribosome biogenesis role.
Brieflow Interphase Cluster 8	8	POP5	established
Brieflow Interphase Cluster 8	8	POP7	established
Brieflow Interphase Cluster 8	8	PPRC1	novel_role	7	Known as a coactivator for mitochondrial biogenesis gene transcription (PGC-1 related). No established link to ribosome biogenesis. Its clustering here could reflect a novel role in coordinating ribosome and mitochondrial biogenesis or in nucleolar transcription.
Brieflow Interphase Cluster 8	8	RBIS	established
Brieflow Interphase Cluster 8	8	RBM19	established
Brieflow Interphase Cluster 8	8	RCL1	established
Brieflow Interphase Cluster 8	8	RIF1	novel_role	8	Established role in DNA double-strand break repair (NHEJ) and replication timing. No known function in ribosome biogenesis. Its presence in this cluster is surprising and could indicate a novel role in nucleolar function, rDNA maintenance, or coordination between DNA repair and ribosome production.
Brieflow Interphase Cluster 8	8	RIOK2	established
Brieflow Interphase Cluster 8	8	RPP14	established
Brieflow Interphase Cluster 8	8	RPP30	established
Brieflow Interphase Cluster 8	8	RPS19BP1	established
Brieflow Interphase Cluster 8	8	RPS21	established
Brieflow Interphase Cluster 8	8	RRP12	uncharacterized	6	No functional annotation provided. Yeast Rrp12 is well-characterized in ribosome export and pre-rRNA processing, but human RRP12 has limited direct experimental characterization. Likely conserved function but merits validation.
Brieflow Interphase Cluster 8	8	RRP36	established
Brieflow Interphase Cluster 8	8	RRP7A	established
Brieflow Interphase Cluster 8	8	RRP9	established
Brieflow Interphase Cluster 8	8	SRFBP1	novel_role	7	Described as an SRF-binding protein involved in cardiac gene regulation. No known role in ribosome biogenesis. Clustering with SSU processome genes is surprising and suggests a potential undiscovered nucleolar function.
Brieflow Interphase Cluster 8	8	TRMT112	established
Brieflow Interphase Cluster 8	8	TSR1	established
Brieflow Interphase Cluster 8	8	TSR2	established
Brieflow Interphase Cluster 8	8	USP36	established
Brieflow Interphase Cluster 8	8	UTP11	established
Brieflow Interphase Cluster 8	8	UTP14A	established
Brieflow Interphase Cluster 8	8	UTP20	established
Brieflow Interphase Cluster 8	8	UTP25	established
Brieflow Interphase Cluster 8	8	UTP3	established
Brieflow Interphase Cluster 8	8	ZCCHC9	novel_role	5	Described as a zinc-finger protein that may regulate NF-kB and SRE-mediated transcription. Recent work has linked it to nucleolar RNA surveillance (TRAMP-like complex). Its clustering here is consistent with an emerging but not yet fully established role in rRNA quality control.
Brieflow Interphase Cluster 9	9	ACTR1B	novel_role	6	Arp1B/centractin-beta involved in dynactin complex and microtubule-based transport; centrosome-associated; could affect nuclear positioning and morphology through cytoskeletal connections
Brieflow Interphase Cluster 9	9	ANKRD20A1	uncharacterized	8	Uncharacterized ankyrin repeat pericentromeric gene; potential structural/scaffolding role
Brieflow Interphase Cluster 9	9	ANKRD20A3	uncharacterized	8	Uncharacterized ankyrin repeat pericentromeric gene; no functional data available
Brieflow Interphase Cluster 9	9	ANKRD20A4	uncharacterized	8	Ankyrin repeat domain protein with no characterized function; pericentromeric gene family member
Brieflow Interphase Cluster 9	9	ARID5A	novel_role	4	AT-rich interaction domain protein; DNA-binding and RNA-stabilizing functions; potential chromatin regulatory role at AT-rich pericentromeric regions
Brieflow Interphase Cluster 9	9	BANF1	established
Brieflow Interphase Cluster 9	9	BUB1	established
Brieflow Interphase Cluster 9	9	C2orf27B	uncharacterized	8	Uncharacterized open reading frame with no known function
Brieflow Interphase Cluster 9	9	CBWD1	novel_role	7	Zinc chaperone for METAP1; zinc homeostasis disruption could affect nuclear metalloenzymes and chromatin organization; not previously linked to nuclear architecture
Brieflow Interphase Cluster 9	9	CBWD2	novel_role	7	Zinc chaperone paralog; multiple CBWD family members clustering together suggests shared phenotype possibly through zinc-dependent nuclear processes
Brieflow Interphase Cluster 9	9	CBWD3	novel_role	7	Zinc chaperone paralog; clustering of all CBWD members suggests zinc delivery to METAP1 may impact nuclear/chromatin phenotypes
Brieflow Interphase Cluster 9	9	CBWD6	novel_role	7	Zinc chaperone paralog; pericentromeric gene; potential novel connection between zinc chaperoning and nuclear morphology
Brieflow Interphase Cluster 9	9	CCDC74B	uncharacterized	8	Coiled-coil domain containing protein with minimal functional characterization; potential structural role
Brieflow Interphase Cluster 9	9	CD8B	novel_role	2	T-cell coreceptor; immune-specific function unlikely relevant in this screen context
Brieflow Interphase Cluster 9	9	CENPA	established
Brieflow Interphase Cluster 9	9	CFC1	novel_role	2	NODAL coreceptor in left-right axis determination; developmental signaling; weak connection to nuclear architecture
Brieflow Interphase Cluster 9	9	CNNM4	novel_role	4	Metal transporter; divalent cation homeostasis could affect chromatin-associated metalloenzymes
Brieflow Interphase Cluster 9	9	CRIPT	novel_role	3	Minor spliceosome component; U12-type intron splicing disruption could affect specific gene expression programs
Brieflow Interphase Cluster 9	9	DTD2	novel_role	3	D-aminoacyl-tRNA deacylase; translation quality control; broad cellular effects
Brieflow Interphase Cluster 9	9	EEF1G	novel_role	3	Translation elongation factor subunit; broad cellular effects from translation disruption
Brieflow Interphase Cluster 9	9	FAHD2A	novel_role	3	Mitochondrial oxaloacetate tautomerase; metabolic enzyme with indirect effects on cellular morphology
Brieflow Interphase Cluster 9	9	FAM136A	uncharacterized	8	No functional annotation available; completely uncharacterized gene
Brieflow Interphase Cluster 9	9	FBXO41	novel_role	4	SCF E3 ubiquitin ligase component; ubiquitin-dependent protein degradation could regulate nuclear structural proteins
Brieflow Interphase Cluster 9	9	FOXD4L1	uncharacterized	8	Uncharacterized FOXD4-like gene; pericentromeric location; potential role in chromatin regulation
Brieflow Interphase Cluster 9	9	FOXD4L3	uncharacterized	8	Uncharacterized FOXD4-like pericentromeric gene
Brieflow Interphase Cluster 9	9	FOXD4L4	uncharacterized	8	Uncharacterized FOXD4-like pericentromeric gene
Brieflow Interphase Cluster 9	9	FOXD4L5	uncharacterized	8	Forkhead domain transcription factor paralog with no characterized function; multiple paralogs in cluster suggest shared pericentromeric biology
Brieflow Interphase Cluster 9	9	FOXD4L6	uncharacterized	8	Uncharacterized FOXD4-like transcription factor; no functional studies published
Brieflow Interphase Cluster 9	9	FTH1	novel_role	6	Ferritin heavy chain with ferroxidase activity; iron homeostasis affects DNA damage response (γH2AX signal); potential novel connection to nuclear morphology through iron-dependent oxidative stress
Brieflow Interphase Cluster 9	9	GGCX	novel_role	5	Vitamin K-dependent carboxylase; primarily known for coagulation factor modification; potential novel role if nuclear substrates exist
Brieflow Interphase Cluster 9	9	GPAT2	novel_role	5	Glycerophospholipid biosynthesis and piRNA processing; piRNA pathway involvement could connect to transposon silencing at pericentromeric regions
Brieflow Interphase Cluster 9	9	GPR45	uncharacterized	6	Orphan GPCR with minimal characterization; brain function suggested but largely unstudied
Brieflow Interphase Cluster 9	9	HNRNPA3	novel_role	4	RNA-binding protein in mRNA trafficking/splicing; could affect expression of nuclear architecture components
Brieflow Interphase Cluster 9	9	HS6ST1	novel_role	4	Heparan sulfate 6-O-sulfotransferase; primarily extracellular matrix modification; unexpected nuclear morphology connection
Brieflow Interphase Cluster 9	9	KIAA1211L	uncharacterized	8	Completely uncharacterized gene with no known function or pathway assignment
Brieflow Interphase Cluster 9	9	LIPT1	novel_role	3	Mitochondrial lipoyl transferase; metabolic disruption could indirectly affect nuclear morphology
Brieflow Interphase Cluster 9	9	OTX1	novel_role	2	Developmental transcription factor for brain/sensory organs; well-characterized; limited novel connection
Brieflow Interphase Cluster 9	9	PDCL3	novel_role	6	Phosducin-like chaperone that inhibits CCT-mediated actin folding; cytoskeletal disruption could alter nuclear morphology; novel connection to nuclear architecture
Brieflow Interphase Cluster 9	9	PLGLB2	novel_role	3	Plasminogen-like protein; extracellular function; weak connection to nuclear phenotypes
Brieflow Interphase Cluster 9	9	POTEE	uncharacterized	8	POTE family member with actin-like domain; virtually unstudied; clustering suggests potential cytoskeletal or nuclear structural role
Brieflow Interphase Cluster 9	9	POTEG	uncharacterized	8	POTE family member with no characterized function; expressed in multiple tissues; pericentromeric gene with actin-like domain but unknown biological role
Brieflow Interphase Cluster 9	9	POTEH	uncharacterized	8	Uncharacterized POTE family member; contains ankyrin repeats and actin-like domain; no established function
Brieflow Interphase Cluster 9	9	POTEI	uncharacterized	8	Uncharacterized POTE family member; no functional publications; pericentromeric location
Brieflow Interphase Cluster 9	9	RAB6C	novel_role	6	Reported role in centrosome duplication and cell cycle; potential interphase nuclear effects through centrosome-nucleus coupling; not linked to chromatin integrity
Brieflow Interphase Cluster 9	9	RAB6D	uncharacterized	6	Rab GTPase family member with function inferred only by similarity to RAB6A; very few direct studies
Brieflow Interphase Cluster 9	9	RABL2A	novel_role	3	Primarily characterized in sperm flagella/cilia; potential somatic cell function but limited connection to nuclear architecture
Brieflow Interphase Cluster 9	9	RGPD2	uncharacterized	9	Uncharacterized pericentromeric RANBP2-like gene; RANBP2 domain suggests possible nucleocytoplasmic transport or nuclear pore function
Brieflow Interphase Cluster 9	9	RGPD4	uncharacterized	9	Uncharacterized RANBP2-like pericentromeric gene; no known molecular function; clustering with chromatin/nuclear architecture genes suggests potential novel role
Brieflow Interphase Cluster 9	9	RGPD5	uncharacterized	9	Uncharacterized RANBP2-like pericentromeric gene; potential role in nuclear organization
Brieflow Interphase Cluster 9	9	RGPD6	uncharacterized	9	Uncharacterized RANBP2-like pericentromeric gene with no published functional data
Brieflow Interphase Cluster 9	9	RGPD8	uncharacterized	9	RANBP2-like/GRIP domain-containing protein with virtually no functional characterization; pericentromeric location suggests role in chromatin organization; knockout phenotype clustering here warrants investigation
Brieflow Interphase Cluster 9	9	RPL36AL	uncharacterized	7	Ribosomal protein paralog; likely a retrogene with minimal characterization distinct from RPL36A
Brieflow Interphase Cluster 9	9	RTKN	novel_role	5	Rho effector involved in NF-κB activation and septin organization; cytoskeletal reorganization could affect nuclear morphology
Brieflow Interphase Cluster 9	9	SPATA31A3	uncharacterized	7	Predicted spermatogenesis role only; pericentromeric duplication gene; somatic cell function unknown
Brieflow Interphase Cluster 9	9	SPATA31A7	uncharacterized	7	Predicted spermatogenesis role only by similarity; pericentromeric gene family; potential novel nuclear function in somatic cells
Brieflow Interphase Cluster 9	9	SPCS2	novel_role	4	Signal peptidase complex component; ER function disruption could affect nuclear envelope protein processing
Brieflow Interphase Cluster 9	9	SSB	novel_role	4	La autoantigen involved in RNA pol III transcript processing; well-characterized but potential novel role in pericentromeric RNA metabolism
Brieflow Interphase Cluster 9	9	TGFBRAP1	novel_role	5	Dual role in TGF-beta signaling and CORVET endosomal tethering; endosomal trafficking disruption could indirectly affect nuclear envelope recycling and morphology
Brieflow Interphase Cluster 9	9	THAP12	novel_role	3	PKR pathway regulator; established function in interferon signaling; limited novel connection to chromatin
Brieflow Interphase Cluster 9	9	TRIM43	established
Brieflow Interphase Cluster 9	9	TUBA3D	novel_role	6	Alpha-tubulin isoform; microtubule disruption affects nuclear shape and positioning; not specifically linked to pericentromeric chromatin but could affect nuclear architecture via cytoskeleton
Brieflow Interphase Cluster 9	9	VPS51	novel_role	5	GARP/EARP complex component in retrograde transport; membrane trafficking disruption could affect nuclear envelope maintenance and morphology
Brieflow Interphase Cluster 10	10	ARHGAP23	novel_role	6	Rho GTPase-activating protein with limited characterization. Rho GTPases are critical regulators of epithelial cell morphology and cytoskeletal organization. A specific role in keratinocyte biology would be novel.
Brieflow Interphase Cluster 10	10	BTBD17	uncharacterized	9	No functional annotation; BTB domain-containing protein with no published characterization of biological role. Completely uncharacterized.
Brieflow Interphase Cluster 10	10	C17orf50	uncharacterized	9	Uncharacterized open reading frame on chromosome 17 with no known function or published studies.
Brieflow Interphase Cluster 10	10	CCDC43	uncharacterized	9	No functional annotation available; virtually unstudied gene with unknown molecular function. Located on chr17; its clustering here may reflect chromosomal proximity but its function is entirely unknown.
Brieflow Interphase Cluster 10	10	CFAP97D1	uncharacterized	7	Annotated only for male fertility/sperm motility. Very few publications; its role in non-germline cells is completely unknown.
Brieflow Interphase Cluster 10	10	CNP	novel_role	7	2',3'-cyclic nucleotide 3'-phosphodiesterase primarily known in myelin biology. Expression and function in epithelial cells is largely unexplored. Its RNA metabolism role could have novel implications in keratinocyte differentiation.
Brieflow Interphase Cluster 10	10	COA3
Brieflow Interphase Cluster 10	10	COASY	novel_role	5	CoA biosynthesis enzyme. CoA is essential for lipid metabolism, which is critical for epidermal barrier function. A specific role in keratinocyte differentiation through CoA-dependent lipid synthesis would be a novel connection.
Brieflow Interphase Cluster 10	10	CORO6	uncharacterized	8	Coronin family member with minimal characterization. Other coronins are actin-binding proteins involved in cytoskeletal dynamics, but CORO6 specifically has very few publications and no established function.
Brieflow Interphase Cluster 10	10	CSH2
Brieflow Interphase Cluster 10	10	CWC25
Brieflow Interphase Cluster 10	10	DGKE	novel_role	6	Diacylglycerol kinase with established roles in lipid signaling. A role in epidermal lipid barrier formation or keratinocyte differentiation signaling would be novel. DGKE mutations cause atypical hemolytic uremic syndrome but epithelial roles are unexplored.
Brieflow Interphase Cluster 10	10	DLX3	established
Brieflow Interphase Cluster 10	10	ERAL1
Brieflow Interphase Cluster 10	10	ERBB2	established
Brieflow Interphase Cluster 10	10	FBXO47
Brieflow Interphase Cluster 10	10	GAS2L2	novel_role	6	Microtubule-actin crosslinker known for ciliary function. A role in epithelial cytoskeletal organization beyond ciliated cells would be novel and consistent with the tubulin/phalloidin phenotypes measured in this screen.
Brieflow Interphase Cluster 10	10	GPR179
Brieflow Interphase Cluster 10	10	GSDMA	established
Brieflow Interphase Cluster 10	10	HAP1	novel_role	7	Huntingtin-associated protein primarily studied in neurons for vesicular transport. Expression and function in epithelial cells is largely unexplored. Its role in intracellular trafficking could be relevant to keratinocyte differentiation and secretion.
Brieflow Interphase Cluster 10	10	HROB	novel_role	5	DNA repair protein involved in homologous recombination. The screen measures γH2AX (DNA damage marker), and HROB's clustering here could reflect a novel connection between DNA damage response and epithelial differentiation programs.
Brieflow Interphase Cluster 10	10	ITGA3	established
Brieflow Interphase Cluster 10	10	KCTD2	uncharacterized	7	Potassium channel tetramerization domain-containing protein with minimal functional characterization. May interact with cullin-3 E3 ligase but specific biological role is unclear.
Brieflow Interphase Cluster 10	10	KRT10	established
Brieflow Interphase Cluster 10	10	KRT16	established
Brieflow Interphase Cluster 10	10	KRT31	established
Brieflow Interphase Cluster 10	10	KRT35	established
Brieflow Interphase Cluster 10	10	KRTAP9-8	established
Brieflow Interphase Cluster 10	10	LIMD2
Brieflow Interphase Cluster 10	10	LRRC37B	uncharacterized	8	Leucine-rich repeat protein with no functional annotation. Located in a region of chr17 with complex structural variation. Essentially unstudied.
Brieflow Interphase Cluster 10	10	LRRC3C	uncharacterized	9	Leucine-rich repeat containing protein with no functional annotation. Virtually unstudied with no known biological process.
Brieflow Interphase Cluster 10	10	MEIOC
Brieflow Interphase Cluster 10	10	MLLT6	uncharacterized	7	Known primarily as an MLL fusion partner in leukemia translocations but its normal cellular function is poorly characterized. Very limited functional data.
Brieflow Interphase Cluster 10	10	MRPL27	uncharacterized	6	Mitochondrial ribosomal protein with limited gene-specific characterization beyond its structural role in the mitoribosome.
Brieflow Interphase Cluster 10	10	NAGLU
Brieflow Interphase Cluster 10	10	NME2	novel_role	5	Nucleoside diphosphate kinase and transcriptional activator of MYC. A role in epithelial differentiation through MYC regulation is plausible but would represent a novel connection in keratinocyte biology.
Brieflow Interphase Cluster 10	10	NSRP1
Brieflow Interphase Cluster 10	10	OR4D1
Brieflow Interphase Cluster 10	10	OR4D2
Brieflow Interphase Cluster 10	10	PEX12
Brieflow Interphase Cluster 10	10	PIGS	novel_role	6	GPI-anchor transamidase component. Similar to PIGW, GPI-anchored proteins are critical for epithelial surface biology. Two GPI pathway genes clustering with keratins suggests a functional connection to epithelial identity.
Brieflow Interphase Cluster 10	10	PIGW	novel_role	6	GPI-anchor biosynthesis enzyme. GPI-anchored proteins are important in epithelial cell surface biology, but PIGW's specific contribution to epithelial differentiation or barrier function is unexplored.
Brieflow Interphase Cluster 10	10	PIP4K2B	novel_role	6	Phosphoinositide kinase involved in PI(4,5)P2 biosynthesis and metabolic sensing. A specific role in epithelial differentiation or keratinocyte morphology would be novel, though phosphoinositide signaling broadly affects cell morphology.
Brieflow Interphase Cluster 10	10	RAB11FIP4
Brieflow Interphase Cluster 10	10	RARA	established
Brieflow Interphase Cluster 10	10	RFFL	novel_role	6	E3 ubiquitin ligase that regulates p53, caspases, and RIPK1. A novel role in epithelial differentiation control is plausible given p53's known role in keratinocyte differentiation, but this connection is not established.
Brieflow Interphase Cluster 10	10	RSAD1
Brieflow Interphase Cluster 10	10	SCN4A
Brieflow Interphase Cluster 10	10	SCRN2	uncharacterized	8	Secernin-2 with minimal functional characterization. Secernin family may be involved in exocytosis but SCRN2 has very limited published data.
Brieflow Interphase Cluster 10	10	SEBOX
Brieflow Interphase Cluster 10	10	SKAP1
Brieflow Interphase Cluster 10	10	SLC16A5
Brieflow Interphase Cluster 10	10	SLC4A1	novel_role	5	Well-characterized anion exchanger and structural protein in erythrocytes. A role in epithelial cell morphology or differentiation would be unexpected and novel, though its structural/cytoskeletal functions could be relevant.
Brieflow Interphase Cluster 10	10	SMURF2	novel_role	7	Well-characterized E3 ubiquitin ligase in TGF-beta signaling, but its potential role in regulating epithelial differentiation and keratinocyte identity through ubiquitin-mediated degradation of differentiation factors is underexplored. TGF-beta signaling regulates keratinocyte differentiation, and SMURF2's clustering with keratins suggests a direct regulatory connection.
Brieflow Interphase Cluster 10	10	SNF8	novel_role	6	ESCRT-II component involved in endosomal sorting. Could have a novel role in epithelial cell surface receptor turnover (e.g., ERBB2 degradation) affecting epithelial differentiation phenotypes. ESCRT machinery regulates EGFR family receptor degradation.
Brieflow Interphase Cluster 10	10	SOCS7	novel_role	5	Known for JAK-STAT signaling regulation and insulin signaling. A specific role in keratinocyte differentiation through cytokine signaling modulation is plausible but not well-established.
Brieflow Interphase Cluster 10	10	TAF15	novel_role	4	RNA-binding protein involved in transcription. Could have a novel role in epithelial gene expression programs but this is speculative.
Brieflow Interphase Cluster 10	10	TP53I13
Brieflow Interphase Cluster 10	10	UBE2Z	novel_role	5	E2 ubiquitin-conjugating enzyme specific for UBA6. Its role in epithelial biology is unexplored. The presence of multiple ubiquitin pathway genes (SMURF2, RFFL, UBE2Z, FBXO47, PEX12) in this cluster suggests ubiquitin-dependent regulation of epithelial phenotypes.
Brieflow Interphase Cluster 10	10	WIPF2	novel_role	7	Known for WASP-interacting actin dynamics and cell protrusion formation. A novel role in epithelial cell morphology and keratinocyte cytoskeletal organization has not been established, though its actin-regulatory function makes this plausible.
Brieflow Interphase Cluster 10	10	ZPBP2
Brieflow Interphase Cluster 11	11	ADPRHL2	established
Brieflow Interphase Cluster 11	11	AKR1A1	novel_role	5	Aldo-keto reductase involved in detoxification and S-nitrosylation regulation. Its role in regulating protein S-nitrosylation could potentially affect chromatin-modifying enzymes, representing a novel mechanistic connection.
Brieflow Interphase Cluster 11	11	ALAD	novel_role	7	Established heme biosynthesis enzyme. Clustering with transcription/chromatin genes is unexpected. Heme is a cofactor for some nuclear receptors and transcription factors (e.g., REV-ERB/NR1D1); ALAD perturbation could alter heme-dependent transcriptional regulation and produce nuclear morphology changes. A role in chromatin biology would be novel.
Brieflow Interphase Cluster 11	11	ARID1A	established
Brieflow Interphase Cluster 11	11	ARMH1	uncharacterized	9	No functional annotation available. Completely uncharacterized gene with no publications describing its molecular function or biological role.
Brieflow Interphase Cluster 11	11	CLDN19
Brieflow Interphase Cluster 11	11	CMPK1	novel_role	5	Pyrimidine nucleotide biosynthesis enzyme. Perturbation could affect nucleotide pools needed for transcription and DNA replication, indirectly impacting chromatin organization. Connection is plausible but indirect.
Brieflow Interphase Cluster 11	11	COA7
Brieflow Interphase Cluster 11	11	DPH2	novel_role	5	Required for diphthamide biosynthesis on EF-2, affecting translation. While primarily a translation factor, translational perturbation can produce nuclear morphology changes. A direct role in transcription/chromatin would be novel.
Brieflow Interphase Cluster 11	11	ELOA	established
Brieflow Interphase Cluster 11	11	EXTL1
Brieflow Interphase Cluster 11	11	FAM167B	uncharacterized	9	No functional annotation available. Uncharacterized protein with minimal literature.
Brieflow Interphase Cluster 11	11	FAM183A
Brieflow Interphase Cluster 11	11	FAM229A	uncharacterized	9	Completely uncharacterized gene with no known function or published studies describing its biological role.
Brieflow Interphase Cluster 11	11	FOXE3
Brieflow Interphase Cluster 11	11	GPATCH3	novel_role	4	G-patch domain protein with some evidence for transcriptional regulation (CXCR4 promoter). Connection to RNA processing is plausible given G-patch domains often interact with RNA helicases, but partially known.
Brieflow Interphase Cluster 11	11	GTF3C2	established
Brieflow Interphase Cluster 11	11	GTF3C4	established
Brieflow Interphase Cluster 11	11	GTF3C5	established
Brieflow Interphase Cluster 11	11	GUCA2A
Brieflow Interphase Cluster 11	11	HIVEP3	novel_role	4	Already known as a transcription factor binding kappa-B motifs and regulating NF-kB. Its presence in this cluster is consistent with transcriptional regulation, so the connection is not truly novel.
Brieflow Interphase Cluster 11	11	IQCC	uncharacterized	8	IQ motif-containing protein with no functional annotation. Very few publications; potential role in calcium-dependent signaling or ciliary function is speculative.
Brieflow Interphase Cluster 11	11	KCNQ4
Brieflow Interphase Cluster 11	11	KDF1
Brieflow Interphase Cluster 11	11	KHDRBS1	established
Brieflow Interphase Cluster 11	11	KIF2C
Brieflow Interphase Cluster 11	11	LEXM	uncharacterized	9	No functional annotation provided. Virtually unstudied gene with unknown molecular function.
Brieflow Interphase Cluster 11	11	LRRC41	novel_role	6	Probable substrate receptor for ECS E3 ubiquitin ligase complex (elongin BC-CUL2/5). Shares elongin BC with ELOA. Could regulate turnover of transcription or chromatin factors, but specific substrates and nuclear roles are not well established.
Brieflow Interphase Cluster 11	11	LSM10	established
Brieflow Interphase Cluster 11	11	LURAP1	uncharacterized	5	Some characterization exists (NF-kB activation, actomyosin regulation) but limited publications. Its role in the identified pathway is unclear.
Brieflow Interphase Cluster 11	11	MAGOH	established
Brieflow Interphase Cluster 11	11	MAP7D1	novel_role	5	Microtubule-stabilizing protein. In interphase, microtubule organization affects nuclear positioning and shape. Could influence nuclear morphology through cytoskeletal-nuclear mechanical coupling, but this is an indirect connection.
Brieflow Interphase Cluster 11	11	MROH7	uncharacterized	8	HEAT repeat-containing protein with no characterized function. Extremely limited literature.
Brieflow Interphase Cluster 11	11	NASP	established
Brieflow Interphase Cluster 11	11	NR0B2	novel_role	4	Nuclear receptor and transcriptional repressor. Already established in transcriptional regulation, so clustering here is expected rather than novel.
Brieflow Interphase Cluster 11	11	NRDC	novel_role	5	Metalloendopeptidase involved in ectodomain shedding. Has been reported to translocate to the nucleus and regulate transcription in some contexts, which would connect it to the dominant pathway.
Brieflow Interphase Cluster 11	11	NSUN4	novel_role	5	Mitochondrial RNA methyltransferase with established role in mitochondrial ribosome biogenesis. Recent work shows role in innate immunity via mt-dsRNA regulation. A direct nuclear/chromatin role would be novel, though mitochondrial dysfunction can indirectly affect nuclear morphology.
Brieflow Interphase Cluster 11	11	P3H1	novel_role	5	Prolyl 3-hydroxylase for collagen with growth suppressive activity. The growth suppression function could connect to chromatin/cell cycle regulation, but the mechanism is unclear.
Brieflow Interphase Cluster 11	11	PCSK9	novel_role	7	Well-characterized in cholesterol homeostasis via LDLR degradation. No established role in transcription or chromatin. Its presence in this cluster could suggest an unrecognized nuclear function or that lipid metabolism perturbation produces similar morphological phenotypes.
Brieflow Interphase Cluster 11	11	PDZK1IP1
Brieflow Interphase Cluster 11	11	PEF1	novel_role	6	Known role in ER-Golgi transport via COPII coat regulation. Clustering with nuclear gene expression genes is unexpected. Could have an unrecognized role in nuclear calcium signaling or transport of nuclear-destined factors.
Brieflow Interphase Cluster 11	11	PIGV
Brieflow Interphase Cluster 11	11	RPS6KA1	novel_role	4	Well-characterized kinase downstream of ERK signaling that phosphorylates transcription factors (CREB1, ETV1) and chromatin regulators. Connection to transcription is already partially established, reducing novelty.
Brieflow Interphase Cluster 11	11	SCMH1	established
Brieflow Interphase Cluster 11	11	SLC6A9
Brieflow Interphase Cluster 11	11	SLFNL1	uncharacterized	9	Schlafen-like family member with virtually no published functional data. No known molecular function. High potential for novel discovery if it affects nuclear morphology.
Brieflow Interphase Cluster 11	11	SMAP2
Brieflow Interphase Cluster 11	11	SPOCD1	novel_role	5	Known role in piRNA-directed transposon silencing in male germ cells. A role in somatic cell chromatin regulation or transcriptional silencing outside the piRNA pathway would be novel but partially expected given its chromatin associations.
Brieflow Interphase Cluster 11	11	SRSF4	established
Brieflow Interphase Cluster 11	11	TEKT2
Brieflow Interphase Cluster 11	11	TMEM82	uncharacterized	9	Transmembrane protein with no functional annotation. No publications describing its role in any biological process.
Brieflow Interphase Cluster 11	11	TOE1	established
Brieflow Interphase Cluster 11	11	TRAPPC2L
Brieflow Interphase Cluster 11	11	TRNP1
Brieflow Interphase Cluster 11	11	TSSK3
Brieflow Interphase Cluster 11	11	UROD	novel_role	7	Another heme biosynthesis enzyme clustering here. Like ALAD, loss of UROD could deplete nuclear heme pools affecting heme-dependent transcription factors and chromatin regulators. Co-clustering of two heme pathway genes strengthens the hypothesis of a heme-transcription connection.
Brieflow Interphase Cluster 11	11	WDTC1	novel_role	6	Known as substrate receptor for CUL4-DDB1 E3 ligase. While ubiquitin ligases can regulate chromatin factors, WDTC1's specific substrates are poorly defined. Could regulate stability of transcription/chromatin proteins, representing a novel connection.
Brieflow Interphase Cluster 11	11	ZNF691	uncharacterized	7	Zinc finger protein with putative transcriptional regulation role but no experimental validation. May contribute to chromatin/transcription pathway but lacks functional data.
Brieflow Interphase Cluster 12	12	ADAMTSL5	novel_role	4	ECM-associated protein. Similar to COL5A3, connection to intracellular stress would be novel.
Brieflow Interphase Cluster 12	12	ADAT3	uncharacterized	7	Accessory subunit of tRNA-specific adenosine deaminase; limited functional characterization. Mutations linked to intellectual disability but molecular role poorly studied. Fits tRNA modification theme.
Brieflow Interphase Cluster 12	12	ARHGAP45	novel_role	6	RhoGAP with BAR domain autoinhibition. Known for cytoskeletal regulation but a role in stress-induced morphological changes linked to proteostasis would be a new connection.
Brieflow Interphase Cluster 12	12	ARID3A	novel_role	4	Transcription factor in RB1/E2F1 pathway and B-cell differentiation. Connection to stress response is plausible through cell cycle regulation but partially expected.
Brieflow Interphase Cluster 12	12	ATP8B3	novel_role	5	P4-ATPase flippase primarily characterized in spermatozoa. Function in somatic cell membrane asymmetry and potential connection to stress response would be novel.
Brieflow Interphase Cluster 12	12	BSG	novel_role	6	Well-characterized as receptor and transporter chaperone (SLC16A1). Its role in metabolic stress response and potential connection to mitochondrial function through lactate transport regulation could represent a novel proteostatic link.
Brieflow Interphase Cluster 12	12	CAPS	uncharacterized	6	Calcium-binding protein with poorly defined function. Described as potentially involved in cellular signaling but lacks experimental validation of specific pathway roles.
Brieflow Interphase Cluster 12	12	CDC34	established
Brieflow Interphase Cluster 12	12	CNN2	novel_role	5	Calponin involved in actin regulation. A role in stress-responsive cytoskeletal remodeling linked to proteostasis would be novel but partially expected given actin's role in autophagy.
Brieflow Interphase Cluster 12	12	COL5A3	novel_role	4	Type V collagen. Extracellular matrix component; connection to intracellular proteostasis would be novel but may relate to ER protein folding burden.
Brieflow Interphase Cluster 12	12	DAZAP1	novel_role	5	RNA-binding protein linked to spermatogenesis. A broader role in mRNA regulation during cellular stress in somatic cells would be a novel finding.
Brieflow Interphase Cluster 12	12	DOCK6	novel_role	6	GEF for CDC42/RAC1 involved in neurite outgrowth. Connection to cellular stress response or proteostasis through cytoskeletal remodeling during stress would be novel.
Brieflow Interphase Cluster 12	12	FBXW9	novel_role	7	F-box protein component of SCF E3 ligase complex. While ubiquitin-related, its specific substrates are unknown. A role in proteostatic stress response through specific substrate targeting would be a novel finding.
Brieflow Interphase Cluster 12	12	GPX4	established
Brieflow Interphase Cluster 12	12	GTF2F1	established
Brieflow Interphase Cluster 12	12	HCN2	novel_role	4	Hyperpolarization-activated ion channel. Any role in non-excitable cell stress response would be surprising.
Brieflow Interphase Cluster 12	12	HDGFL2	novel_role	8	Known for chromatin reading (H3K36me2, H3K27me3) and DNA double-strand break repair via RBBP8 recruitment. Its role in proteostasis/stress response is unexplored. The γH2AX phenotype in the screen could reflect its DSB repair function, but connection to the broader proteostasis network would be novel.
Brieflow Interphase Cluster 12	12	HSD11B1L	uncharacterized	6	Characterized only as an in vitro cortisol dehydrogenase. Very limited publications; physiological role unclear.
Brieflow Interphase Cluster 12	12	KHSRP	novel_role	5	Known ARE-mediated mRNA decay factor. While mRNA stability is part of gene expression homeostasis, a specific role in proteostatic stress-responsive mRNA degradation would extend its known functions.
Brieflow Interphase Cluster 12	12	MATK	novel_role	6	Src-family kinase inhibitor in hematopoietic cells. A role in non-hematopoietic cellular stress signaling would be unexpected and novel.
Brieflow Interphase Cluster 12	12	MBD3L2	uncharacterized	7	Minimally characterized; may displace NuRD complex from chromatin based on single publication. Testis-restricted expression pattern; function in somatic cells unknown.
Brieflow Interphase Cluster 12	12	MBD3L3	uncharacterized	8	No functional annotation provided. Methyl-CpG binding domain protein family member with essentially no published functional data.
Brieflow Interphase Cluster 12	12	MBD3L5	uncharacterized	9	No functional annotation available; no known molecular function or biological process. Virtually unstudied gene with highest potential for novel discovery.
Brieflow Interphase Cluster 12	12	MCOLN1	established
Brieflow Interphase Cluster 12	12	MFSD12	established
Brieflow Interphase Cluster 12	12	MICOS13	established
Brieflow Interphase Cluster 12	12	MLLT1	novel_role	7	Known as chromatin reader in super elongation complex and leukemia. A role in cellular stress response or proteostasis regulation through transcriptional control of stress genes would be novel.
Brieflow Interphase Cluster 12	12	MRPL54	uncharacterized	7	Mitochondrial ribosomal protein with very limited functional characterization beyond its structural assignment. Few publications specifically studying this gene's biology.
Brieflow Interphase Cluster 12	12	MUC16	novel_role	4	Large mucin glycoprotein. Its biosynthesis places heavy demands on ER; knockout may relieve ER stress, providing an indirect connection.
Brieflow Interphase Cluster 12	12	NCLN	established
Brieflow Interphase Cluster 12	12	NDUFS7	established
Brieflow Interphase Cluster 12	12	OR7G3	uncharacterized	5	Odorant receptor with no known function outside olfaction. Presence in this cluster is unexpected; may have cryptic non-olfactory function but limited evidence.
Brieflow Interphase Cluster 12	12	PALM	novel_role	5	Plasma membrane dynamics protein. A role in stress-induced membrane remodeling would be novel.
Brieflow Interphase Cluster 12	12	PDE4C	novel_role	5	cAMP phosphodiesterase. A role in stress signaling through cAMP modulation is plausible but would be a new specific connection.
Brieflow Interphase Cluster 12	12	PET100	established
Brieflow Interphase Cluster 12	12	POLRMT	established
Brieflow Interphase Cluster 12	12	PPP1R13L	novel_role	5	Known NF-κB/p53 regulator and apoptosis modulator. Connection to proteostatic stress is plausible through p53-mediated stress responses but partially expected.
Brieflow Interphase Cluster 12	12	PRAM1	novel_role	6	Myeloid differentiation factor with PtdIns(4)P binding. Function in non-hematopoietic cells is essentially unknown; clustering here suggests an unrecognized role.
Brieflow Interphase Cluster 12	12	PRR22	uncharacterized	9	No functional annotation available. Proline-rich protein with no characterized molecular function or pathway involvement.
Brieflow Interphase Cluster 12	12	QTRT1	established
Brieflow Interphase Cluster 12	12	RANBP3	novel_role	6	Known nuclear export cofactor and TGF-beta signaling regulator. A specific role in stress-responsive nuclear-cytoplasmic shuttling of proteostasis factors would be novel.
Brieflow Interphase Cluster 12	12	RDH8	novel_role	4	Retinol dehydrogenase. Connection to cellular stress outside retinal context would be novel.
Brieflow Interphase Cluster 12	12	REXO1	novel_role	5	RNA exonuclease with unclear function (no detectable effect on transcription elongation in vitro). May have undiscovered role in RNA quality control relevant to proteostasis.
Brieflow Interphase Cluster 12	12	RNF126	established
Brieflow Interphase Cluster 12	12	SEMA6B	novel_role	5	Axon guidance molecule. A cell-autonomous role in non-neuronal stress response would be surprising.
Brieflow Interphase Cluster 12	12	TBXA2R	novel_role	4	Thromboxane A2 receptor. A cell-autonomous role in stress signaling in non-platelet cells would be novel but receptor expression may be limited.
Brieflow Interphase Cluster 12	12	TMEM259	established
Brieflow Interphase Cluster 12	12	TNPO2	novel_role	5	Nuclear import receptor. A specific role in stress-responsive nuclear import of proteostasis factors would be a novel connection.
Brieflow Interphase Cluster 12	12	TRMT1	established
Brieflow Interphase Cluster 12	12	TUBB4A	novel_role	3	Beta-tubulin isoform. Detected by tubulin staining in the screen; morphological effects expected from perturbation. Not a truly novel connection.
Brieflow Interphase Cluster 12	12	TYK2	novel_role	6	Well-established JAK-STAT kinase. A cell-autonomous role in proteostatic stress signaling independent of cytokine receptor activation would be a surprising and novel finding.
Brieflow Interphase Cluster 12	12	WDR83OS	established
Brieflow Interphase Cluster 12	12	ZGLP1	novel_role	5	Transcriptional regulator of oogenic fate. Any function in somatic cell stress response would be entirely novel and unexpected.
Brieflow Interphase Cluster 12	12	ZNF155	uncharacterized	6	KRAB-domain zinc finger protein with minimal functional characterization. Predicted transcriptional repressor but no validated targets or pathway assignments.
Brieflow Interphase Cluster 12	12	ZNF69	novel_role	4	Zinc finger protein with predicted transcriptional regulation. Better characterized than fully uncharacterized genes but specific pathway role unknown.
Brieflow Interphase Cluster 12	12	ZNF781	uncharacterized	7	Zinc finger protein with no characterized function beyond predicted transcriptional regulation. Very few publications.
Brieflow Interphase Cluster 13	13	BRF2	novel_role	8	BRF2 is a well-characterized RNA polymerase III transcription factor required for transcription of genes with type III promoters (e.g., U6 snRNA, 7SK RNA). While it is not a spliceosome component, its role in transcribing U6 snRNA—an essential spliceosomal RNA—provides a mechanistic link. However, its clustering with spliceosome components suggests that BRF2 perturbation phenocopies splicing defe…
Brieflow Interphase Cluster 13	13	CDC5L	established
Brieflow Interphase Cluster 13	13	CELF1	novel_role	4	CELF1 is a well-characterized RNA-binding protein involved in alternative splicing regulation, mRNA stability, and translation. Its role in alternative splicing is well-documented, so its presence in this cluster is not surprising. However, CELF1 is typically considered a splicing regulator rather than a core spliceosome component, so its phenotypic similarity to core spliceosome knockouts could …
Brieflow Interphase Cluster 13	13	DDX42	established
Brieflow Interphase Cluster 13	13	ECD	novel_role	7	ECD is primarily characterized as a regulator of p53 stability and cell cycle progression via Rb-E2F. It has a noted association with the R2TP complex via RUVBL1 and a suggested role in pre-mRNA splicing regulation, but this splicing connection is poorly characterized. Its clustering with core spliceosome genes strongly supports a functional role in splicing, potentially through R2TP-mediated snR…
Brieflow Interphase Cluster 13	13	EFTUD2	established
Brieflow Interphase Cluster 13	13	ICE1	novel_role	5	ICE1 is a scaffold component of the little elongation complex (LEC) required for snRNA gene transcription by RNA polymerase II. Since U1, U2, U4, and U5 snRNAs are transcribed by RNA Pol II, ICE1 loss would reduce snRNA levels and impair spliceosome assembly. This provides a clear upstream connection to splicing, though ICE1 is not itself a spliceosome component. The link is somewhat expected giv…
Brieflow Interphase Cluster 13	13	IK	established
Brieflow Interphase Cluster 13	13	LSM2	established
Brieflow Interphase Cluster 13	13	LSM3	established
Brieflow Interphase Cluster 13	13	LSM4	established
Brieflow Interphase Cluster 13	13	LSM5	established
Brieflow Interphase Cluster 13	13	LSM6	established
Brieflow Interphase Cluster 13	13	LSM7	established
Brieflow Interphase Cluster 13	13	LSM8	established
Brieflow Interphase Cluster 13	13	LUC7L3	established
Brieflow Interphase Cluster 13	13	MEPCE	novel_role	7	MEPCE is a methyltransferase that caps 7SK snRNA and stabilizes the 7SK RNP complex, which regulates transcription elongation via P-TEFb sequestration. It is also required for U6 snRNA stability. While its role in U6 stability provides a clear mechanistic link to splicing, MEPCE is not traditionally classified as a splicing factor. Its phenotypic clustering with core spliceosome genes suggests th…
Brieflow Interphase Cluster 13	13	MFAP1	established
Brieflow Interphase Cluster 13	13	PHF5A	established
Brieflow Interphase Cluster 13	13	PRPF3	established
Brieflow Interphase Cluster 13	13	PRPF31	established
Brieflow Interphase Cluster 13	13	PRPF38A	established
Brieflow Interphase Cluster 13	13	PRPF4	established
Brieflow Interphase Cluster 13	13	PRPF6	established
Brieflow Interphase Cluster 13	13	PRPF8	established
Brieflow Interphase Cluster 13	13	RBM39	established
Brieflow Interphase Cluster 13	13	RBM42	uncharacterized	7	RBM42 is an RNA-binding motif protein with minimal functional characterization. Its only annotated function is binding the 3'-UTR of CDKN1A mRNA (by similarity). It has very few publications focused on its molecular role. Clustering with spliceosome components suggests a potential role in pre-mRNA splicing that is largely unexplored.
Brieflow Interphase Cluster 13	13	RUVBL1	novel_role	6	RUVBL1 is primarily known as an AAA+ ATPase involved in chromatin remodeling (NuA4, INO80 complexes) and the R2TP chaperone complex. The R2TP complex is known to be involved in U5 snRNP assembly, providing an indirect link to splicing. However, a direct functional role in spliceosome activity or regulation beyond snRNP biogenesis would represent a novel connection. Some evidence already exists vi…
Brieflow Interphase Cluster 13	13	RUVBL2	novel_role	6	Like RUVBL1, RUVBL2 functions in the R2TP complex and chromatin remodeling. It has been noted to play a role in regulating U5 snRNP composition. Its clustering here likely reflects its role in snRNP assembly via R2TP, but a more direct role in spliceosome function or regulation would be novel. Partially expected given existing R2TP-snRNP literature.
Brieflow Interphase Cluster 13	13	SART1	established
Brieflow Interphase Cluster 13	13	SF3A2	established
Brieflow Interphase Cluster 13	13	SF3B4	established
Brieflow Interphase Cluster 13	13	SF3B6	established
Brieflow Interphase Cluster 13	13	SNRNP200	established
Brieflow Interphase Cluster 13	13	SNRPB	established
Brieflow Interphase Cluster 13	13	SNRPD1	established
Brieflow Interphase Cluster 13	13	SNRPD2	established
Brieflow Interphase Cluster 13	13	SNRPD3	established
Brieflow Interphase Cluster 13	13	SNRPE	established
Brieflow Interphase Cluster 13	13	SNRPF	established
Brieflow Interphase Cluster 13	13	SNRPG	established
Brieflow Interphase Cluster 13	13	SNW1	established
Brieflow Interphase Cluster 13	13	TTC27	uncharacterized	9	TTC27 has virtually no functional annotation in UniProt or published literature. Its molecular function is unknown, and it contains TPR repeats that could mediate protein-protein interactions within spliceosomal or RNA processing complexes. Its clustering with core spliceosome components strongly suggests a role in splicing that has not been characterized.
Brieflow Interphase Cluster 13	13	TUT1	novel_role	6	TUT1 is a terminal uridylyltransferase responsible for restoring the 3'-terminal UMP residues of U6 snRNA and also functions as a poly(A) polymerase for select mRNAs. Its role in U6 snRNA 3'-end maintenance provides a direct mechanistic link to spliceosome function, as U6 is essential for catalytic activity. While this U6 connection is known, TUT1 is not typically classified as a splicing factor,…
Brieflow Interphase Cluster 13	13	TXNL4A	established
Brieflow Interphase Cluster 13	13	U2AF1L5	uncharacterized	8	U2AF1L5 is a paralog of U2AF1 (a known splicing factor) but has extremely limited functional characterization in the literature. While its homology to U2AF1 suggests a role in 3' splice site recognition, there is almost no direct experimental evidence for its function. Its presence in this cluster supports a splicing role that remains to be validated.
Brieflow Interphase Cluster 13	13	U2AF2	established
Brieflow Interphase Cluster 13	13	UBL5	established
Brieflow Interphase Cluster 13	13	USPL1	novel_role	6	USPL1 is a SUMO-specific isopeptidase that functions in Cajal bodies and plays a role in RNA polymerase II-mediated snRNA transcription. While it has a known connection to snRNA gene expression, it is not a canonical splicing factor. Its clustering here suggests that its role in snRNA biogenesis has significant downstream effects on spliceosome function. A direct role in spliceosome regulation vi…
Brieflow Interphase Cluster 13	13	WBP4	established
Brieflow Interphase Cluster 13	13	YJU2	established
Brieflow Interphase Cluster 13	13	ZMAT2	established
Brieflow Interphase Cluster 13	13	ZNF407	uncharacterized	7	ZNF407 is annotated only as potentially involved in transcriptional regulation with minimal published data on its function. Its presence in a tight spliceosome cluster is unexpected and suggests it may have an uncharacterized role in RNA processing or splicing regulation.
Brieflow Interphase Cluster 13	13	ZNHIT2	novel_role	5	ZNHIT2 bridges the R2TP/prefoldin-like complex and U5 snRNP, playing a role in U5 snRNP composition. While this connection to snRNP assembly is documented, ZNHIT2 remains relatively understudied and its precise mechanistic role in spliceosome biogenesis is not fully elucidated. Its presence here is consistent with but extends beyond current knowledge.
Brieflow Interphase Cluster 14	14	ADAMTSL4	novel_role	7	Extracellular matrix protein involved in fibrillin microfibril biogenesis and apoptosis regulation; a role in chromatin organization or DNA damage response would be highly unexpected and novel
Brieflow Interphase Cluster 14	14	ALX3
Brieflow Interphase Cluster 14	14	ANKRD20A2	uncharacterized	8	No functional annotation; ankyrin repeat domain protein with no characterized function
Brieflow Interphase Cluster 14	14	BAK1	established
Brieflow Interphase Cluster 14	14	BRCA2	established
Brieflow Interphase Cluster 14	14	BTF3L4	uncharacterized	8	No functional annotation available; paralog of BTF3 (basic transcription factor 3) but own function uncharacterized, potentially relevant to transcription/chromatin
Brieflow Interphase Cluster 14	14	CLK2	novel_role	6	Known as a splicing kinase phosphorylating SR proteins; however, SR protein phosphorylation can affect chromatin-associated RNA processing and R-loop resolution. A direct role in DNA damage response via splicing regulation is plausible but not well established
Brieflow Interphase Cluster 14	14	CTAGE9	uncharacterized	7	No functional annotation provided; cutaneous T-cell lymphoma-associated antigen family member with minimal characterization
Brieflow Interphase Cluster 14	14	DMRTA2
Brieflow Interphase Cluster 14	14	EFS	novel_role	6	Embryonal Fyn-associated substrate; known as a cytoplasmic docking protein for tyrosine kinase signaling. A role in nuclear/chromatin processes would be unexpected
Brieflow Interphase Cluster 14	14	ENSA	novel_role	6	Known PP2A inhibitor during mitosis and insulin secretion regulator; in interphase cells, PP2A regulation affects DNA damage checkpoint signaling. A role in interphase chromatin maintenance via PP2A inhibition would be novel
Brieflow Interphase Cluster 14	14	FAM133B	uncharacterized	9	No functional annotation; virtually unstudied gene with unknown molecular function
Brieflow Interphase Cluster 14	14	FCGR1A
Brieflow Interphase Cluster 14	14	FRG2C	uncharacterized	8	No functional annotation; FSHD region gene family member with unknown molecular function
Brieflow Interphase Cluster 14	14	GPR61
Brieflow Interphase Cluster 14	14	H2BC18	established
Brieflow Interphase Cluster 14	14	H2BC21	established
Brieflow Interphase Cluster 14	14	H3C13	established
Brieflow Interphase Cluster 14	14	HMGA1	established
Brieflow Interphase Cluster 14	14	HMGB1	established
Brieflow Interphase Cluster 14	14	IFITM3	novel_role	6	Known antiviral protein affecting endosomal cholesterol; however, IFITM3 has been reported in nuclear fractions and could influence nuclear membrane/chromatin organization. A role in DNA damage response would be novel
Brieflow Interphase Cluster 14	14	LCE1A
Brieflow Interphase Cluster 14	14	LCE1C
Brieflow Interphase Cluster 14	14	LYSMD1	uncharacterized	8	No functional annotation; LysM domain-containing protein with unknown function in human cells
Brieflow Interphase Cluster 14	14	MRPS21	uncharacterized	6	Mitochondrial ribosomal protein; known component of mitochondrial translation machinery but limited individual characterization
Brieflow Interphase Cluster 14	14	MXRA7	uncharacterized	8	No functional annotation; matrix-remodeling associated gene with virtually no published functional data
Brieflow Interphase Cluster 14	14	NBPF10	uncharacterized	8	No functional annotation; NBPF family member with unknown function, highly duplicated region
Brieflow Interphase Cluster 14	14	NBPF11	uncharacterized	8	No functional annotation; NBPF family member with unknown function
Brieflow Interphase Cluster 14	14	NBPF12	uncharacterized	9	No functional annotation available; member of neuroblastoma breakpoint family with no characterized molecular function
Brieflow Interphase Cluster 14	14	NBPF15	uncharacterized	8	No functional annotation; NBPF family member with unknown molecular function
Brieflow Interphase Cluster 14	14	NKX6-1
Brieflow Interphase Cluster 14	14	NOTCH2NLA	novel_role	5	Human-specific Notch pathway modulator involved in neural progenitor proliferation; a role in chromatin organization or DNA damage response would be novel but its nuclear localization provides some plausibility
Brieflow Interphase Cluster 14	14	OTOP1
Brieflow Interphase Cluster 14	14	PDAP1	novel_role	6	PDGF-associated protein with limited characterization beyond growth factor signaling; recent work suggests RNA-binding capacity. A connection to chromatin or DNA damage would be novel
Brieflow Interphase Cluster 14	14	POU5F1	novel_role	4	Master pluripotency transcription factor with known chromatin remodeling functions; while its role in chromatin is established in stem cells, effects in differentiated cell lines used in screens could reveal novel context-dependent chromatin functions
Brieflow Interphase Cluster 14	14	PPIAL4A	uncharacterized	7	Peptidyl-prolyl isomerase known only by similarity; primate-specific with minimal direct characterization
Brieflow Interphase Cluster 14	14	PPIAL4C	uncharacterized	7	Peptidyl-prolyl isomerase known only by similarity; primate-specific with no direct functional studies
Brieflow Interphase Cluster 14	14	PPIAL4D	uncharacterized	7	Peptidyl-prolyl isomerase with function inferred only by similarity; primate-specific with minimal direct study
Brieflow Interphase Cluster 14	14	PPIAL4G	uncharacterized	7	Peptidyl-prolyl isomerase known only by similarity; primate-specific paralog with no direct experimental characterization
Brieflow Interphase Cluster 14	14	RFX5	novel_role	4	Transcription factor for MHC-II promoters; while its transcriptional role is established, RFX family members have roles in chromatin remodeling. Connection to DNA damage response would be partially novel
Brieflow Interphase Cluster 14	14	RPL29	novel_role	6	Ribosomal protein with established role in translation; however, ribosomal proteins increasingly recognized as having extra-ribosomal functions including p53-MDM2 regulation and DNA damage signaling. Clustering here suggests potential chromatin-related extra-ribosomal function
Brieflow Interphase Cluster 14	14	S100A11	novel_role	5	Known role in keratinocyte differentiation; however, S100A11 translocates to the nucleus upon DNA damage and interacts with p53 pathway components. Its clustering here may reflect an underappreciated nuclear/DNA damage role
Brieflow Interphase Cluster 14	14	SCNM1	novel_role	5	Minor spliceosome component involved in U12-type intron splicing; splicing defects can lead to DNA damage accumulation through R-loop formation, providing a plausible but indirect connection
Brieflow Interphase Cluster 14	14	SPRR2A
Brieflow Interphase Cluster 14	14	SPRR2E
Brieflow Interphase Cluster 14	14	SRM	novel_role	7	Spermidine synthase involved in polyamine biosynthesis; polyamines are known to bind and condense DNA, and spermidine has emerging roles in chromatin compaction and autophagy. A specific role in DNA damage response or chromatin organization would be novel
Brieflow Interphase Cluster 14	14	TMSB10	novel_role	7	Thymosin beta-10 is an actin-sequestering protein; while its cytoskeletal role is established, thymosin family members have been reported in the nucleus. A role in chromatin organization or DNA damage signaling would be unexpected and novel
Brieflow Interphase Cluster 14	14	USP17L19
Brieflow Interphase Cluster 14	14	USP17L5
Brieflow Interphase Cluster 14	14	VCX3A	uncharacterized	7	Poorly characterized; suggested role in spermatogenesis but molecular function largely unknown
Brieflow Interphase Cluster 14	14	VDAC1	established
Brieflow Interphase Cluster 14	14	VOPP1	novel_role	5	Known to regulate NFKB1 nuclear translocation and WWOX sequestration; a direct role in chromatin organization or DNA damage response would extend its known functions
Brieflow Interphase Cluster 14	14	YWHAZ	novel_role	6	Well-characterized 14-3-3 adapter protein involved in many signaling pathways; known to interact with DNA damage checkpoint proteins but a direct role in chromatin organization is not well established. Its presence here could reflect novel chromatin-related functions via TFEB regulation or histone chaperone interactions
Brieflow Interphase Cluster 15	15	CDC45	established
Brieflow Interphase Cluster 15	15	CDC6	established
Brieflow Interphase Cluster 15	15	CDC7	established
Brieflow Interphase Cluster 15	15	CDT1	established
Brieflow Interphase Cluster 15	15	CKS1B	established
Brieflow Interphase Cluster 15	15	DDB1	established
Brieflow Interphase Cluster 15	15	DONSON	established
Brieflow Interphase Cluster 15	15	DTL	established
Brieflow Interphase Cluster 15	15	DTYMK	established
Brieflow Interphase Cluster 15	15	DUT	established
Brieflow Interphase Cluster 15	15	FBXO5	established
Brieflow Interphase Cluster 15	15	GINS1	established
Brieflow Interphase Cluster 15	15	GINS2	established
Brieflow Interphase Cluster 15	15	GINS3	established
Brieflow Interphase Cluster 15	15	GINS4	established
Brieflow Interphase Cluster 15	15	GMNN	established
Brieflow Interphase Cluster 15	15	HNRNPH3	novel_role	7	HNRNPH3 is an RNA-binding protein involved in pre-mRNA splicing with no established direct role in DNA replication. Its clustering here could indicate a role in post-transcriptional regulation of replication factor expression, or a direct role at replication forks (as emerging for some hnRNP proteins in R-loop resolution or replication-transcription conflicts). This would be a novel connection.
Brieflow Interphase Cluster 15	15	KMT5A	novel_role	5	KMT5A (SET8/PR-Set7) monomethylates H4K20 and is known to be degraded in S-phase via the CRL4-DTL pathway (which is represented in this cluster). While its connection to replication licensing is partially known (its degradation prevents re-replication), a direct functional role at replication forks beyond being a degradation substrate would be novel.
Brieflow Interphase Cluster 15	15	LRR1	established
Brieflow Interphase Cluster 15	15	MCM10	established
Brieflow Interphase Cluster 15	15	MMS22L	established
Brieflow Interphase Cluster 15	15	MTBP	novel_role	6	MTBP is primarily known as an MDM2-binding protein regulating p53 stability and as a cell migration suppressor. However, recent work has identified MTBP as a replication initiation factor (partner of TICRR/Treslin), though this role is still emerging and not yet widely established. Its presence in this cluster supports a direct replication function that warrants further characterization.
Brieflow Interphase Cluster 15	15	NPAT	established
Brieflow Interphase Cluster 15	15	ORC1	established
Brieflow Interphase Cluster 15	15	PCNA	established
Brieflow Interphase Cluster 15	15	PNKP	novel_role	5	PNKP is well-characterized in NHEJ and BER DNA repair pathways. Its clustering with replication machinery could suggest a role in processing DNA ends at stalled replication forks or in replication-coupled repair that extends beyond its canonical repair functions. Some evidence exists for replication-associated roles, so this is partially expected.
Brieflow Interphase Cluster 15	15	POLA1	established
Brieflow Interphase Cluster 15	15	POLA2	established
Brieflow Interphase Cluster 15	15	POLD1	established
Brieflow Interphase Cluster 15	15	POLD2	established
Brieflow Interphase Cluster 15	15	POLD3	established
Brieflow Interphase Cluster 15	15	POLE	established
Brieflow Interphase Cluster 15	15	POLE2	established
Brieflow Interphase Cluster 15	15	PRIM1	established
Brieflow Interphase Cluster 15	15	RFC1	established
Brieflow Interphase Cluster 15	15	RFC2	established
Brieflow Interphase Cluster 15	15	RFC3	established
Brieflow Interphase Cluster 15	15	RFC4	established
Brieflow Interphase Cluster 15	15	RFC5	established
Brieflow Interphase Cluster 15	15	RPA1	established
Brieflow Interphase Cluster 15	15	RPA2	established
Brieflow Interphase Cluster 15	15	RPA3	established
Brieflow Interphase Cluster 15	15	RPAIN	uncharacterized	6	RPAIN (RPA-interacting protein) mediates nuclear import of the RPA complex and its localization to PML bodies. While it has a clear functional link to RPA and thus DNA replication/repair, it has very few publications (2-3) specifically characterizing its function. Its role in modulating RPA availability during replication stress is poorly understood and merits investigation.
Brieflow Interphase Cluster 15	15	RRM1	established
Brieflow Interphase Cluster 15	15	RRM2	established
Brieflow Interphase Cluster 15	15	RTEL1	established
Brieflow Interphase Cluster 15	15	SKP2	established
Brieflow Interphase Cluster 15	15	TICRR	established
Brieflow Interphase Cluster 15	15	TIMELESS	established
Brieflow Interphase Cluster 15	15	TIMM29	novel_role	9	TIMM29 is a component of the mitochondrial TIM22 import complex with no established role in DNA replication or nuclear DNA metabolism. Its clustering with core DNA replication machinery is unexpected and could suggest a novel connection between mitochondrial protein import and replication stress signaling, or an uncharacterized nuclear function. This would represent a highly surprising finding.
Brieflow Interphase Cluster 15	15	TIPIN	established
Brieflow Interphase Cluster 15	15	WDHD1	established
Brieflow Interphase Cluster 16	16	AP3D1	novel_role	4	Known vesicle trafficking adaptor. Could have a novel role in mitochondrial-derived vesicle trafficking or mitochondrial quality control pathways.
Brieflow Interphase Cluster 16	16	ARHGEF15
Brieflow Interphase Cluster 16	16	ATPAF2	established
Brieflow Interphase Cluster 16	16	C1QBP	established
Brieflow Interphase Cluster 16	16	CCDC144A
Brieflow Interphase Cluster 16	16	CCDC144NL	uncharacterized	9	No functional annotation available; completely uncharacterized gene with no known molecular function or pathway involvement. High potential for novel discovery.
Brieflow Interphase Cluster 16	16	CENPV
Brieflow Interphase Cluster 16	16	CNTROB	novel_role	5	Known for centriole duplication. Screen measures interphase phenotypes; clustering here may indicate an unrecognized interphase role potentially related to mitochondrial positioning or organelle organization via centrosome-associated functions.
Brieflow Interphase Cluster 16	16	CTC1	novel_role	5	Established in telomere maintenance. Clustering with mitochondrial/RNA processing genes could indicate a novel role in mitochondrial DNA maintenance or replication stress response beyond telomeres.
Brieflow Interphase Cluster 16	16	DHX33	established
Brieflow Interphase Cluster 16	16	DLG4
Brieflow Interphase Cluster 16	16	DRG2	novel_role	7	Known GTPase with emerging links to translation. Clustering with mitochondrial translation genes suggests a potential unrecognized role in mitochondrial ribosome function or mitochondrial GTP-dependent processes. Its hydroxylation-dependent RNA binding is intriguing in this context.
Brieflow Interphase Cluster 16	16	EFNB3
Brieflow Interphase Cluster 16	16	ELAC2	established
Brieflow Interphase Cluster 16	16	ELP5	established
Brieflow Interphase Cluster 16	16	FDX2	established
Brieflow Interphase Cluster 16	16	GEMIN4	established
Brieflow Interphase Cluster 16	16	GGT6
Brieflow Interphase Cluster 16	16	HES7
Brieflow Interphase Cluster 16	16	INPP5K	novel_role	5	Known phosphoinositide phosphatase regulating actin cytoskeleton and insulin signaling. Mutations cause muscular dystrophy with mitochondrial defects. Clustering suggests a direct but underappreciated role in mitochondrial function.
Brieflow Interphase Cluster 16	16	KCNJ12
Brieflow Interphase Cluster 16	16	LRRC75A	uncharacterized	8	No functional annotation available. Leucine-rich repeat protein with essentially no published characterization of molecular function.
Brieflow Interphase Cluster 16	16	MAP2K3	novel_role	5	Well-known MAPK pathway kinase activating p38. p38 MAPK signaling regulates mitochondrial biogenesis and stress responses; a specific role in mitochondrial gene expression regulation would be novel.
Brieflow Interphase Cluster 16	16	METTL16	established
Brieflow Interphase Cluster 16	16	MRM3	established
Brieflow Interphase Cluster 16	16	MRPS24	established
Brieflow Interphase Cluster 16	16	MYH4
Brieflow Interphase Cluster 16	16	MYO15A
Brieflow Interphase Cluster 16	16	NCBP3	established
Brieflow Interphase Cluster 16	16	OR1D2
Brieflow Interphase Cluster 16	16	OR3A3
Brieflow Interphase Cluster 16	16	OVCA2	novel_role	6	Characterized as an ester hydrolase with preference for long-chain substrates. Clustering with mitochondrial genes suggests a potential novel role in mitochondrial lipid metabolism or membrane remodeling.
Brieflow Interphase Cluster 16	16	PIK3R5
Brieflow Interphase Cluster 16	16	RAI1
Brieflow Interphase Cluster 16	16	SCGB1C1	uncharacterized	7	No functional annotation provided. Secretoglobin family member with minimal characterization; unexpected in this cluster context.
Brieflow Interphase Cluster 16	16	SCO1	established
Brieflow Interphase Cluster 16	16	SHMT1	established
Brieflow Interphase Cluster 16	16	SMCR8	novel_role	6	Known autophagy regulator via C9orf72 complex. Mitophagy (selective autophagy of mitochondria) could explain clustering with mitochondrial genes, suggesting a specific role in mitochondrial quality control not yet well-characterized.
Brieflow Interphase Cluster 16	16	SOX15
Brieflow Interphase Cluster 16	16	SPAG7	uncharacterized	8	No functional annotation provided here. Some evidence links it to RNA binding and nuclear speckles, but function remains poorly characterized. Clustering with RNA processing genes suggests potential role in RNA metabolism.
Brieflow Interphase Cluster 16	16	SPNS2
Brieflow Interphase Cluster 16	16	TBC1D28	uncharacterized	9	No functional annotation provided. TBC domain suggests possible Rab-GAP activity but no publications characterize this gene's function.
Brieflow Interphase Cluster 16	16	TIMM22	established
Brieflow Interphase Cluster 16	16	TOP3A	established
Brieflow Interphase Cluster 16	16	TRPV2
Brieflow Interphase Cluster 16	16	TVP23C	uncharacterized	8	No functional annotation available. Yeast homolog (Tvp23) is involved in Golgi trafficking, but human gene is essentially uncharacterized with minimal publications.
Brieflow Interphase Cluster 16	16	USP6
Brieflow Interphase Cluster 16	16	WRAP53	novel_role	6	Well-characterized in telomere biology and DNA repair. Clustering here suggests a potential novel role in mitochondrial RNA processing or nucleolar function beyond its known Cajal body activities. Its RNA chaperone function could extend to mitochondrial RNAs.
Brieflow Interphase Cluster 16	16	YBX2
Brieflow Interphase Cluster 16	16	ZBTB4
Brieflow Interphase Cluster 16	16	ZNF286B	uncharacterized	6	Predicted transcriptional regulator with minimal experimental characterization. May be involved in transcriptional regulation but function is essentially unknown.
Brieflow Interphase Cluster 16	16	ZSWIM7	novel_role	4	Known in homologous recombination. Could have an unrecognized role in mitochondrial DNA repair, as HR-like mechanisms operate in mitochondria.
Brieflow Interphase Cluster 17	17	ANKLE2	established
Brieflow Interphase Cluster 17	17	CENPC	established
Brieflow Interphase Cluster 17	17	CENPE	established
Brieflow Interphase Cluster 17	17	CENPH	established
Brieflow Interphase Cluster 17	17	CENPI	established
Brieflow Interphase Cluster 17	17	CENPK	established
Brieflow Interphase Cluster 17	17	CENPL	established
Brieflow Interphase Cluster 17	17	CENPM	established
Brieflow Interphase Cluster 17	17	CENPN	established
Brieflow Interphase Cluster 17	17	CENPP	established
Brieflow Interphase Cluster 17	17	CENPT	established
Brieflow Interphase Cluster 17	17	CENPW	established
Brieflow Interphase Cluster 17	17	CKAP5	established
Brieflow Interphase Cluster 17	17	CLTC	novel_role	4	CLTC is primarily known for clathrin-mediated endocytosis but has an established role in the TACC3/ch-TOG/clathrin complex that stabilizes kinetochore fibers. Its mitotic spindle role is already documented, so this is not a truly novel connection, though its interphase phenotypic clustering here could hint at additional functions.
Brieflow Interphase Cluster 17	17	DLGAP5	established
Brieflow Interphase Cluster 17	17	EAPP	novel_role	7	EAPP is described as an E2F-associated phosphoprotein that promotes S-phase entry and inhibits p14ARF expression. It has limited literature and its connection to kinetochore/spindle biology is not established. Its clustering with mitotic genes could indicate an unrecognized role in mitotic progression or chromosome segregation beyond its known cell cycle entry function.
Brieflow Interphase Cluster 17	17	HAUS1	established
Brieflow Interphase Cluster 17	17	HAUS3	established
Brieflow Interphase Cluster 17	17	HAUS4	established
Brieflow Interphase Cluster 17	17	HAUS5	established
Brieflow Interphase Cluster 17	17	HAUS6	established
Brieflow Interphase Cluster 17	17	HAUS7	established
Brieflow Interphase Cluster 17	17	HAUS8	established
Brieflow Interphase Cluster 17	17	KIF18A	established
Brieflow Interphase Cluster 17	17	KPNA2	novel_role	4	KPNA2 (importin-alpha) mediates nuclear import and is involved in the Ran-GTP-dependent release of spindle assembly factors like TPX2. Its connection to mitotic spindle assembly via the importin pathway is already partially established, so this is not a highly novel finding, though specific kinetochore-related roles could be new.
Brieflow Interphase Cluster 17	17	LENG8	uncharacterized	9	LENG8 has virtually no functional annotation in UniProt or published literature. Its presence in this cluster of mitotic/kinetochore genes is unexpected and suggests a potential undiscovered role in cell division or chromosome segregation. This is a strong candidate for follow-up as a truly uncharacterized gene.
Brieflow Interphase Cluster 17	17	MAD2L1BP	established
Brieflow Interphase Cluster 17	17	MCPH1	established
Brieflow Interphase Cluster 17	17	MIS18A	established
Brieflow Interphase Cluster 17	17	MIS18BP1	established
Brieflow Interphase Cluster 17	17	MOCS3	novel_role	8	MOCS3 functions in molybdenum cofactor biosynthesis and tRNA thiolation — pathways entirely unrelated to mitotic spindle or kinetochore biology. Its presence in this cluster is highly surprising and could indicate an unrecognized role in cell division, possibly through tRNA modification affecting translation of key mitotic regulators, or a direct moonlighting function.
Brieflow Interphase Cluster 17	17	MYBL2	novel_role	6	MYBL2 (B-Myb) is a transcription factor involved in cell proliferation and is a known transcriptional activator of many mitotic genes as part of the MuvB/DREAM complex. Its clustering here likely reflects its role as a master regulator of mitotic gene expression. However, a direct structural or functional role at kinetochores or spindles would be novel and unexpected.
Brieflow Interphase Cluster 17	17	NDC1	novel_role	5	NDC1 is a nuclear pore complex component essential for NPC assembly. While nuclear pore proteins have known connections to mitotic spindle assembly (e.g., via Ran-GTP gradient), NDC1's specific role is in NPC membrane anchoring. Its clustering here may reflect interphase nuclear envelope phenotypes downstream of mitotic gene perturbation, but a direct novel role in kinetochore/spindle biology wou…
Brieflow Interphase Cluster 17	17	NEDD1	established
Brieflow Interphase Cluster 17	17	NSL1	established
Brieflow Interphase Cluster 17	17	NUF2	established
Brieflow Interphase Cluster 17	17	NUP35	novel_role	5	NUP35 is a nucleoporin with a noted role in MAD1 association with the NPC, providing a tangential link to spindle checkpoint signaling. However, a direct role in kinetochore assembly or spindle organization would be novel. Its clustering may reflect nuclear morphology phenotypes visible in interphase.
Brieflow Interphase Cluster 17	17	POP1	novel_role	8	POP1 is a well-characterized component of RNase P and RNase MRP involved in tRNA and rRNA processing. Its clustering with kinetochore and spindle assembly genes is unexpected. While some RNase MRP components have been linked to cell cycle regulation, POP1 has no established role in mitosis or chromosome segregation, making this a potentially high-impact novel connection.
Brieflow Interphase Cluster 17	17	PTTG1	established
Brieflow Interphase Cluster 17	17	RCC1	established
Brieflow Interphase Cluster 17	17	SKA1	established
Brieflow Interphase Cluster 17	17	SKA2	established
Brieflow Interphase Cluster 17	17	SKA3	established
Brieflow Interphase Cluster 17	17	SPC24	established
Brieflow Interphase Cluster 17	17	SPC25	established
Brieflow Interphase Cluster 17	17	SPDL1	established
Brieflow Interphase Cluster 17	17	TACC3	established
Brieflow Interphase Cluster 17	17	TPX2	established
Brieflow Interphase Cluster 17	17	TUBG1	established
Brieflow Interphase Cluster 17	17	TUBGCP2	established
Brieflow Interphase Cluster 17	17	TUBGCP3	established
Brieflow Interphase Cluster 17	17	TUBGCP6	established
Brieflow Interphase Cluster 18	18	ALS2CL
Brieflow Interphase Cluster 18	18	ARHGEF35	uncharacterized	7	Predicted Rho guanine nucleotide exchange factor with minimal functional characterization. Few publications and unclear biological role.
Brieflow Interphase Cluster 18	18	BPNT1	novel_role	7	Known phosphatase preventing toxic PAP accumulation. PAP inhibits sulfotransferases and RNA processing enzymes. Loss could cause cellular stress through metabolite toxicity, potentially linking to DNA damage phenotypes through an understudied mechanism.
Brieflow Interphase Cluster 18	18	CEP131	novel_role	5	Centriolar satellite protein with documented roles in genome stability in non-ciliogenic cells. Its connection to DNA damage response is emerging but not fully characterized.
Brieflow Interphase Cluster 18	18	COMMD5	novel_role	5	Commander complex component involved in endosomal recycling and NF-κB regulation. Negative regulation of cell proliferation and cell cycle G2/M transition could connect to DNA damage checkpoint responses in a novel way.
Brieflow Interphase Cluster 18	18	CYHR1	uncharacterized	8	Cysteine and histidine rich protein 1 with no functional annotation provided. Very few publications characterize its function.
Brieflow Interphase Cluster 18	18	DNAJC8	novel_role	6	Known co-chaperone that suppresses polyQ aggregation. HSP40 family members participate in proteostasis under stress. A role in DNA damage-associated protein quality control or HSF1-mediated stress response is plausible but not documented.
Brieflow Interphase Cluster 18	18	DUX4	novel_role	6	Well-characterized transcription factor in FSHD and early embryogenesis. Ectopic expression causes oxidative stress and DNA damage. Its knockout phenotype clustering with stress/DNA damage genes suggests a potential role in baseline genome maintenance that is not well-studied.
Brieflow Interphase Cluster 18	18	EEF2KMT	novel_role	5	Methyltransferase for EEF2. Translational regulation under stress conditions involves EEF2 modification; a role in stress-adaptive translational control affecting DNA damage response is plausible but unstudied.
Brieflow Interphase Cluster 18	18	EXOC3	novel_role	4	Exocyst complex component for vesicle docking. Emerging evidence links exocyst to DNA damage response through membrane trafficking of repair factors, but this is speculative.
Brieflow Interphase Cluster 18	18	FAAP20	established
Brieflow Interphase Cluster 18	18	FAM91A1
Brieflow Interphase Cluster 18	18	FIBCD1
Brieflow Interphase Cluster 18	18	FRG2	uncharacterized	8	Located at 4q35 FSHD region. Virtually no functional characterization beyond association with FSHD locus. Molecular function unknown.
Brieflow Interphase Cluster 18	18	GOLGA2	novel_role	5	Well-characterized Golgi structural protein. Its role in centrosome organization and spindle assembly hints at genome integrity connections. In interphase, Golgi disruption can trigger stress responses, but this is partially known.
Brieflow Interphase Cluster 18	18	H2BC12	established
Brieflow Interphase Cluster 18	18	HSF1	established
Brieflow Interphase Cluster 18	18	LCN6	uncharacterized	6	Lipocalin family member with minimal characterization beyond a suggested role in male fertility. Very few publications.
Brieflow Interphase Cluster 18	18	LCN8	uncharacterized	6	Lipocalin family member with minimal characterization; suggested retinoid carrier in epididymis. Very few publications.
Brieflow Interphase Cluster 18	18	MAFF	established
Brieflow Interphase Cluster 18	18	MAFK	established
Brieflow Interphase Cluster 18	18	MST1	novel_role	5	Macrophage stimulating 1 (hepatocyte growth factor-like). Known roles in cell survival signaling. A connection to cellular stress response and genome integrity through survival signaling is plausible but not well-documented in this context.
Brieflow Interphase Cluster 18	18	MT1G	established
Brieflow Interphase Cluster 18	18	MT2A	established
Brieflow Interphase Cluster 18	18	NAPRT	novel_role	7	Established in NAD biosynthesis from nicotinic acid. NAD is critical for PARP-mediated DNA damage repair; NAPRT knockout could deplete NAD pools and impair DNA damage response, producing γH2AX-positive phenotypes. This connection to genome integrity via metabolic supply is plausible but not well-established.
Brieflow Interphase Cluster 18	18	NOXA1	established
Brieflow Interphase Cluster 18	18	OBP2A	uncharacterized	6	Odorant binding protein primarily studied in olfaction. Limited publications; function in non-olfactory cells is unknown.
Brieflow Interphase Cluster 18	18	OR4F21
Brieflow Interphase Cluster 18	18	OR4F29
Brieflow Interphase Cluster 18	18	OR4F4
Brieflow Interphase Cluster 18	18	OXER1
Brieflow Interphase Cluster 18	18	PDCD6	novel_role	6	Established in ER-Golgi transport and apoptosis. Its calcium-sensing adapter function could connect to stress-induced signaling and DNA damage response through calcium-dependent pathways, but this link is not established.
Brieflow Interphase Cluster 18	18	PRAMEF15	uncharacterized	9	No functional annotation available. PRAME family member at 4q35 with virtually no publications characterizing molecular function. Completely unstudied.
Brieflow Interphase Cluster 18	18	PRAMEF17	uncharacterized	9	No functional annotation available. PRAME family member with no characterized molecular function or pathway involvement.
Brieflow Interphase Cluster 18	18	PRAMEF5	uncharacterized	9	No functional annotation available. PRAME family member with no known molecular function.
Brieflow Interphase Cluster 18	18	PRAMEF6	novel_role	6	Has characterized E3 ligase substrate-recognition function for selenoprotein quality control. A novel role in stress response or genome integrity through ubiquitin-mediated protein quality control is plausible but unestablished.
Brieflow Interphase Cluster 18	18	RPL26L1	uncharacterized	7	Ribosomal protein L26-like 1. Paralog of RPL26 but poorly studied independently. Limited publications on its specific function versus RPL26.
Brieflow Interphase Cluster 18	18	SDHA	established
Brieflow Interphase Cluster 18	18	SEC61B	novel_role	5	Core ER translocon component. ER stress from SEC61B loss could activate UPR and downstream stress pathways that intersect with DNA damage response, but this connection is partially established.
Brieflow Interphase Cluster 18	18	SH3PXD2A	established
Brieflow Interphase Cluster 18	18	SLC9A3
Brieflow Interphase Cluster 18	18	SPRTN	established
Brieflow Interphase Cluster 18	18	SPTB	novel_role	4	Beta-spectrin of erythrocyte cytoskeleton. In non-erythroid cells, spectrin family members participate in DNA damage response by stabilizing nuclear architecture. A novel nuclear role is possible but speculative.
Brieflow Interphase Cluster 18	18	SRBD1	uncharacterized	8	S1 RNA binding domain protein 1 with no functional annotation. Poorly characterized gene with unknown biological role.
Brieflow Interphase Cluster 18	18	TDGF1
Brieflow Interphase Cluster 18	18	TRIP13	novel_role	4	Known role in meiotic recombination and mitotic SAC. Emerging evidence for roles in DNA damage repair (HORMAD depletion, DSB repair). Novel interphase genome integrity role is plausible but partially established.
Brieflow Interphase Cluster 18	18	TUBB3	novel_role	3	Well-characterized neuronal beta-tubulin. Microtubule dynamics are relevant to DNA damage signaling, but TUBB3's role is largely established in cytoskeletal function.
Brieflow Interphase Cluster 18	18	TUBB8
Brieflow Interphase Cluster 18	18	TUBB8B	uncharacterized	7	Recently identified beta-tubulin paralog with minimal functional annotation beyond general tubulin properties. Very few dedicated publications.
Brieflow Interphase Cluster 18	18	UPF3A	novel_role	5	Established in nonsense-mediated mRNA decay. NMD regulates expression of DNA damage response transcripts; loss could alter stress gene expression and produce DNA damage phenotypes indirectly.
Brieflow Interphase Cluster 18	18	UQCRH	established
Brieflow Interphase Cluster 19	19	AKNAD1	uncharacterized	9	No functional annotation; virtually unstudied gene with unknown molecular function. Contains AKNA domain but function unknown.
Brieflow Interphase Cluster 19	19	ALG14	established
Brieflow Interphase Cluster 19	19	AMY1A
Brieflow Interphase Cluster 19	19	AMY1B
Brieflow Interphase Cluster 19	19	AMY2A
Brieflow Interphase Cluster 19	19	ANKS6	novel_role	6	Known for renal function and ciliopathy. Contains SAM domain; potential novel role in ER/Golgi-related trafficking or signaling that affects cell morphology.
Brieflow Interphase Cluster 19	19	CD101
Brieflow Interphase Cluster 19	19	CERS2	established
Brieflow Interphase Cluster 19	19	CLCC1	established
Brieflow Interphase Cluster 19	19	DDX20	novel_role	4	SMN complex member involved in snRNP assembly/splicing. Splicing defects could broadly affect secretory pathway gene expression; indirect connection.
Brieflow Interphase Cluster 19	19	DENND2C	uncharacterized	6	DENN domain GEF for RAB9A/B with minimal functional characterization beyond GEF activity. RAB9 involvement in vesicular trafficking could link to secretory pathway.
Brieflow Interphase Cluster 19	19	DIPK1A	uncharacterized	9	No functional annotation available; virtually unstudied gene with unknown molecular function. High potential for novel discovery.
Brieflow Interphase Cluster 19	19	EPS8L3	uncharacterized	8	No functional annotation provided. EPS8 family member but specific function uncharacterized.
Brieflow Interphase Cluster 19	19	EXTL2	established
Brieflow Interphase Cluster 19	19	F3	novel_role	5	Tissue factor is well-characterized in coagulation but is a transmembrane glycoprotein processed through the secretory pathway. Knockout may reveal ER/Golgi morphological phenotypes related to its trafficking.
Brieflow Interphase Cluster 19	19	FAM72A
Brieflow Interphase Cluster 19	19	FAM72B	uncharacterized	8	No functional annotation provided; paralog FAM72A has minimal characterization (ROS metabolism). Essentially unstudied.
Brieflow Interphase Cluster 19	19	FCGR1B
Brieflow Interphase Cluster 19	19	FOXG1	novel_role	4	Brain development transcription factor. Unexpected in this cluster; may have unrecognized role in cell morphology regulation outside neural context.
Brieflow Interphase Cluster 19	19	GFI1	novel_role	4	Transcription repressor in hematopoiesis with DNA damage response roles. Novel morphological phenotype in non-hematopoietic context could reflect unrecognized role in ER/Golgi regulation.
Brieflow Interphase Cluster 19	19	GSTM2
Brieflow Interphase Cluster 19	19	GSTM4
Brieflow Interphase Cluster 19	19	HAO2
Brieflow Interphase Cluster 19	19	HIPK1	novel_role	5	Known kinase in transcription/apoptosis regulation. Potential novel role in ER stress response or secretory pathway regulation through phosphorylation of pathway components.
Brieflow Interphase Cluster 19	19	HSD3B1
Brieflow Interphase Cluster 19	19	IGSF3	uncharacterized	7	Immunoglobulin superfamily member with very limited functional characterization. Some evidence for roles in cell adhesion but poorly studied.
Brieflow Interphase Cluster 19	19	KCNA10
Brieflow Interphase Cluster 19	19	KCNC4
Brieflow Interphase Cluster 19	19	KCND3
Brieflow Interphase Cluster 19	19	LAMTOR5	established
Brieflow Interphase Cluster 19	19	MYBPHL
Brieflow Interphase Cluster 19	19	NBPF6	uncharacterized	8	No functional annotation; member of neuroblastoma breakpoint family with no characterized molecular function.
Brieflow Interphase Cluster 19	19	NOTCH2	established
Brieflow Interphase Cluster 19	19	NRAS	novel_role	5	Canonical RAS signaling, but NRAS specifically localizes to Golgi/endomembranes and signals from these compartments. A role in Golgi homeostasis/morphology is plausible but underexplored.
Brieflow Interphase Cluster 19	19	OLFML3
Brieflow Interphase Cluster 19	19	OVGP1
Brieflow Interphase Cluster 19	19	PDE4DIP	novel_role	7	Known as centrosome/Golgi scaffold anchoring cAMP signaling components. Role in Golgi-derived microtubule organization is established, but broader role in secretory pathway homeostasis and ER-Golgi morphology is underexplored.
Brieflow Interphase Cluster 19	19	PGM5
Brieflow Interphase Cluster 19	19	PHGDH	novel_role	6	Well-characterized in serine biosynthesis, but serine is critical for sphingolipid/ceramide synthesis (CERS2 substrate pathway). A novel role in ER/Golgi lipid homeostasis via metabolite supply is plausible but not established.
Brieflow Interphase Cluster 19	19	PNRC2	novel_role	6	Known in nonsense-mediated mRNA decay. Could regulate secretory pathway gene expression post-transcriptionally; novel connection to ER homeostasis via mRNA quality control is plausible.
Brieflow Interphase Cluster 19	19	PPM1J	uncharacterized	8	No functional annotation available. Predicted phosphatase but no experimental characterization of biological role.
Brieflow Interphase Cluster 19	19	PSRC1
Brieflow Interphase Cluster 19	19	RBMXL1
Brieflow Interphase Cluster 19	19	RPL22	novel_role	5	Ribosomal protein with known role in translation. Could have a specialized role in ER-associated translation of secretory pathway components; ribosome heterogeneity is an emerging concept.
Brieflow Interphase Cluster 19	19	SLC6A17
Brieflow Interphase Cluster 19	19	STXBP3	established
Brieflow Interphase Cluster 19	19	SYPL2
Brieflow Interphase Cluster 19	19	TMED5	established
Brieflow Interphase Cluster 19	19	TTF2
Brieflow Interphase Cluster 19	19	WARS2	novel_role	5	Mitochondrial tRNA synthetase. Mitochondrial dysfunction can impact ER homeostasis through ER-mitochondria contact sites; novel cross-organelle connection possible.
Brieflow Interphase Cluster 19	19	ZNF131
Brieflow Interphase Cluster 20	20	APOC1
Brieflow Interphase Cluster 20	20	ARHGAP33
Brieflow Interphase Cluster 20	20	BCAM
Brieflow Interphase Cluster 20	20	C19orf54	novel_role	8	Recently identified as actin maturation protease for ACTB/ACTG1; its knockout would profoundly affect cytoskeletal morphology and potentially nuclear shape via actin-dependent chromatin organization, a novel connection to DNA damage response phenotypes
Brieflow Interphase Cluster 20	20	C19orf84	uncharacterized	6	Primarily characterized in piRNA-directed transposon methylation in germline; very limited study in somatic cell contexts where it may have unrecognized chromatin functions
Brieflow Interphase Cluster 20	20	CADM4
Brieflow Interphase Cluster 20	20	CCER2	uncharacterized	9	No functional annotation available; completely uncharacterized gene with no known molecular function or publications describing its role
Brieflow Interphase Cluster 20	20	CGB2	uncharacterized	7	Chorionic gonadotropin beta subunit variant with minimal functional characterization distinct from other CGB family members; likely limited expression relevance in this context
Brieflow Interphase Cluster 20	20	CGB3
Brieflow Interphase Cluster 20	20	CGB5
Brieflow Interphase Cluster 20	20	CHST8
Brieflow Interphase Cluster 20	20	CLASRP
Brieflow Interphase Cluster 20	20	CLPTM1	novel_role	7	Known for GPI-anchor processing and GABA receptor trafficking; potential novel role in ER stress-mediated DNA damage signaling or nuclear envelope integrity through lipid scramblase activity
Brieflow Interphase Cluster 20	20	COX6B1	novel_role	4	Cytochrome c oxidase subunit; mitochondrial dysfunction increases ROS and DNA damage, but this connection is well-appreciated rather than truly novel
Brieflow Interphase Cluster 20	20	CYP2A13
Brieflow Interphase Cluster 20	20	DMWD	novel_role	5	Cofactor for USP12 deubiquitinase; USP12 has roles in chromatin regulation and DNA damage response, suggesting DMWD may indirectly influence these processes
Brieflow Interphase Cluster 20	20	EGLN2	established
Brieflow Interphase Cluster 20	20	ERCC1	established
Brieflow Interphase Cluster 20	20	FFAR3
Brieflow Interphase Cluster 20	20	GGN
Brieflow Interphase Cluster 20	20	GRWD1	established
Brieflow Interphase Cluster 20	20	IPO11
Brieflow Interphase Cluster 20	20	KLC3
Brieflow Interphase Cluster 20	20	KMT2B	established
Brieflow Interphase Cluster 20	20	KRTDAP
Brieflow Interphase Cluster 20	20	LSR	novel_role	5	Known for lipoprotein clearance and tight junction maintenance; potential novel role in cell morphology phenotypes through cytoskeletal organization at cell-cell contacts
Brieflow Interphase Cluster 20	20	MRPS12	uncharacterized	6	Mitochondrial ribosomal protein with limited characterization of non-mitochondrial roles; known component but understudied in terms of broader cellular phenotypes
Brieflow Interphase Cluster 20	20	NOSIP	novel_role	5	E3 ubiquitin ligase for PP2A catalytic subunit; PP2A regulates DNA damage checkpoint signaling, suggesting a potential indirect role in DNA damage response
Brieflow Interphase Cluster 20	20	OAZ1	novel_role	6	Polyamine biosynthesis regulator; polyamines are known to stabilize chromatin structure and modulate DNA damage sensitivity, but OAZ1's role in this context is unexplored
Brieflow Interphase Cluster 20	20	PDCD5
Brieflow Interphase Cluster 20	20	PLEKHG2	novel_role	6	GEF for RAC1/CDC42 regulating actin polymerization; nuclear actin and Rho GTPases have emerging roles in DNA damage response and chromatin remodeling
Brieflow Interphase Cluster 20	20	POU2F2
Brieflow Interphase Cluster 20	20	PPP1R37	uncharacterized	6	PP1 regulatory subunit with very limited characterization; PP1 complexes regulate DNA damage response but this specific subunit is understudied
Brieflow Interphase Cluster 20	20	RGS9BP
Brieflow Interphase Cluster 20	20	SARS2
Brieflow Interphase Cluster 20	20	SMG9	established
Brieflow Interphase Cluster 20	20	STRN4	novel_role	6	STRIPAK complex scaffold regulating Hippo and MAPK pathways; potential novel connection to DNA damage-induced chromatin remodeling through PP2A-mediated dephosphorylation of γH2AX
Brieflow Interphase Cluster 20	20	TEX101
Brieflow Interphase Cluster 20	20	TMEM145	uncharacterized	9	Transmembrane protein with no functional annotation; virtually unstudied with unknown molecular function
Brieflow Interphase Cluster 20	20	TMEM147	novel_role	7	Multi-pass translocon component that regulates LBR (lamin B receptor) localization to inner nuclear membrane; LBR is critical for nuclear morphology and chromatin organization, suggesting a novel indirect role in chromatin integrity
Brieflow Interphase Cluster 20	20	TRAPPC6A	novel_role	5	TRAPP complex component involved in vesicular transport; TRAPP components have emerging connections to autophagy-mediated DNA damage response
Brieflow Interphase Cluster 20	20	USF2
Brieflow Interphase Cluster 20	20	WDR88	uncharacterized	9	WD-repeat domain protein with no functional annotation; WD-repeat proteins often serve as scaffolds in chromatin or signaling complexes, making this potentially interesting
Brieflow Interphase Cluster 20	20	XRCC1	established
Brieflow Interphase Cluster 20	20	ZFP36	established
Brieflow Interphase Cluster 20	20	ZNF283
Brieflow Interphase Cluster 20	20	ZNF284
Brieflow Interphase Cluster 20	20	ZNF383
Brieflow Interphase Cluster 20	20	ZNF526
Brieflow Interphase Cluster 20	20	ZNF763	uncharacterized	7	Predicted transcriptional regulator with minimal experimental characterization; potential role in chromatin regulation unknown
Brieflow Interphase Cluster 21	21	AP1G2	novel_role	6	Adaptor protein involved in late endosome/MVB sorting. Not directly linked to mitochondrial function, but endosomal-mitochondrial crosstalk and mitophagy pathways could explain its presence in this cluster.
Brieflow Interphase Cluster 21	21	AREL1
Brieflow Interphase Cluster 21	21	BCL2L2	established
Brieflow Interphase Cluster 21	21	BOD1L1	established
Brieflow Interphase Cluster 21	21	C14orf93	uncharacterized	9	Completely uncharacterized open reading frame with no known function or published studies. Its clustering with mitochondrial genes makes it a high-priority candidate for a novel mitochondrial role.
Brieflow Interphase Cluster 21	21	CDH24	novel_role	5	Cadherin involved in cell-cell adhesion. No known mitochondrial connection, but morphological changes from mitochondrial dysfunction could involve adhesion remodeling. Indirect but plausible.
Brieflow Interphase Cluster 21	21	CEBPE
Brieflow Interphase Cluster 21	21	DCAF4	novel_role	7	Substrate receptor for CUL4-DDB1 E3 ligase complex. Known role in ubiquitin-mediated proteolysis but not linked to mitochondrial quality control. Could represent a novel ubiquitin-dependent pathway for mitochondrial stress signaling or mitophagy regulation.
Brieflow Interphase Cluster 21	21	FAM161B	uncharacterized	8	Poorly characterized gene with minimal functional annotation. FAM161A is linked to cilia/centrosomes; FAM161B function is essentially unknown, making it a strong candidate for novel discovery.
Brieflow Interphase Cluster 21	21	FITM1	novel_role	6	Lipid droplet formation factor. Lipid droplets interact with mitochondria for fatty acid oxidation; a role in mitochondrial lipid supply or stress-induced lipid droplet formation would be novel.
Brieflow Interphase Cluster 21	21	GEMIN2	established
Brieflow Interphase Cluster 21	21	GPX2	established
Brieflow Interphase Cluster 21	21	GZMH
Brieflow Interphase Cluster 21	21	IPO4	novel_role	7	Nuclear import receptor for histones and other cargo. Not previously linked to mitochondrial stress responses, but nuclear import of transcription factors and chromatin remodelers could mediate the transcriptional response to mitochondrial dysfunction. Its clustering here suggests an underappreciated role in stress-responsive nuclear import.
Brieflow Interphase Cluster 21	21	ISCA2	established
Brieflow Interphase Cluster 21	21	JPH4	novel_role	6	Junctophilin linking plasma membrane to ER in excitable cells. ER-mitochondria contact sites are critical for calcium signaling and mitochondrial function; JPH4 could play an unrecognized role in these contacts.
Brieflow Interphase Cluster 21	21	LRP10	novel_role	6	Lipoprotein receptor linked to lipid uptake. Recently associated with Parkinson's disease, which involves mitochondrial dysfunction. Clustering here may reflect an underappreciated connection between lipid metabolism and mitochondrial homeostasis.
Brieflow Interphase Cluster 21	21	LTB4R
Brieflow Interphase Cluster 21	21	LTB4R2
Brieflow Interphase Cluster 21	21	METTL17	established
Brieflow Interphase Cluster 21	21	MOK	novel_role	7	MAPK family kinase known to regulate cilium length. No established connection to mitochondrial function or stress responses. Its clustering here suggests a potential novel signaling role linking cilia/cytoskeletal dynamics to organelle homeostasis.
Brieflow Interphase Cluster 21	21	MRPL52	uncharacterized	9	Mitochondrial ribosomal protein L52 with virtually no functional studies beyond its assignment to the mitoribosome. Directly fits the mitochondrial gene expression theme but lacks experimental characterization of its specific role or phenotypic consequences of loss.
Brieflow Interphase Cluster 21	21	NEMF	established
Brieflow Interphase Cluster 21	21	NFATC4	novel_role	5	Ca2+-regulated transcription factor with known roles in cardiac mitochondrial energy metabolism. A broader role in mitochondrial stress-responsive transcription in non-cardiac cells would extend current knowledge.
Brieflow Interphase Cluster 21	21	NUBPL	established
Brieflow Interphase Cluster 21	21	NYNRIN	uncharacterized	8	No functional annotation available. Contains RNase H-like and NYN domains suggesting nuclease activity, but no published functional studies. Potential role in RNA processing or mitochondrial nucleic acid metabolism.
Brieflow Interphase Cluster 21	21	OR11H1
Brieflow Interphase Cluster 21	21	OR4K1
Brieflow Interphase Cluster 21	21	OSGEP	established
Brieflow Interphase Cluster 21	21	OXA1L	established
Brieflow Interphase Cluster 21	21	PLEKHH1	uncharacterized	7	PH domain-containing protein with very limited functional characterization. Some evidence for cytoskeletal interactions but molecular function remains largely unknown.
Brieflow Interphase Cluster 21	21	PPP1R3E	uncharacterized	6	Known as a glycogen-targeting PP1 subunit but studied in very few publications. Its clustering here suggests potential roles beyond glycogen metabolism, possibly in metabolic stress signaling.
Brieflow Interphase Cluster 21	21	PRMT5	established
Brieflow Interphase Cluster 21	21	PRORP	established
Brieflow Interphase Cluster 21	21	PSME1	established
Brieflow Interphase Cluster 21	21	RAD51B	established
Brieflow Interphase Cluster 21	21	RBM23	novel_role	5	RNA-binding/splicing factor. Could regulate alternative splicing of mitochondrial gene transcripts, but this connection is speculative and partially expected for splicing factors.
Brieflow Interphase Cluster 21	21	REC8
Brieflow Interphase Cluster 21	21	RIPK3	established
Brieflow Interphase Cluster 21	21	RNF31	established
Brieflow Interphase Cluster 21	21	SAMD4A	novel_role	6	Translational repressor of SRE-containing mRNAs. Not previously connected to mitochondrial pathways, but translational regulation of nuclear-encoded mitochondrial transcripts could represent a novel regulatory mechanism.
Brieflow Interphase Cluster 21	21	SLC22A17	novel_role	6	Lipocalin-2 receptor involved in iron homeostasis. Iron is critical for mitochondrial Fe-S cluster assembly (ISCA2, NUBPL in this cluster). A role in cellular iron supply for mitochondrial function would be a novel connection.
Brieflow Interphase Cluster 21	21	SLC30A9	established
Brieflow Interphase Cluster 21	21	TIMM9	established
Brieflow Interphase Cluster 21	21	TSSK4
Brieflow Interphase Cluster 21	21	VRTN	uncharacterized	7	Transcription factor studied mainly in vertebral development in livestock. Virtually unstudied in human cell biology; its role in human cellular phenotypes is unknown.
Brieflow Interphase Cluster 21	21	VSX2
Brieflow Interphase Cluster 21	21	ZDHHC22	uncharacterized	6	Palmitoyltransferase with only one key publication on KCNMA1 palmitoylation. Broader substrate repertoire and cellular roles remain uncharacterized.
Brieflow Interphase Cluster 21	21	ZFHX2
Brieflow Interphase Cluster 21	21	ZNF219
Brieflow Interphase Cluster 22	22	ATP5F1C	established
Brieflow Interphase Cluster 22	22	ATP5ME	established
Brieflow Interphase Cluster 22	22	CLPP	established
Brieflow Interphase Cluster 22	22	COX10	established
Brieflow Interphase Cluster 22	22	COX6A1	established
Brieflow Interphase Cluster 22	22	DDIT3	novel_role	6	Well-known ER stress/integrated stress response transcription factor (CHOP). Mitochondrial dysfunction activates the integrated stress response, and DDIT3 is a downstream effector. Its clustering here is plausible through the mitochondrial stress-ISR axis, but a direct role in mitochondrial function would be novel.
Brieflow Interphase Cluster 22	22	FJX1	novel_role	8	Known only as an inhibitor of dendrite extension/branching with very limited literature. No known connection to mitochondrial function. Its presence in this cluster is unexpected and could indicate a novel mitochondrial or metabolic role worth investigating.
Brieflow Interphase Cluster 22	22	FOXN4	novel_role	7	Well-characterized transcription factor in neural and cardiac development. No known role in mitochondrial gene regulation or OXPHOS. Its clustering here could suggest a novel role in transcriptional regulation of mitochondrial or nuclear-encoded mitochondrial genes.
Brieflow Interphase Cluster 22	22	GADD45GIP1	established
Brieflow Interphase Cluster 22	22	GATC	established
Brieflow Interphase Cluster 22	22	GFM1	established
Brieflow Interphase Cluster 22	22	HARS2	established
Brieflow Interphase Cluster 22	22	HSD17B12	novel_role	6	Established role in very long-chain fatty acid elongation and steroid metabolism in the ER. No direct mitochondrial role known, but lipid metabolism is critical for mitochondrial membrane integrity. Its clustering could indicate a role in supplying lipids essential for mitochondrial membrane or OXPHOS complex assembly.
Brieflow Interphase Cluster 22	22	HSPB8	novel_role	6	Small heat shock protein involved in chaperone-assisted selective autophagy (CASA). Could play a role in mitophagy or mitochondrial protein quality control, but this connection is not well established. Clustering with mitochondrial genes suggests a potential novel mitochondrial quality control function.
Brieflow Interphase Cluster 22	22	MALSU1	established
Brieflow Interphase Cluster 22	22	MARS2	established
Brieflow Interphase Cluster 22	22	MRPL17	established
Brieflow Interphase Cluster 22	22	MRPL22	established
Brieflow Interphase Cluster 22	22	MRPL33	established
Brieflow Interphase Cluster 22	22	MRPL39	established
Brieflow Interphase Cluster 22	22	MRPL43	established
Brieflow Interphase Cluster 22	22	MRPL53	established
Brieflow Interphase Cluster 22	22	MRPS18C	established
Brieflow Interphase Cluster 22	22	MRPS23	established
Brieflow Interphase Cluster 22	22	MRPS25	established
Brieflow Interphase Cluster 22	22	MRPS26	established
Brieflow Interphase Cluster 22	22	MRPS35	established
Brieflow Interphase Cluster 22	22	MRPS6	established
Brieflow Interphase Cluster 22	22	MTG1	established
Brieflow Interphase Cluster 22	22	MTO1	established
Brieflow Interphase Cluster 22	22	MTRF1L	established
Brieflow Interphase Cluster 22	22	NDUFA1	established
Brieflow Interphase Cluster 22	22	NDUFA2	established
Brieflow Interphase Cluster 22	22	NDUFA3	established
Brieflow Interphase Cluster 22	22	NDUFA6	established
Brieflow Interphase Cluster 22	22	NDUFB2	established
Brieflow Interphase Cluster 22	22	NDUFB6	established
Brieflow Interphase Cluster 22	22	NDUFC1	established
Brieflow Interphase Cluster 22	22	NDUFC2-KCTD14	established
Brieflow Interphase Cluster 22	22	NDUFV2	established
Brieflow Interphase Cluster 22	22	NRDE2	novel_role	7	Known RNA splicing and nuclear exosome regulatory factor. While it regulates RNA metabolism, it has no established role in mitochondrial function. Could potentially regulate splicing or stability of nuclear-encoded mitochondrial gene transcripts, explaining its phenotypic clustering with OXPHOS genes.
Brieflow Interphase Cluster 22	22	PDSS2	established
Brieflow Interphase Cluster 22	22	SUPV3L1	established
Brieflow Interphase Cluster 22	22	TDP2	novel_role	5	DNA repair enzyme primarily known for resolving topoisomerase 2-DNA adducts. While it has no established mitochondrial role, mitochondrial DNA maintenance requires topoisomerase activity, and TDP2 could potentially function in mtDNA repair. Some indirect evidence exists for nuclear-mitochondrial DNA damage crosstalk.
Brieflow Interphase Cluster 22	22	TIMMDC1	established
Brieflow Interphase Cluster 22	22	TMEM132A	novel_role	8	Known as a transmembrane protein involved in brain development and resistance to cell death. No established role in mitochondrial function or OXPHOS. Its clustering here suggests a potential unrecognized role in mitochondrial biology or cellular stress responses linked to mitochondrial dysfunction. Very few publications on this gene overall.
Brieflow Interphase Cluster 22	22	nontargeting_ACTATCATGGC	uncharacterized	1	Non-targeting control guide; not a gene. No biological relevance.
Brieflow Interphase Cluster 22	22	nontargeting_GTTGGCCTCGT	uncharacterized	1	Non-targeting control guide; not a gene. No biological relevance.
Brieflow Interphase Cluster 23	23	ABL1	novel_role	5	Non-receptor tyrosine kinase known to target mitochondria under oxidative stress and mediate mitochondrial dysfunction. Its role in mitochondrial quality control is partially described but not well established.
Brieflow Interphase Cluster 23	23	ASS1
Brieflow Interphase Cluster 23	23	ATP6V0E1	novel_role	5	V-ATPase subunit essential for lysosomal acidification. Lysosomal-mitochondrial crosstalk via mitophagy is established, but a specific role for this subunit in mitochondrial homeostasis would be novel.
Brieflow Interphase Cluster 23	23	C1orf74	uncharacterized	9	Uncharacterized open reading frame with no known function or pathway assignment. Clustering with mitochondrial genes suggests possible mitochondrial role worth investigating.
Brieflow Interphase Cluster 23	23	C8orf33	uncharacterized	9	Poorly characterized gene with minimal functional annotation. Some evidence of mitochondrial localization in proteomics datasets, making its presence in this cluster potentially informative.
Brieflow Interphase Cluster 23	23	CHCHD4	established
Brieflow Interphase Cluster 23	23	COA6	established
Brieflow Interphase Cluster 23	23	DEPDC1
Brieflow Interphase Cluster 23	23	EEF1D	novel_role	4	Translation elongation factor with heat shock response function. Could influence mitochondrial protein import or cytoplasmic translation of nuclear-encoded mitochondrial proteins.
Brieflow Interphase Cluster 23	23	FAM104B	uncharacterized	9	Virtually unstudied gene with no characterized molecular function; no publications describing its role in any pathway. High potential for novel discovery.
Brieflow Interphase Cluster 23	23	FANCC	novel_role	6	Fanconi anemia DNA repair protein. FA pathway deficiency causes mitochondrial dysfunction and oxidative stress sensitivity. A direct mitochondrial role beyond secondary effects of DNA damage would be novel.
Brieflow Interphase Cluster 23	23	GLI4	uncharacterized	6	Zinc finger protein of the GLI family with minimal functional characterization. Unlike GLI1-3, GLI4 has no well-established role in Hedgehog signaling or other pathways.
Brieflow Interphase Cluster 23	23	H2AB1	novel_role	4	Histone variant associated with active transcription. Could regulate expression of mitochondrial biogenesis genes; chromatin remodeling affecting mitochondrial gene programs would be a novel angle.
Brieflow Interphase Cluster 23	23	HIP1R	novel_role	4	Clathrin-associated protein linking endocytosis to actin. Could be involved in mitophagy receptor internalization or mitochondrial-derived vesicle trafficking, but this is speculative.
Brieflow Interphase Cluster 23	23	KIFC2
Brieflow Interphase Cluster 23	23	KLHL34	uncharacterized	7	Kelch-like family member likely involved in Cullin-RING ubiquitin ligase substrate recognition, but specific substrates and biological role are uncharacterized.
Brieflow Interphase Cluster 23	23	LYPD2	uncharacterized	8	Ly6/PLAUR domain-containing protein with minimal characterization. Primarily noted in epithelial contexts but molecular function is unknown.
Brieflow Interphase Cluster 23	23	MAF1	novel_role	5	Repressor of RNA Pol III transcription responsive to nutrient/stress conditions. mTOR-regulated MAF1 could link nutrient sensing to mitochondrial biogenesis, but this connection is not well established.
Brieflow Interphase Cluster 23	23	MICALL2
Brieflow Interphase Cluster 23	23	MIGA2	established
Brieflow Interphase Cluster 23	23	MRPL36	established
Brieflow Interphase Cluster 23	23	MRPS16	established
Brieflow Interphase Cluster 23	23	NDOR1	established
Brieflow Interphase Cluster 23	23	NMNAT1	novel_role	7	Established nuclear NAD+ synthase. NAD+ is critical for mitochondrial metabolism, and NMNAT1 mutations cause retinal degeneration. A direct role in maintaining mitochondrial NAD+ pools or mitochondrial quality control would be a novel connection.
Brieflow Interphase Cluster 23	23	NSMCE2	novel_role	5	SMC5-6 complex E3 SUMO ligase involved in DNA repair and telomere maintenance. Connection to mitochondrial genome maintenance or mitochondrial stress signaling would represent a novel role.
Brieflow Interphase Cluster 23	23	OR2T29
Brieflow Interphase Cluster 23	23	OR2T5
Brieflow Interphase Cluster 23	23	PARP10	novel_role	5	Mono-ADP-ribosyltransferase with roles in DNA damage tolerance. Potential role in mitochondrial stress signaling or NAD+ consumption affecting mitochondrial pools would be novel.
Brieflow Interphase Cluster 23	23	PGBD2	uncharacterized	8	PiggyBac transposable element-derived protein with no established biological function. Essentially unstudied; domesticated transposase with unknown role.
Brieflow Interphase Cluster 23	23	PLEKHM2	novel_role	4	Lysosome positioning factor. Relevant to mitophagy through lysosome-mitochondria interactions, but the connection is indirect and partially established.
Brieflow Interphase Cluster 23	23	PRAMEF9
Brieflow Interphase Cluster 23	23	QRFP
Brieflow Interphase Cluster 23	23	RHPN1
Brieflow Interphase Cluster 23	23	SARDH
Brieflow Interphase Cluster 23	23	SCRT1
Brieflow Interphase Cluster 23	23	SH3RF2
Brieflow Interphase Cluster 23	23	SLC31A1	established
Brieflow Interphase Cluster 23	23	SLC35E2A	novel_role	5	Putative nucleotide sugar transporter with minimal characterization. Some evidence suggests mitochondrial localization; could transport metabolites relevant to mitochondrial function.
Brieflow Interphase Cluster 23	23	SLC39A4	novel_role	7	Well-characterized zinc transporter for dietary uptake. Zinc is essential for mitochondrial enzyme function and Fe-S cluster assembly. A direct role in mitochondrial zinc supply or mitochondrial homeostasis would be novel and high-impact.
Brieflow Interphase Cluster 23	23	SPATC1	uncharacterized	7	Spermatogenesis and centriole-associated protein with very limited functional data outside reproductive biology. Molecular function largely unknown.
Brieflow Interphase Cluster 23	23	TERT	novel_role	6	Canonical telomerase with known extra-telomeric functions. TERT has been reported to localize to mitochondria and modulate mitochondrial function, but this role remains poorly understood and controversial. Clustering here supports further investigation.
Brieflow Interphase Cluster 23	23	TMEM200B	uncharacterized	8	Transmembrane protein with virtually no functional characterization. No known pathway involvement; presence in this cluster could indicate a novel membrane-associated role.
Brieflow Interphase Cluster 23	23	TOP1MT	established
Brieflow Interphase Cluster 23	23	TSTA3	novel_role	4	GDP-fucose biosynthesis enzyme. Fucosylation defects can alter cell surface signaling and potentially affect mitochondrial signaling pathways, but this is a distant connection.
Brieflow Interphase Cluster 23	23	VWA1
Brieflow Interphase Cluster 23	23	ZBTB45
Brieflow Interphase Cluster 23	23	ZNF696	uncharacterized	6	Zinc finger protein with putative transcriptional regulatory function but no specific pathway or target gene characterization.
Brieflow Interphase Cluster 24	24	ABHD16A
Brieflow Interphase Cluster 24	24	AGPAT1
Brieflow Interphase Cluster 24	24	BAG2	novel_role	6	HSP70/HSC70 co-chaperone; could have unrecognized role in mitochondrial protein import or quality control given chaperone involvement in mitochondrial targeting
Brieflow Interphase Cluster 24	24	C6orf15	uncharacterized	8	Poorly characterized open reading frame on chr6p21; minimal functional data in literature; unknown molecular function
Brieflow Interphase Cluster 24	24	CLPS
Brieflow Interphase Cluster 24	24	CMTR1
Brieflow Interphase Cluster 24	24	CUL7	novel_role	4	3M complex component regulating microtubule dynamics; functional partner of CUL9; potential indirect role in mitochondrial positioning via cytoskeletal regulation
Brieflow Interphase Cluster 24	24	CUL9	novel_role	7	Known for p53 regulation and BIRC5 ubiquitination; no established link to mitochondrial function, but its role in genome integrity could connect to mitochondrial stress-induced DNA damage signaling
Brieflow Interphase Cluster 24	24	DPPA5	uncharacterized	6	Known role in ES cell pluripotency but poorly characterized in somatic cell contexts; function in differentiated cells is unknown
Brieflow Interphase Cluster 24	24	DSN1
Brieflow Interphase Cluster 24	24	FANCE
Brieflow Interphase Cluster 24	24	GTF2H4
Brieflow Interphase Cluster 24	24	H2BC13
Brieflow Interphase Cluster 24	24	KIF6	uncharacterized	7	Kinesin family member with very limited functional characterization; GWAS associations with coronary disease but molecular function largely unknown
Brieflow Interphase Cluster 24	24	KIFC1
Brieflow Interphase Cluster 24	24	LRRC1	uncharacterized	7	Leucine-rich repeat protein with minimal functional characterization; few publications addressing its biological role
Brieflow Interphase Cluster 24	24	LRRC73	uncharacterized	9	Virtually unstudied leucine-rich repeat protein with no characterized molecular function or pathway assignment; no significant publications
Brieflow Interphase Cluster 24	24	LST1
Brieflow Interphase Cluster 24	24	LTB
Brieflow Interphase Cluster 24	24	MICB
Brieflow Interphase Cluster 24	24	MRPL14	established
Brieflow Interphase Cluster 24	24	MRPL2	established
Brieflow Interphase Cluster 24	24	MRPS10	established
Brieflow Interphase Cluster 24	24	MRPS18A	established
Brieflow Interphase Cluster 24	24	MRPS18B	established
Brieflow Interphase Cluster 24	24	NCR2
Brieflow Interphase Cluster 24	24	NFKBIE
Brieflow Interphase Cluster 24	24	PHF1	novel_role	5	PRC2 recruiter and DNA damage responder; could have novel role connecting chromatin state to mitochondrial gene expression regulation
Brieflow Interphase Cluster 24	24	PIM1	novel_role	5	Well-characterized oncogenic kinase; potential novel role in mitochondrial function regulation through mTORC1 signaling axis affecting mitochondrial biogenesis
Brieflow Interphase Cluster 24	24	PPIL1
Brieflow Interphase Cluster 24	24	PPP1R18
Brieflow Interphase Cluster 24	24	RAB23	novel_role	6	Known for Hedgehog/GLI regulation and autophagy; potential novel role in mitophagy or mitochondrial quality control through autophagic pathways
Brieflow Interphase Cluster 24	24	RUNX2	novel_role	4	Master osteoblast transcription factor; some evidence links RUNX2 to mitochondrial biogenesis in osteoblasts but this remains underexplored in other cell types
Brieflow Interphase Cluster 24	24	SKIV2L
Brieflow Interphase Cluster 24	24	SLC26A8
Brieflow Interphase Cluster 24	24	SLC29A1
Brieflow Interphase Cluster 24	24	TBC1D22B	uncharacterized	6	Predicted Rab GAP based on domain homology but no experimentally validated substrate or biological function
Brieflow Interphase Cluster 24	24	TEAD3	novel_role	4	Hippo pathway transcription factor; emerging evidence links Hippo signaling to mitochondrial function but TEAD3 specifically is not well-studied in this context
Brieflow Interphase Cluster 24	24	TMEM63B	novel_role	5	Mechanosensitive channel and phospholipid scramblase; potential novel connection to mitochondrial membrane dynamics or cellular stress responses affecting morphology
Brieflow Interphase Cluster 24	24	TNXB
Brieflow Interphase Cluster 24	24	TULP1
Brieflow Interphase Cluster 24	24	UNC45A	novel_role	7	HSP90 co-chaperone with roles in myosin folding and cell proliferation; potential novel role in mitochondrial protein quality control or cytoskeletal-mitochondrial interactions affecting morphology
Brieflow Interphase Cluster 24	24	UQCC2	established
Brieflow Interphase Cluster 24	24	VARS2	established
Brieflow Interphase Cluster 24	24	VPS52	novel_role	6	GARP/EARP complex member in vesicle trafficking; potential novel connection to mitochondrial dynamics through membrane trafficking or mitophagy
Brieflow Interphase Cluster 24	24	YIPF3	novel_role	6	Golgi structure maintenance protein; potential novel role linking Golgi-mitochondrial communication or shared morphological phenotype through organelle integrity
Brieflow Interphase Cluster 24	24	ZBTB9	uncharacterized	7	Predicted transcriptional regulator with virtually no experimental characterization of function or targets
Brieflow Interphase Cluster 25	25	AIFM3	established
Brieflow Interphase Cluster 25	25	ANKRD54	novel_role	7	Known role in erythroid differentiation signaling but its potential involvement in cytoskeletal morphology regulation or mitochondrial homeostasis pathways is unexplored.
Brieflow Interphase Cluster 25	25	ARVCF	established
Brieflow Interphase Cluster 25	25	BCR	established
Brieflow Interphase Cluster 25	25	C2orf27A	uncharacterized	8	Uncharacterized open reading frame with no known molecular function. Extremely limited literature.
Brieflow Interphase Cluster 25	25	CABIN1	established
Brieflow Interphase Cluster 25	25	CCDC116	uncharacterized	8	Coiled-coil domain containing protein with minimal functional annotation. No established role in any pathway. Located at 22q11.2 region.
Brieflow Interphase Cluster 25	25	CCDC157	uncharacterized	8	Coiled-coil domain containing protein with no characterized function. Virtually unstudied with no publications describing its biological role.
Brieflow Interphase Cluster 25	25	CEP192	novel_role	5	Centrosomal protein primarily studied in mitosis. Screen measures interphase phenotypes, suggesting a potential novel interphase role in microtubule organization affecting cell morphology.
Brieflow Interphase Cluster 25	25	COMT	established
Brieflow Interphase Cluster 25	25	CRYBB3
Brieflow Interphase Cluster 25	25	DDT	established
Brieflow Interphase Cluster 25	25	DDTL	uncharacterized	7	D-dopachrome tautomerase-like protein at 22q11.2 with only putative lyase activity noted. Paralog of DDT but essentially uncharacterized functionally.
Brieflow Interphase Cluster 25	25	DGCR8	established
Brieflow Interphase Cluster 25	25	ESRRA	established
Brieflow Interphase Cluster 25	25	FECH	established
Brieflow Interphase Cluster 25	25	GGT1	established
Brieflow Interphase Cluster 25	25	GGTLC2	uncharacterized	9	Gamma-glutamyltransferase light chain 2 with virtually no functional characterization in literature. Located at 22q11.2. No known molecular function described. High potential for novel discovery.
Brieflow Interphase Cluster 25	25	GNAZ	novel_role	5	Inhibitory G-protein alpha subunit. Not a 22q11.2 gene. Potential novel connection to cytoskeletal morphology through G-protein signaling crosstalk with Rho GTPase pathways.
Brieflow Interphase Cluster 25	25	HIC2	novel_role	5	Transcriptional repressor at 22q11.2 with very limited functional characterization beyond its repressor activity. Potential novel role in regulating expression of morphology-related genes.
Brieflow Interphase Cluster 25	25	HIRA	established
Brieflow Interphase Cluster 25	25	KCNJ4
Brieflow Interphase Cluster 25	25	KIAA1671	uncharacterized	9	Uncharacterized protein with no described molecular function or biological process. Located at 22q11.2. Essentially unstudied gene with high discovery potential.
Brieflow Interphase Cluster 25	25	KLHL22	established
Brieflow Interphase Cluster 25	25	PATZ1	novel_role	4	Transcriptional regulator at 22q11.2 with known roles in p53 regulation. Potential novel contribution to DNA damage response morphological phenotypes detected by γH2AX staining.
Brieflow Interphase Cluster 25	25	PPIL2	novel_role	4	E3 ubiquitin ligase and chaperone at 22q11.2. Known roles in splicing and membrane transport. Potential novel contribution to cytoskeletal protein homeostasis through ubiquitin-dependent regulation.
Brieflow Interphase Cluster 25	25	PPM1F	novel_role	6	Established as a CaM-kinase phosphatase and apoptosis promoter. Novel connection to 22q11.2-like morphological phenotypes through potential regulation of cytoskeletal dynamics via CaMKII-dependent pathways affecting cell shape.
Brieflow Interphase Cluster 25	25	PRAME	novel_role	7	Well-characterized as a CRL2 E3 ligase component and retinoic acid signaling repressor. Not a 22q11.2 gene. Its clustering here suggests a novel connection to the mitochondrial/cytoskeletal morphology phenotype, possibly through ubiquitin-mediated regulation of shared targets.
Brieflow Interphase Cluster 25	25	PRODH	established
Brieflow Interphase Cluster 25	25	RAB36	novel_role	6	Small GTPase involved in vesicle trafficking. Located at 22q11.2. While trafficking function is known, specific role in cellular morphology regulation in context of this locus is unexplored.
Brieflow Interphase Cluster 25	25	RASL10A	novel_role	5	Small GTPase and proliferation inhibitor at 22q11.2. Potential novel role in cytoskeletal signaling through Ras-family crosstalk with Rho GTPases (BCR, SH3BP1) in this cluster.
Brieflow Interphase Cluster 25	25	RTL10	novel_role	7	Known as a BH3-domain apoptosis inducer, but its contribution to 22q11.2-associated cellular morphology phenotypes and potential non-apoptotic roles in mitochondrial/cytoskeletal regulation are unexplored.
Brieflow Interphase Cluster 25	25	SCUBE1	novel_role	5	Known adhesive molecule in vascular biology. Located at 22q11.2. Novel potential role in cell morphology regulation through extracellular matrix interactions in non-vascular cell types.
Brieflow Interphase Cluster 25	25	SH3BP1	established
Brieflow Interphase Cluster 25	25	SLC25A18	established
Brieflow Interphase Cluster 25	25	SLC5A1	novel_role	6	Well-characterized glucose/galactose transporter. Not a 22q11.2 gene. Clustering suggests a novel metabolic connection to the mitochondrial homeostasis phenotype, possibly through glucose sensing affecting cellular morphology.
Brieflow Interphase Cluster 25	25	SMTN	established
Brieflow Interphase Cluster 25	25	TOB2	novel_role	5	Anti-proliferative protein at 22q11.2. Known cell cycle role but potential novel contribution to interphase morphological phenotypes through cytoskeletal regulation is not established.
Brieflow Interphase Cluster 25	25	TOP3B	established
Brieflow Interphase Cluster 25	25	TRMT2A	novel_role	6	tRNA methyltransferase with well-characterized enzymatic function. Its clustering with 22q11.2 genes suggests a potential novel role in translational regulation affecting mitochondrial or cytoskeletal protein expression.
Brieflow Interphase Cluster 25	25	TSSK2
Brieflow Interphase Cluster 25	25	TXNRD2	established
Brieflow Interphase Cluster 25	25	UQCR10	established
Brieflow Interphase Cluster 25	25	VPREB1
Brieflow Interphase Cluster 25	25	YPEL1	uncharacterized	6	Yippee-like protein with minimal characterization beyond a suggested role in epithelioid conversion. Very few publications focused on its molecular function.
Brieflow Interphase Cluster 25	25	ZDHHC8	established
Brieflow Interphase Cluster 26	26	AKT1S1	established
Brieflow Interphase Cluster 26	26	BLOC1S3	established
Brieflow Interphase Cluster 26	26	CALM3	established
Brieflow Interphase Cluster 26	26	CCDC106	uncharacterized	6	Known only as a p53 degradation promoter from a single study. Broader cellular role is poorly understood; could affect stress-responsive morphology through p53-dependent mechanisms.
Brieflow Interphase Cluster 26	26	CCDC114
Brieflow Interphase Cluster 26	26	CCDC61	novel_role	4	Centrosomal protein involved in microtubule anchoring in interphase. Role in cell morphology is partially known but connection to secretory pathway organization could be novel.
Brieflow Interphase Cluster 26	26	CD22
Brieflow Interphase Cluster 26	26	CLEC11A	novel_role	5	Known as osteogenic growth factor. A role in general cell surface organization or secretory pathway function would be novel.
Brieflow Interphase Cluster 26	26	CRX
Brieflow Interphase Cluster 26	26	DACT3	novel_role	6	Known Wnt signaling modulator. Clustering with secretory/membrane genes suggests potential novel role in membrane organization or polarized secretion beyond canonical Wnt pathway.
Brieflow Interphase Cluster 26	26	DMKN
Brieflow Interphase Cluster 26	26	DMRTC2
Brieflow Interphase Cluster 26	26	FAM83E	uncharacterized	6	Minimal characterization; suggested role in MAPK signaling from one publication. Molecular function and cellular role remain largely undefined.
Brieflow Interphase Cluster 26	26	FAM98C	uncharacterized	8	No functional annotation available. FAM98 family members have been linked to tRNA modification; function remains essentially unknown.
Brieflow Interphase Cluster 26	26	FOXA3	novel_role	5	Pioneer transcription factor for liver genes. Clustering here may indicate novel transcriptional regulation of secretory pathway or membrane organization genes.
Brieflow Interphase Cluster 26	26	FUT2	established
Brieflow Interphase Cluster 26	26	GATD1	uncharacterized	6	Recently identified as FERRY complex component involved in endosomal mRNA transport. Still poorly studied with limited publications; role in cell morphology regulation is unexplored.
Brieflow Interphase Cluster 26	26	GPI	established
Brieflow Interphase Cluster 26	26	HAMP	novel_role	7	Well-characterized as iron homeostasis regulator (hepcidin). A role in cell morphology or secretory pathway organization would be novel. Iron regulation can affect cellular redox and organelle function.
Brieflow Interphase Cluster 26	26	HPN	novel_role	5	Cell surface serine protease with known roles in growth factor processing. May have underappreciated role in broader cell surface remodeling affecting morphology.
Brieflow Interphase Cluster 26	26	HRC
Brieflow Interphase Cluster 26	26	LMTK3	novel_role	7	Known for ESR1 regulation and neuronal NMDAR trafficking. Clustering here suggests a broader role in membrane protein trafficking and cell surface organization not previously appreciated.
Brieflow Interphase Cluster 26	26	LSP1
Brieflow Interphase Cluster 26	26	MED25
Brieflow Interphase Cluster 26	26	MUC6
Brieflow Interphase Cluster 26	26	PGLYRP1
Brieflow Interphase Cluster 26	26	PIH1D1	established
Brieflow Interphase Cluster 26	26	PLEKHA4	established
Brieflow Interphase Cluster 26	26	PPP1R15A	established
Brieflow Interphase Cluster 26	26	PRODH2
Brieflow Interphase Cluster 26	26	PRR19	uncharacterized	6	Characterized only in meiotic crossing over. Function in somatic cells is completely unknown, making it a candidate for novel somatic cell biology.
Brieflow Interphase Cluster 26	26	SELENOW	novel_role	5	Antioxidant selenoprotein. Redox regulation of secretory pathway or membrane integrity would represent a novel functional context.
Brieflow Interphase Cluster 26	26	SLC1A5	established
Brieflow Interphase Cluster 26	26	SLC6A6	novel_role	6	Taurine transporter with established osmotic regulation role. Novel connection to cell morphology maintenance through volume regulation and membrane organization is plausible but underexplored.
Brieflow Interphase Cluster 26	26	SULT2B1	novel_role	5	Cholesterol sulfotransferase involved in epidermal differentiation. Cholesterol sulfation could affect membrane composition and cell surface properties in non-epidermal contexts.
Brieflow Interphase Cluster 26	26	SYT5	established
Brieflow Interphase Cluster 26	26	TBC1D17	established
Brieflow Interphase Cluster 26	26	TBCB	established
Brieflow Interphase Cluster 26	26	TEAD2	novel_role	6	Established Hippo pathway transcription factor controlling proliferation. A morphological phenotype clustering with secretory/membrane genes suggests potential novel role in membrane organization or cell shape beyond canonical Hippo signaling.
Brieflow Interphase Cluster 26	26	TMEM143	uncharacterized	9	Virtually no functional annotation; transmembrane protein with unknown function. Presence in this cluster suggests possible role in membrane organization or secretory pathway. Excellent candidate for novel discovery.
Brieflow Interphase Cluster 26	26	TNNT1
Brieflow Interphase Cluster 26	26	TTYH1	novel_role	6	Volume-regulated anion channel primarily studied in brain. A role in general cell morphology regulation through volume control in non-neuronal cells would represent a novel context.
Brieflow Interphase Cluster 26	26	ZCCHC7	uncharacterized	8	No functional annotation provided; zinc finger CCHC-type protein with minimal published characterization. May function in RNA processing affecting protein homeostasis.
Brieflow Interphase Cluster 26	26	ZNF541
Brieflow Interphase Cluster 26	26	ZSCAN5B	uncharacterized	7	Predicted transcriptional regulator with minimal experimental characterization. Only inferred function from sequence similarity.
Brieflow Interphase Cluster 27	27	C12orf45	established
Brieflow Interphase Cluster 27	27	CCDC86	uncharacterized	7	CCDC86 is annotated primarily for chromosome segregation during mitosis, but its presence in this ribosome biogenesis cluster is notable. It has very few publications and its molecular function beyond mitotic roles is poorly characterized. It localizes to the nucleolus and has been identified in nucleolar proteomics studies, suggesting a potential role in ribosome biogenesis that remains experime…
Brieflow Interphase Cluster 27	27	CCNB1	novel_role	5	Cyclin B1 is the canonical CDK1 partner for mitotic entry. Its co-clustering with ribosome biogenesis factors in an interphase screen is unexpected. Some evidence suggests cyclin B1 can be present in the nucleus during interphase under certain conditions and may regulate nucleolar functions, but this is not well characterized. Its presence here likely reflects its partnership with CDK1 in a poten…
Brieflow Interphase Cluster 27	27	CD3EAP	established
Brieflow Interphase Cluster 27	27	CDK1	novel_role	6	CDK1 is a master cell cycle kinase primarily known for G2/M transition. However, its clustering with ribosome biogenesis genes in an interphase morphological screen suggests a potential interphase role in regulating rDNA transcription or ribosome biogenesis. CDK1 can phosphorylate nucleolar proteins and there is emerging evidence that CDK activity regulates Pol I transcription, but a direct role …
Brieflow Interphase Cluster 27	27	DCAF13	established
Brieflow Interphase Cluster 27	27	DNTTIP2	novel_role	5	DNTTIP2 has dual roles as a chromatin remodeling/transcriptional regulator and as an SSU processome component. Its SSU processome role is documented (PubMed:34516797), so its presence in this cluster is partially explained. However, its chromatin remodeling function at rDNA loci and how it integrates transcriptional regulation with pre-rRNA processing could represent an underexplored mechanistic …
Brieflow Interphase Cluster 27	27	DUSP11	novel_role	7	DUSP11 is an RNA triphosphatase that processes 5'-triphosphate ends of non-coding RNAs. While it acts on RNA substrates, it has no established role in rRNA processing or ribosome biogenesis. Its clustering here suggests it may process pre-rRNA intermediates or snoRNAs in ways not previously appreciated, representing a potentially novel connection to the ribosome biogenesis pathway.
Brieflow Interphase Cluster 27	27	FBL	established
Brieflow Interphase Cluster 27	27	GMPS	novel_role	7	GMPS catalyzes GMP biosynthesis and is a purine metabolism enzyme. While GTP is required for rRNA transcription and ribosome assembly, GMPS has no established direct role in ribosome biogenesis. Its clustering here could reflect a metabolic coupling where GTP supply is rate-limiting for Pol I transcription, or it may have a moonlighting function in the nucleolus. A direct role in ribosome biogene…
Brieflow Interphase Cluster 27	27	HEATR1	established
Brieflow Interphase Cluster 27	27	IMP3	established
Brieflow Interphase Cluster 27	27	MPHOSPH10	established
Brieflow Interphase Cluster 27	27	NOL11	established
Brieflow Interphase Cluster 27	27	NOL7	established
Brieflow Interphase Cluster 27	27	NOP56	established
Brieflow Interphase Cluster 27	27	NOP58	established
Brieflow Interphase Cluster 27	27	POLR1A	established
Brieflow Interphase Cluster 27	27	POLR1B	established
Brieflow Interphase Cluster 27	27	POLR1C	established
Brieflow Interphase Cluster 27	27	POLR1E	established
Brieflow Interphase Cluster 27	27	PWP2	established
Brieflow Interphase Cluster 27	27	RACK1	novel_role	7	RACK1 is a well-characterized scaffolding protein and 40S ribosomal subunit component involved in translation. While it is connected to ribosomes, it has no established role in rDNA transcription or pre-rRNA processing/ribosome biogenesis in the nucleolus. Its clustering here suggests a potential novel function in the upstream ribosome biogenesis pathway rather than its known role in mature ribos…
Brieflow Interphase Cluster 27	27	RRN3	established
Brieflow Interphase Cluster 27	27	TAF1A	established
Brieflow Interphase Cluster 27	27	TAF1B	established
Brieflow Interphase Cluster 27	27	TAF1C	established
Brieflow Interphase Cluster 27	27	TAF1D	established
Brieflow Interphase Cluster 27	27	TBL3	established
Brieflow Interphase Cluster 27	27	TOP1	novel_role	5	Topoisomerase I is known to relieve torsional stress during transcription and has documented roles in facilitating rDNA transcription by RNA Polymerase I. While this connection exists in the literature, TOP1's specific contributions to ribosome biogenesis phenotypes are less well characterized than its general transcription role. Its presence here is expected but its precise mechanistic contribut…
Brieflow Interphase Cluster 27	27	TWISTNB	established
Brieflow Interphase Cluster 27	27	UTP15	established
Brieflow Interphase Cluster 27	27	UTP18	established
Brieflow Interphase Cluster 27	27	UTP23	established
Brieflow Interphase Cluster 27	27	UTP4	established
Brieflow Interphase Cluster 27	27	UTP6	established
Brieflow Interphase Cluster 27	27	WDR3	established
Brieflow Interphase Cluster 27	27	WDR36	established
Brieflow Interphase Cluster 27	27	WDR43	established
Brieflow Interphase Cluster 27	27	WDR46	established
Brieflow Interphase Cluster 27	27	WDR75	established
Brieflow Interphase Cluster 27	27	XRN2	established
Brieflow Interphase Cluster 27	27	ZNHIT6	established
Brieflow Interphase Cluster 27	27	ZNRD1	established
Brieflow Interphase Cluster 28	28	ADAMTS7	novel_role	5	Secreted metalloprotease processed through the Golgi. Knockout could affect secretory pathway load or Golgi morphology through cargo effects. Connection is plausible but indirect.
Brieflow Interphase Cluster 28	28	ARHGAP11A	novel_role	5	Rho GTPase activating protein. Rho GTPases regulate actin dynamics at the Golgi. A specific role in Golgi-associated actin remodeling would extend its known function.
Brieflow Interphase Cluster 28	28	ARHGAP11B	novel_role	7	Hominin-specific gene known for neocortex expansion via mitochondrial effects. Lacks GAP activity. Its presence in a Golgi/membrane trafficking cluster is unexpected and could reveal a novel non-neuronal function in endomembrane organization.
Brieflow Interphase Cluster 28	28	ARID3B	novel_role	7	Transcription factor involved in development. No known Golgi role. Could regulate transcription of Golgi-related genes, but this would be a novel regulatory connection.
Brieflow Interphase Cluster 28	28	CD276	novel_role	6	Immune checkpoint molecule (B7-H3) that transits through the Golgi to the cell surface. Known for immune regulation, but its clustering here could indicate that its loss disrupts endomembrane morphology, suggesting a novel structural or trafficking role.
Brieflow Interphase Cluster 28	28	CIAO2A	novel_role	7	Cytosolic iron-sulfur cluster assembly factor. No known Golgi connection. Iron-sulfur proteins are involved in diverse cellular processes; a role in Golgi-associated iron-sulfur protein maturation would be novel.
Brieflow Interphase Cluster 28	28	CIB2	novel_role	7	Calcium- and integrin-binding protein regulating intracellular calcium homeostasis. Calcium is critical for Golgi function and vesicle trafficking. CIB2's role in decreasing ATP-induced calcium release could directly impact Golgi-dependent processes, representing a novel connection.
Brieflow Interphase Cluster 28	28	COMMD4	established
Brieflow Interphase Cluster 28	28	COX5A	novel_role	6	Cytochrome c oxidase subunit involved in oxidative phosphorylation. No direct Golgi role, but mitochondrial dysfunction can alter Golgi morphology through energy depletion or calcium signaling disruption.
Brieflow Interphase Cluster 28	28	CSPG4	novel_role	5	Cell surface proteoglycan processed through the Golgi. Its knockout could disrupt Golgi morphology through cargo accumulation or feedback on secretory pathway. Connection to Golgi is indirect but plausible.
Brieflow Interphase Cluster 28	28	DEXI	uncharacterized	8	Virtually no functional annotation or published characterization. Gene near the DEXI-CLEC16A locus associated with autoimmunity but molecular function is unknown.
Brieflow Interphase Cluster 28	28	DNAJC17	novel_role	7	DnaJ/Hsp40 family co-chaperone with minimal characterization beyond potential role in thyroglobulin transcription. Co-chaperones can regulate protein folding in the ER/Golgi; a role in endomembrane protein quality control would be novel.
Brieflow Interphase Cluster 28	28	DUOXA2	novel_role	5	Required for ER-to-plasma membrane transport of DUOX2. Its role in ER-to-surface trafficking is established, but broader involvement in endomembrane organization beyond DUOX2 maturation would be novel.
Brieflow Interphase Cluster 28	28	GOLGA6A	established
Brieflow Interphase Cluster 28	28	GOLGA6B	uncharacterized	7	No functional annotation. Golgin family member without specific functional characterization.
Brieflow Interphase Cluster 28	28	GOLGA6C	uncharacterized	7	No functional annotation. Uncharacterized golgin family member.
Brieflow Interphase Cluster 28	28	GOLGA6D	uncharacterized	7	No functional annotation. Golgin family member with unknown specific function.
Brieflow Interphase Cluster 28	28	GOLGA6L1	uncharacterized	8	No functional annotation. Golgin-like protein with no characterized function.
Brieflow Interphase Cluster 28	28	GOLGA6L10	uncharacterized	8	No functional annotation. Golgin-like gene with virtually no publications characterizing its function. May be a segmental duplication product with unknown functional significance.
Brieflow Interphase Cluster 28	28	GOLGA6L6	uncharacterized	8	No functional annotation. Uncharacterized golgin-like protein with no publications on specific function.
Brieflow Interphase Cluster 28	28	GOLGA6L9	uncharacterized	8	No functional annotation. Golgin-like protein with essentially no published characterization.
Brieflow Interphase Cluster 28	28	GOLGA8A	established
Brieflow Interphase Cluster 28	28	GOLGA8K	uncharacterized	7	Golgin family member with no functional annotation in UniProt. While classified as established by family membership, its specific molecular function is essentially uncharacterized with minimal publications.
Brieflow Interphase Cluster 28	28	GOLGA8M	uncharacterized	7	No functional annotation available. Golgin family member but individual function is unstudied; likely contributes to Golgi structure but specific role unknown.
Brieflow Interphase Cluster 28	28	GOLGA8N	uncharacterized	7	No functional annotation. Golgin family member without characterized molecular function.
Brieflow Interphase Cluster 28	28	GOLGA8O	uncharacterized	7	No functional annotation. Uncharacterized golgin family member.
Brieflow Interphase Cluster 28	28	GOLGA8R	uncharacterized	7	No functional annotation available. Uncharacterized golgin family member.
Brieflow Interphase Cluster 28	28	HYPK	novel_role	7	NatA complex component involved in N-terminal acetylation. N-terminal acetylation regulates protein sorting and stability, but a specific role in Golgi organization is not established. Could affect Golgi protein stability/targeting.
Brieflow Interphase Cluster 28	28	MPI	established
Brieflow Interphase Cluster 28	28	MTFMT	novel_role	6	Mitochondrial methionyl-tRNA formyltransferase essential for mitochondrial translation. Like NDUFAF1 and COX5A, its presence suggests mitochondrial dysfunction may phenocopy Golgi disruption in this morphological screen.
Brieflow Interphase Cluster 28	28	NDUFAF1	novel_role	6	Mitochondrial complex I assembly factor. No known connection to Golgi structure. However, mitochondria-Golgi functional crosstalk is emerging; perturbation could affect cellular energy supply impacting Golgi morphology.
Brieflow Interphase Cluster 28	28	NEIL1	novel_role	7	Well-established DNA glycosylase in base excision repair. No known role in Golgi structure or membrane trafficking. Clustering here is unexpected; could suggest a novel role in Golgi-associated DNA damage response signaling or an unrecognized function in endomembrane homeostasis.
Brieflow Interphase Cluster 28	28	OIP5	novel_role	5	Known for centromere/CENPA recruitment. Screen is interphase-focused, so its clustering here may reflect an interphase function in endomembrane organization distinct from its mitotic role.
Brieflow Interphase Cluster 28	28	PLCB2	novel_role	6	Phospholipase C generating DAG and IP3. Phosphoinositide signaling is critical for Golgi membrane dynamics and vesicle budding. A specific role in Golgi membrane remodeling would be a novel extension of its known signaling function.
Brieflow Interphase Cluster 28	28	POTED	uncharacterized	9	POTE family member with no functional annotation. Extremely limited literature. Expressed in prostate, ovary, testis but molecular function is essentially unknown.
Brieflow Interphase Cluster 28	28	RPUSD2	novel_role	6	mRNA pseudouridine synthase. No known Golgi role. Could regulate mRNA modification of Golgi-related transcripts, representing a novel post-transcriptional regulatory mechanism for endomembrane organization.
Brieflow Interphase Cluster 28	28	SERINC4	uncharacterized	6	Facilitates serine incorporation into membranes for phosphatidylserine and sphingolipid synthesis. Limited publications (1-2 focused studies). Its membrane lipid role is partially characterized but poorly studied.
Brieflow Interphase Cluster 28	28	SNAP23	established
Brieflow Interphase Cluster 28	28	SNX33	established
Brieflow Interphase Cluster 28	28	TRIM28	novel_role	6	Well-characterized transcriptional corepressor and E3 SUMO ligase. No established role in Golgi organization. Its SUMOylation activity could potentially regulate Golgi-resident proteins, representing a novel regulatory connection.
Brieflow Interphase Cluster 28	28	UBE2Q2L	uncharacterized	9	Ubiquitin-conjugating enzyme-like protein with no functional annotation. Virtually unstudied with no clear publications on its function. Presence in this cluster suggests potential role in Golgi-associated ubiquitin signaling.
Brieflow Interphase Cluster 28	28	WDR73	novel_role	6	Integrator complex assembly factor. Known for RNA processing. Galloway-Mowat syndrome gene with neurological phenotypes. No established Golgi role, but could affect expression of Golgi components through integrator-mediated transcription regulation.
Brieflow Interphase Cluster 28	28	WHAMM	established
Brieflow Interphase Cluster 29	29	AAMP	novel_role	8	AAMP (angio-associated migratory cell protein) is characterized as a regulator of angiogenesis and cell migration via the RhoA pathway. It has no established role in ribosome biology or translation. Its co-clustering with nearly the entire 60S ribosomal protein complement is striking and unexpected. AAMP contains WD40 repeats and has been reported to interact with various protein complexes, but a…
Brieflow Interphase Cluster 29	29	RPL10	established
Brieflow Interphase Cluster 29	29	RPL10A	established
Brieflow Interphase Cluster 29	29	RPL11	established
Brieflow Interphase Cluster 29	29	RPL13	established
Brieflow Interphase Cluster 29	29	RPL13A	established
Brieflow Interphase Cluster 29	29	RPL14	established
Brieflow Interphase Cluster 29	29	RPL15	established
Brieflow Interphase Cluster 29	29	RPL17	established
Brieflow Interphase Cluster 29	29	RPL17-C18orf32	uncharacterized	7	This is a read-through fusion transcript between RPL17 and C18orf32. It has essentially no dedicated functional characterization. C18orf32 itself is poorly studied. The fusion product's independent biological role, if any, beyond RPL17 function is unknown. Its clustering here likely reflects shared sequence/perturbation with RPL17, but whether the fusion transcript has distinct ribosomal or extra…
Brieflow Interphase Cluster 29	29	RPL18	established
Brieflow Interphase Cluster 29	29	RPL18A	established
Brieflow Interphase Cluster 29	29	RPL19	established
Brieflow Interphase Cluster 29	29	RPL23	established
Brieflow Interphase Cluster 29	29	RPL23A	established
Brieflow Interphase Cluster 29	29	RPL24	established
Brieflow Interphase Cluster 29	29	RPL26	established
Brieflow Interphase Cluster 29	29	RPL27	established
Brieflow Interphase Cluster 29	29	RPL27A	established
Brieflow Interphase Cluster 29	29	RPL3	established
Brieflow Interphase Cluster 29	29	RPL30	established
Brieflow Interphase Cluster 29	29	RPL31	established
Brieflow Interphase Cluster 29	29	RPL32	established
Brieflow Interphase Cluster 29	29	RPL34	established
Brieflow Interphase Cluster 29	29	RPL35	established
Brieflow Interphase Cluster 29	29	RPL35A	established
Brieflow Interphase Cluster 29	29	RPL36	established
Brieflow Interphase Cluster 29	29	RPL37	established
Brieflow Interphase Cluster 29	29	RPL37A	established
Brieflow Interphase Cluster 29	29	RPL38	established
Brieflow Interphase Cluster 29	29	RPL39	established
Brieflow Interphase Cluster 29	29	RPL4	established
Brieflow Interphase Cluster 29	29	RPL5	established
Brieflow Interphase Cluster 29	29	RPL6	established
Brieflow Interphase Cluster 29	29	RPL7	established
Brieflow Interphase Cluster 29	29	RPL7A	established
Brieflow Interphase Cluster 29	29	RPL8	established
Brieflow Interphase Cluster 29	29	RPL9	established
Brieflow Interphase Cluster 29	29	RPLP0	established
Brieflow Interphase Cluster 29	29	RPLP1	established
Brieflow Interphase Cluster 29	29	RPLP2	established
Brieflow Interphase Cluster 29	29	UBA52	novel_role	3	UBA52 encodes a ubiquitin-RPL40 fusion protein. Its ribosomal role as eL40 is well established — it is a bona fide 60S subunit component. The ubiquitin moiety has broad signaling functions, but UBA52's presence in this cluster is fully explained by its canonical ribosomal protein function. Not a truly novel connection.
Brieflow Interphase Cluster 30	30	ACO2	novel_role	4	Mitochondrial aconitase in TCA cycle. Contains an iron-sulfur cluster sensitive to oxidative stress. Could connect to DDR through ROS-mediated signaling or iron-sulfur cluster biology relevant to DNA repair enzymes.
Brieflow Interphase Cluster 30	30	BLM	established
Brieflow Interphase Cluster 30	30	C1QTNF1	uncharacterized	8	Poorly characterized secreted protein of the C1q/TNF superfamily. Very limited functional data beyond its identification as a secreted factor. No known connection to DNA damage or intracellular stress pathways.
Brieflow Interphase Cluster 30	30	CTAGE4	uncharacterized	8	Annotated only as a tumor-associated antigen with virtually no characterized molecular function. Extremely limited literature; its phenotypic clustering here could reveal a novel cellular role.
Brieflow Interphase Cluster 30	30	DDX19B	novel_role	6	RNA helicase involved in mRNA export. RNA processing/export factors have emerging roles in preventing R-loop formation and maintaining genome stability. A direct role in DDR would be novel and consistent with the phenotypic clustering.
Brieflow Interphase Cluster 30	30	EFR3A
Brieflow Interphase Cluster 30	30	EZR	novel_role	5	Membrane-cytoskeleton linker protein (ezrin) primarily studied in cell morphology. Some reports suggest ERM proteins respond to DNA damage-induced signaling. A direct role in DDR-associated morphological changes would be a novel finding.
Brieflow Interphase Cluster 30	30	FAAP100	established
Brieflow Interphase Cluster 30	30	FANCA	established
Brieflow Interphase Cluster 30	30	FBLIM1	novel_role	4	Filamin-binding protein regulating cell adhesion and shape. Not linked to DDR, but cytoskeletal reorganization accompanies DNA damage responses. A direct mechanistic connection would be novel but speculative.
Brieflow Interphase Cluster 30	30	FRG1	novel_role	5	RNA-binding protein involved in pre-mRNA splicing. Splicing factors are increasingly recognized in DDR through R-loop prevention and alternative splicing of repair genes. A specific role in genome stability would be novel.
Brieflow Interphase Cluster 30	30	FSCN2
Brieflow Interphase Cluster 30	30	GTF2H3	established
Brieflow Interphase Cluster 30	30	HDAC4	novel_role	6	Well-characterized histone deacetylase primarily studied in muscle differentiation and transcriptional regulation. Emerging evidence links class IIa HDACs to DNA damage responses, but HDAC4's specific role in replication stress or ICL repair is not established. Its clustering here suggests a potential chromatin-regulatory role in DDR.
Brieflow Interphase Cluster 30	30	LRCH4
Brieflow Interphase Cluster 30	30	MAPK15	novel_role	7	While MAPK15 has a documented role in genome integrity via PCNA stabilization, it is an atypical MAPK primarily studied for autophagy and ciliogenesis. Its connection to the Fanconi anemia/ICL repair pathway specifically is unexplored and could represent a novel regulatory input to replication-coupled DNA repair.
Brieflow Interphase Cluster 30	30	MYT1L
Brieflow Interphase Cluster 30	30	NDUFAF8	novel_role	5	Mitochondrial complex I assembly factor. Mitochondrial dysfunction increases ROS and can trigger nuclear DNA damage. A novel connection between complex I assembly defects and DDR activation could explain its clustering here.
Brieflow Interphase Cluster 30	30	NPB
Brieflow Interphase Cluster 30	30	OBSCN
Brieflow Interphase Cluster 30	30	OR2A4
Brieflow Interphase Cluster 30	30	PLIN1
Brieflow Interphase Cluster 30	30	PRSS50	uncharacterized	6	Putative threonine endopeptidase with very limited functional characterization. Only one key publication describes its proteolytic activity. Its role in cellular processes remains largely unknown.
Brieflow Interphase Cluster 30	30	PYCR1	novel_role	6	Proline biosynthesis enzyme with documented roles in oxidative stress response. Novel connection to DDR pathway could involve mitochondrial ROS regulation affecting nuclear DNA damage levels, or metabolic support during DNA repair. Not previously linked to FA/genome stability pathways.
Brieflow Interphase Cluster 30	30	ROPN1L
Brieflow Interphase Cluster 30	30	RPP40	novel_role	4	RNase P/MRP complex component involved in tRNA and rRNA processing. RNA processing machinery has emerging connections to genome stability, but RPP40's specific involvement would be speculative.
Brieflow Interphase Cluster 30	30	SCRIB	novel_role	5	Polarity scaffold protein well-studied in cell migration and epithelial polarity. Some evidence links polarity proteins to DNA damage checkpoint signaling, but SCRIB's role in DDR is not established. Could represent a novel cytoplasmic-nuclear signaling axis.
Brieflow Interphase Cluster 30	30	SIRT7	established
Brieflow Interphase Cluster 30	30	SIVA1	novel_role	5	Pro-apoptotic protein that inhibits BCL2L1. While apoptosis is a DDR outcome, SIVA1 has some reported interactions with DNA damage signaling (p53 pathway). A direct role in DNA repair rather than just apoptotic execution would be novel.
Brieflow Interphase Cluster 30	30	SLC25A10	novel_role	4	Mitochondrial dicarboxylate carrier. Could influence DDR indirectly through metabolic regulation of NAD+ pools or ROS levels, but this connection is speculative.
Brieflow Interphase Cluster 30	30	SLC52A2
Brieflow Interphase Cluster 30	30	SLX4	established
Brieflow Interphase Cluster 30	30	SP8
Brieflow Interphase Cluster 30	30	TEAD4	novel_role	5	Hippo pathway transcription factor well-characterized in proliferation control. Emerging evidence links Hippo signaling to DNA damage responses, but TEAD4's specific role in DDR gene regulation is not well established.
Brieflow Interphase Cluster 30	30	TEPSIN
Brieflow Interphase Cluster 30	30	TPSG1	uncharacterized	8	Tryptase gamma 1, a serine protease primarily associated with mast cells. Essentially no functional annotation provided and very few publications on its intracellular role in non-immune cells. Clustering here is unexpected.
Brieflow Interphase Cluster 30	30	TRAF2	novel_role	6	E3 ubiquitin ligase central to NF-κB and TNF signaling. While ubiquitin signaling is critical in DDR, TRAF2's specific role in DNA repair signaling (beyond NF-κB-mediated survival) is underexplored. K63-linked ubiquitination activity could parallel known DDR ubiquitin signals.
Brieflow Interphase Cluster 30	30	USP17L2	novel_role	4	Deubiquitinase regulating cell proliferation and GTPase signaling. Ubiquitin signaling is central to DDR, but USP17L2 has not been specifically linked to DNA repair. Its DUB activity could potentially regulate DDR ubiquitin signals.
Brieflow Interphase Cluster 30	30	VAT1L	uncharacterized	9	Virtually no functional annotation available; VAT1L (vesicle amine transport 1-like) has almost no publications characterizing its molecular function. Its presence in this cluster suggests a potential role in cellular stress responses detectable by morphological screening.
Brieflow Interphase Cluster 30	30	ZBTB10	uncharacterized	6	Zinc finger and BTB domain protein with limited characterization. Known to repress Sp1-dependent transcription, but its broader biological roles are poorly defined. Some publications exist linking it to tumor suppression.
Brieflow Interphase Cluster 30	30	ZNF511	uncharacterized	7	Zinc finger protein with only speculative involvement in transcriptional regulation. Very few publications characterize its function. Could potentially regulate DDR gene expression.
Brieflow Interphase Cluster 31	31	AGAP7P	uncharacterized	9	Annotated as a putative GTPase-activating protein and designated as a pseudogene (P suffix). Virtually no publications characterizing its function. Its presence in this DNA repair/replication stress cluster is unexpected and could indicate an unannotated functional role, possibly through regulatory RNA or an uncharacterized protein product.
Brieflow Interphase Cluster 31	31	AKIRIN1	novel_role	7	Known as a molecular adapter involved in skeletal muscle development and cytoskeletal reorganization. Unlike its paralog AKIRIN2 (which imports proteasomes), AKIRIN1 has no established role in DNA repair or replication. Its clustering with DNA damage response genes is surprising and could indicate a novel adapter function in the DNA damage signaling cascade or chromatin remodeling during repair.
Brieflow Interphase Cluster 31	31	APEX2	established
Brieflow Interphase Cluster 31	31	ARPP19	novel_role	6	Established as a PP2A inhibitor during mitosis that maintains CDK1 activity. While its mitotic role is well-characterized, a specific function in the replication stress response during interphase has not been described. PP2A regulates multiple DNA damage checkpoint proteins, so ARPP19-mediated PP2A inhibition could modulate the ATR/CHK1 replication stress checkpoint, representing a novel regulato…
Brieflow Interphase Cluster 31	31	ATAD5	established
Brieflow Interphase Cluster 31	31	CCNA2	established
Brieflow Interphase Cluster 31	31	CHAF1A	established
Brieflow Interphase Cluster 31	31	CHAF1B	established
Brieflow Interphase Cluster 31	31	CHTF18	established
Brieflow Interphase Cluster 31	31	CHTF8	established
Brieflow Interphase Cluster 31	31	DSCC1	established
Brieflow Interphase Cluster 31	31	FAAP24	established
Brieflow Interphase Cluster 31	31	FANCD2	established
Brieflow Interphase Cluster 31	31	FANCI	established
Brieflow Interphase Cluster 31	31	FANCM	established
Brieflow Interphase Cluster 31	31	IPO9	novel_role	7	Well-characterized as a nuclear import receptor for histones H2A, H2B, H3, H4 and proteasomes. While histone import is broadly relevant to chromatin biology, a specific role in the DNA replication stress response or replication-coupled repair has not been established. Its clustering here suggests it may be specifically required for supplying histones during replication-coupled chromatin reassembl…
Brieflow Interphase Cluster 31	31	LRCH2	novel_role	6	Predicted to play a role in cytoskeletal organization with very limited functional characterization. No known connection to DNA repair or replication. However, leucine-rich repeat proteins can serve as scaffolds in signaling pathways, and its clustering here could indicate an unrecognized role in nuclear architecture or DNA damage signaling.
Brieflow Interphase Cluster 31	31	MAD2L2	established
Brieflow Interphase Cluster 31	31	MCM7	established
Brieflow Interphase Cluster 31	31	NSMCE3	established
Brieflow Interphase Cluster 31	31	NSMCE4A	established
Brieflow Interphase Cluster 31	31	ORC6	established
Brieflow Interphase Cluster 31	31	POLE3	established
Brieflow Interphase Cluster 31	31	POLE4	established
Brieflow Interphase Cluster 31	31	PRG4	novel_role	7	Well-established as a lubricant glycoprotein (lubricin) in articular joints and as a growth factor for hematopoietic/endothelial lineages. Has absolutely no known connection to DNA repair or replication stress. Its presence in this cluster is highly anomalous and could represent either a screening artifact or a genuinely surprising novel function. If validated, this would be a high-impact discove…
Brieflow Interphase Cluster 31	31	RAD51	established
Brieflow Interphase Cluster 31	31	REV3L	established
Brieflow Interphase Cluster 31	31	RNF168	established
Brieflow Interphase Cluster 31	31	RNF8	established
Brieflow Interphase Cluster 31	31	SFR1	established
Brieflow Interphase Cluster 31	31	SLBP	established
Brieflow Interphase Cluster 31	31	SLF2	established
Brieflow Interphase Cluster 31	31	SMC5	established
Brieflow Interphase Cluster 31	31	SMC6	established
Brieflow Interphase Cluster 31	31	SMR3A	uncharacterized	8	Annotated as possibly playing a role in protection or detoxification, with function inferred only by similarity. This is a salivary proline-rich protein with essentially no characterized molecular function in human cells. Its presence in this cluster is highly unexpected and warrants investigation for a potential cryptic role in genome maintenance.
Brieflow Interphase Cluster 31	31	TCEAL9	uncharacterized	8	Annotated only as 'may be involved in transcriptional regulation' with minimal experimental characterization. A member of the TCEAL family with very few publications. Its clustering with DNA replication stress/repair genes suggests a potential uncharacterized role in the DNA damage response, possibly through transcriptional regulation of repair genes.
Brieflow Interphase Cluster 31	31	TONSL	established
Brieflow Interphase Cluster 31	31	TRAIP	established
Brieflow Interphase Cluster 31	31	UBE2T	established
Brieflow Interphase Cluster 31	31	XRCC3	established
Brieflow Interphase Cluster 31	31	ZGRF1	established
Brieflow Interphase Cluster 32	32	ADSS2	novel_role	5	Purine biosynthesis enzyme converting IMP to AMP. Nucleotide pools affect GTPase activity and energy-dependent cytoskeletal processes. Connection to actin organization is indirect.
Brieflow Interphase Cluster 32	32	ARFRP1	established
Brieflow Interphase Cluster 32	32	BASP1	uncharacterized	7	Limited functional annotation in databases. Known to associate with the plasma membrane and interact with PIP2, suggesting a role in membrane-cytoskeleton interface signaling, but poorly characterized mechanistically. Its clustering with CDC42/SRF/MRTFA genes suggests a potential role in cytoskeletal transcriptional regulation or actin dynamics.
Brieflow Interphase Cluster 32	32	CALD1	established
Brieflow Interphase Cluster 32	32	CDC42	established
Brieflow Interphase Cluster 32	32	CDC42EP4	established
Brieflow Interphase Cluster 32	32	DBNL	established
Brieflow Interphase Cluster 32	32	DET1	novel_role	7	E3 ubiquitin ligase component targeting JUN for degradation. JUN/AP-1 regulates cytoskeletal gene expression downstream of Rho GTPases. DET1 loss could stabilize JUN and alter cytoskeletal gene programs, representing a novel regulatory connection to CDC42/Rho-dependent morphology.
Brieflow Interphase Cluster 32	32	DLD	novel_role	7	E3 component of OGDHC with nuclear histone succinylation role. Clustering with cytoskeletal regulators suggests OGDHC-mediated chromatin modification may regulate actin cytoskeleton gene expression programs.
Brieflow Interphase Cluster 32	32	DLST	novel_role	7	E2 component of OGDHC with nuclear localization and histone succinylation function. Novel connection to cytoskeletal gene regulation through epigenetic modification of SRF/MRTFA target genes is plausible but unestablished.
Brieflow Interphase Cluster 32	32	DRG1	novel_role	5	GTPase with roles in microtubule polymerization and translation. Known microtubule function partially overlaps with cytoskeletal phenotype, but a role in actin-dependent morphology or CDC42 signaling would be novel.
Brieflow Interphase Cluster 32	32	EXOC1	established
Brieflow Interphase Cluster 32	32	EXOC4	established
Brieflow Interphase Cluster 32	32	EXOC5	established
Brieflow Interphase Cluster 32	32	EXOC7	established
Brieflow Interphase Cluster 32	32	EXOC8	established
Brieflow Interphase Cluster 32	32	FLII	established
Brieflow Interphase Cluster 32	32	G6PD	novel_role	6	Rate-limiting pentose phosphate pathway enzyme providing NADPH. NADPH is critical for maintaining reduced glutathione and supporting NOX-dependent ROS signaling downstream of CDC42/Rac1 for actin remodeling. A direct role in CDC42-dependent cytoskeletal regulation via redox control would be novel.
Brieflow Interphase Cluster 32	32	GGPS1	established
Brieflow Interphase Cluster 32	32	GOT2	novel_role	5	Mitochondrial aspartate aminotransferase in malate-aspartate shuttle. Maintains NAD+/NADH balance critical for metabolic support of cytoskeletal dynamics. Connection to actin organization is indirect but plausible.
Brieflow Interphase Cluster 32	32	MRPS36	novel_role	8	Molecular adapter for OGDHC assembly. Originally annotated as mitochondrial ribosomal protein but reclassified. Its role in stabilizing OGDHC links it to the same novel epigenetic-cytoskeletal axis as OGDH/DLST/DLD, but this connection is entirely unexplored.
Brieflow Interphase Cluster 32	32	MRTFA	established
Brieflow Interphase Cluster 32	32	NAV1	uncharacterized	6	Annotated only as possibly involved in neuronal migration with minimal experimental characterization. Contains coiled-coil domains and may interact with cytoskeletal elements. Its presence in this cluster suggests a potential role in actin-dependent cell morphology.
Brieflow Interphase Cluster 32	32	NME6	novel_role	6	Nucleoside diphosphate kinase family member involved in NTP synthesis and p53-mediated apoptosis inhibition. Could regulate GTP availability for Rho/Rab GTPases critical for cytoskeletal signaling. Specific role in CDC42-dependent actin organization would be novel.
Brieflow Interphase Cluster 32	32	OGDH	novel_role	7	Well-characterized TCA cycle enzyme, but its clustering with actin cytoskeleton genes is unexpected. OGDH produces succinyl-CoA used for histone succinylation via KAT2A, potentially regulating expression of cytoskeletal genes. A direct link between OGDH-dependent epigenetic modification and cytoskeletal gene regulation would be novel.
Brieflow Interphase Cluster 32	32	PC	novel_role	5	Pyruvate carboxylase feeds into TCA cycle anaplerosis. Clustering suggests TCA cycle flux broadly impacts cytoskeletal phenotypes, but a specific novel role for PC in actin organization is speculative.
Brieflow Interphase Cluster 32	32	PFN1	established
Brieflow Interphase Cluster 32	32	PGGT1B	established
Brieflow Interphase Cluster 32	32	PGP	novel_role	5	Glycerol-3-phosphate phosphatase regulating lipid/glucose metabolism. Could affect membrane lipid composition important for CDC42 signaling at the plasma membrane, but this is speculative.
Brieflow Interphase Cluster 32	32	POLR3C	novel_role	5	RNA Polymerase III subunit transcribing tRNAs and small RNAs. Translation capacity affects cytoskeletal protein levels, but this is an indirect connection. Possible novel role in producing specific small RNAs that regulate cytoskeletal dynamics.
Brieflow Interphase Cluster 32	32	PON1	novel_role	7	Paraoxonase primarily known for organophosphate hydrolysis and anti-oxidative protection of LDL. Predominantly studied as a secreted/serum enzyme. A cell-autonomous role in cytoskeletal organization would be highly unexpected and novel.
Brieflow Interphase Cluster 32	32	RAB10	established
Brieflow Interphase Cluster 32	32	SDHB	novel_role	6	Established TCA cycle/ETC complex II component. Loss of SDH causes succinate accumulation, inhibiting alpha-ketoglutarate-dependent dioxygenases and altering epigenetic landscape. A specific link to cytoskeletal morphology through metabolite-driven epigenetic changes is plausible but novel.
Brieflow Interphase Cluster 32	32	SDHD	novel_role	6	Membrane anchor of SDH complex II. Same rationale as SDHB - succinate accumulation upon loss could alter epigenetic regulation of cytoskeletal genes, representing a novel metabolic-cytoskeletal connection.
Brieflow Interphase Cluster 32	32	SLC16A3	novel_role	6	Lactate/pyruvate transporter (MCT4). Primarily known in glycolytic metabolism. Clustering with cytoskeletal genes suggests metabolic reprogramming may be coupled to actin cytoskeleton remodeling, possibly through pH regulation at the cell cortex affecting actin dynamics.
Brieflow Interphase Cluster 32	32	SLC25A25	novel_role	5	Mitochondrial adenyl nucleotide transporter. Regulates mitochondrial ATP pool which indirectly affects energy-dependent cytoskeletal processes. Connection to actin organization is plausible but indirect.
Brieflow Interphase Cluster 32	32	SOD2	novel_role	5	Mitochondrial superoxide dismutase. ROS signaling is known to influence actin dynamics, but a specific role for SOD2 in CDC42-dependent cytoskeletal organization is not established. Partially expected given ROS-cytoskeleton connections.
Brieflow Interphase Cluster 32	32	SRF	established
Brieflow Interphase Cluster 32	32	SUCLG1	novel_role	6	TCA cycle succinyl-CoA synthetase. Regulates succinyl-CoA/succinate balance which could impact both OGDHC-mediated histone succinylation and SDH-related epigenetic effects. Novel link to cytoskeletal phenotype.
Brieflow Interphase Cluster 32	32	TMEM209	novel_role	6	Nuclear envelope protein involved in nuclear transport with NUP205. Could regulate nuclear-cytoplasmic shuttling of MRTFA, which is a key regulatory step in SRF-dependent cytoskeletal gene expression. This specific connection is unexplored.
Brieflow Interphase Cluster 32	32	WDR77	novel_role	6	PRMT5 methylosome component involved in arginine methylation of Sm proteins and histones. Arginine methylation could regulate expression of cytoskeletal genes or modify cytoskeletal regulators. A direct link to actin cytoskeleton organization is novel.
Brieflow Interphase Cluster 33	33	AMER2	novel_role	4	AMER2 is a negative regulator of canonical Wnt signaling with established roles in neuroectodermal patterning. Wnt signaling influences cytoskeletal organization and cell morphology, which could explain morphological phenotypes in this screen, but this connection is already partially known.
Brieflow Interphase Cluster 33	33	CPOX
Brieflow Interphase Cluster 33	33	FAM83C	uncharacterized	7	FAM83C has very limited characterization. It is tentatively linked to MAPK signaling based on a single publication, but its molecular function, interacting partners, and biological role remain largely unknown. The FAM83 family members have been linked to keratin association and signaling, but FAM83C specifically is understudied.
Brieflow Interphase Cluster 33	33	MEX3C	novel_role	5	MEX3C is an E3 ubiquitin ligase and RNA-binding protein known for HLA-A mRNA regulation. Its RNA-binding and ubiquitin ligase activities could have broader roles in post-transcriptional regulation affecting cell morphology, but this remains speculative. Its clustering here with diverse genes does not strongly implicate a specific novel pathway.
Brieflow Interphase Cluster 33	33	NDUFB1
Brieflow Interphase Cluster 33	33	NPM3	novel_role	4	NPM3 functions in ribosome biogenesis and chromatin remodeling. Its knockout could affect nuclear morphology detectable by DAPI staining, but this is a relatively expected consequence rather than a truly novel role.
Brieflow Interphase Cluster 33	33	RNASEH2C
Brieflow Interphase Cluster 33	33	TAPT1	uncharacterized	6	TAPT1 has limited functional characterization beyond its role in primary cilia formation and skeletal patterning. Its involvement in cilia suggests it could influence cell morphology, but its broader cellular functions remain poorly understood. Few publications focus specifically on this gene's molecular mechanism.
Brieflow Interphase Cluster 33	33	nontargeting_AAAACATCGAC
Brieflow Interphase Cluster 33	33	nontargeting_AAAATAGCAGT
Brieflow Interphase Cluster 33	33	nontargeting_AAGAAGAATTG
Brieflow Interphase Cluster 33	33	nontargeting_AAGAGATCACA
Brieflow Interphase Cluster 33	33	nontargeting_AAGTGACAGAT
Brieflow Interphase Cluster 33	33	nontargeting_AATTTATCGTC
Brieflow Interphase Cluster 33	33	nontargeting_ACAAAGATCGC
Brieflow Interphase Cluster 33	33	nontargeting_ACATAGTCGAC
Brieflow Interphase Cluster 33	33	nontargeting_ACGATCGGTAA
Brieflow Interphase Cluster 33	33	nontargeting_ACGGTTATGGT
Brieflow Interphase Cluster 33	33	nontargeting_AGCTCGCCATG
Brieflow Interphase Cluster 33	33	nontargeting_ATGCGCTTTAA
Brieflow Interphase Cluster 33	33	nontargeting_CTAATCACGAC
Brieflow Interphase Cluster 33	33	nontargeting_GAATTGAGACT
Brieflow Interphase Cluster 33	33	nontargeting_GACCCTATCCA
Brieflow Interphase Cluster 33	33	nontargeting_GACTCATTGGA
Brieflow Interphase Cluster 33	33	nontargeting_GAGATGTACAC
Brieflow Interphase Cluster 33	33	nontargeting_GCGCATCAATA
Brieflow Interphase Cluster 33	33	nontargeting_GCGTGCCCGAA
Brieflow Interphase Cluster 33	33	nontargeting_GCTACTCCGCA
Brieflow Interphase Cluster 33	33	nontargeting_GCTCGTTCGCA
Brieflow Interphase Cluster 33	33	nontargeting_GCTGGATATTA
Brieflow Interphase Cluster 33	33	nontargeting_GGCAACCCAAA
Brieflow Interphase Cluster 33	33	nontargeting_GGCTTTCGCGG
Brieflow Interphase Cluster 33	33	nontargeting_GGTTGCAATCG
Brieflow Interphase Cluster 33	33	nontargeting_GTAGTCTCCTT
Brieflow Interphase Cluster 33	33	nontargeting_GTCCGTTCGAC
Brieflow Interphase Cluster 33	33	nontargeting_GTCCTCTCCGG
Brieflow Interphase Cluster 33	33	nontargeting_GTTAGTCGATA
Brieflow Interphase Cluster 33	33	nontargeting_TAAGATCCGCG
Brieflow Interphase Cluster 33	33	nontargeting_TATTTATACAC
Brieflow Interphase Cluster 33	33	nontargeting_TTCTAAGCCAC
Brieflow Interphase Cluster 34	34	ABHD11	established
Brieflow Interphase Cluster 34	34	ACHE	established
Brieflow Interphase Cluster 34	34	ASL	established
Brieflow Interphase Cluster 34	34	ATP5MF-PTCD1	uncharacterized	7	Read-through transcript between ATP5MF and PTCD1. Functional significance of this fusion transcript is poorly understood.
Brieflow Interphase Cluster 34	34	BHLHA15	novel_role	6	Known transcriptional regulator of acinar cell identity and mitochondrial calcium transport. Novel role in general cellular morphology maintenance outside exocrine/muscle contexts.
Brieflow Interphase Cluster 34	34	CASTOR2	novel_role	7	Known as mTORC1 regulator via GATOR2 inhibition. A novel role in nuclear/cellular morphology regulation independent of nutrient sensing would be unexpected. Its clustering here suggests potential morphological effects of mTOR pathway modulation.
Brieflow Interphase Cluster 34	34	CHCHD2	established
Brieflow Interphase Cluster 34	34	CRCP	established
Brieflow Interphase Cluster 34	34	EEF1B2	established
Brieflow Interphase Cluster 34	34	ERVW-1	novel_role	7	Syncytin-1, known for trophoblast fusion. Expression and morphological effects in non-placental cells would be a novel finding, potentially affecting membrane architecture or cell-cell interactions.
Brieflow Interphase Cluster 34	34	FAM185A	uncharacterized	9	Completely uncharacterized gene with no known function, no published functional studies. High priority for novel discovery.
Brieflow Interphase Cluster 34	34	GIGYF1	novel_role	5	Known IGF1R/tyrosine kinase signaling adaptor. Recently linked to mRNA quality control. Morphological effects could reveal novel connections to translational regulation and cell shape.
Brieflow Interphase Cluster 34	34	GTF2I	established
Brieflow Interphase Cluster 34	34	GTF2IRD2	uncharacterized	6	While in the GTF2I family and located in WBS region, its specific transcriptional targets and cellular functions remain poorly defined compared to GTF2I.
Brieflow Interphase Cluster 34	34	IMPDH1	established
Brieflow Interphase Cluster 34	34	IPO13	established
Brieflow Interphase Cluster 34	34	LRWD1	established
Brieflow Interphase Cluster 34	34	NPC1L1	novel_role	6	Established cholesterol transporter. A role in cellular morphology through membrane lipid composition changes affecting cytoskeletal organization would be a novel mechanistic connection.
Brieflow Interphase Cluster 34	34	NUPR2	novel_role	5	Known transcriptional repressor of NUPR1 in cancer. A role in baseline cellular morphology regulation would extend its known function.
Brieflow Interphase Cluster 34	34	NYAP1	novel_role	7	Characterized as PI3K activator in neuronal morphogenesis. A role in non-neuronal cell morphology through cytoskeletal remodeling (detected via phalloidin/tubulin) would represent a novel context for this gene.
Brieflow Interphase Cluster 34	34	OXCT2	novel_role	6	Testis-specific ketone body catabolism enzyme. Expression and morphological effects in non-testicular cells would be unexpected and novel.
Brieflow Interphase Cluster 34	34	POM121C	established
Brieflow Interphase Cluster 34	34	PRKRIP1	novel_role	6	Known spliceosome component and EIF2AK2 inhibitor. A morphological phenotype upon knockout could reveal novel connections between splicing regulation and nuclear architecture.
Brieflow Interphase Cluster 34	34	RASA4	novel_role	5	Ca2+-dependent RasGAP with known roles in phagocytosis. Potential novel role in baseline cytoskeletal morphology regulation through Ras-MAPK pathway modulation.
Brieflow Interphase Cluster 34	34	RCC1L	established
Brieflow Interphase Cluster 34	34	SGCE	established
Brieflow Interphase Cluster 34	34	SLC29A4	novel_role	6	Known monoamine/nucleoside transporter. Its contribution to cellular morphology phenotypes is unexplored and could reflect novel roles in purine metabolism affecting nuclear structure.
Brieflow Interphase Cluster 34	34	SPDYE1	uncharacterized	8	Another Speedy/RINGO family member with minimal functional characterization. Role in interphase cell biology unknown.
Brieflow Interphase Cluster 34	34	SPDYE2	uncharacterized	8	Speedy/RINGO family member, poorly studied. Potential CDK activator but no published functional data specific to this paralog.
Brieflow Interphase Cluster 34	34	SPDYE2B	uncharacterized	8	Speedy/RINGO family member with minimal characterization. Speedy proteins typically activate CDKs but SPDYE2B function is uncharacterized.
Brieflow Interphase Cluster 34	34	SSC4D	uncharacterized	8	Scavenger receptor cysteine-rich domain protein with minimal functional characterization. Recently linked to innate immunity but cellular function in non-immune cells is unknown.
Brieflow Interphase Cluster 34	34	STAG3	novel_role	6	Known as meiosis-specific cohesin component. Clustering in an interphase morphology screen suggests a potential novel role in interphase chromatin organization or nuclear architecture in somatic cells.
Brieflow Interphase Cluster 34	34	TMEM130	uncharacterized	9	Transmembrane protein with virtually no functional characterization in any pathway. No known molecular function. Located at 7q, its knockout morphological phenotype is entirely unexplored.
Brieflow Interphase Cluster 34	34	TRIM73	uncharacterized	8	Like TRIM74, a poorly characterized TRIM family member in the 7q11.23 segmental duplication. No functional studies available; potential role in protein quality control or signaling unknown.
Brieflow Interphase Cluster 34	34	TRIM74	uncharacterized	8	Tripartite motif family member in the 7q11.23 segmental duplication region with essentially no published functional data. TRIM proteins often regulate ubiquitin signaling but TRIM74 is unstudied.
Brieflow Interphase Cluster 34	34	TYW1B	novel_role	6	Probable wybutosine biosynthesis enzyme for tRNA modification. A morphological phenotype would suggest novel connections between tRNA modification and cellular architecture.
Brieflow Interphase Cluster 34	34	UPK3BL1	uncharacterized	9	Uroplakin 3B-like 1, a poorly characterized pseudogene/gene with no established function. Virtually unstudied.
Brieflow Interphase Cluster 34	34	UXT	established
Brieflow Interphase Cluster 34	34	ZKSCAN1
Brieflow Interphase Cluster 34	34	ZNF138	novel_role	5	Zinc finger transcriptional repressor with minimal functional characterization of targets. Borderline between uncharacterized and novel role; its specific contribution to morphology is unknown.
Brieflow Interphase Cluster 35	35	CDK7	established
Brieflow Interphase Cluster 35	35	CTDP1	established
Brieflow Interphase Cluster 35	35	EIF4ENIF1	novel_role	6	EIF4ENIF1 is well characterized in mRNA translational repression and P-body formation. However, it also acts as a nucleoplasmic shuttling protein for EIF4E. Its clustering with RNAPII transcription machinery is unexpected and could indicate a role in coupling transcription with mRNA fate determination or a nuclear function related to transcription regulation that extends beyond its known cytoplas…
Brieflow Interphase Cluster 35	35	GPN1	established
Brieflow Interphase Cluster 35	35	GPN2	established
Brieflow Interphase Cluster 35	35	GTF2E1	established
Brieflow Interphase Cluster 35	35	GTF2E2	established
Brieflow Interphase Cluster 35	35	GTF2F2	established
Brieflow Interphase Cluster 35	35	GTF2H1	established
Brieflow Interphase Cluster 35	35	MBNL1	novel_role	5	MBNL1 is a well-characterized alternative splicing regulator. While splicing and transcription are coupled processes, MBNL1's role is primarily post-transcriptional. Its clustering here could reflect phenotypic similarity due to downstream effects on gene expression rather than a direct role in RNAPII transcription initiation. A direct connection to Mediator or the preinitiation complex would be …
Brieflow Interphase Cluster 35	35	MED10	established
Brieflow Interphase Cluster 35	35	MED11	established
Brieflow Interphase Cluster 35	35	MED14	established
Brieflow Interphase Cluster 35	35	MED15	established
Brieflow Interphase Cluster 35	35	MED17	established
Brieflow Interphase Cluster 35	35	MED18	established
Brieflow Interphase Cluster 35	35	MED19	established
Brieflow Interphase Cluster 35	35	MED20	established
Brieflow Interphase Cluster 35	35	MED21	established
Brieflow Interphase Cluster 35	35	MED22	established
Brieflow Interphase Cluster 35	35	MED26	established
Brieflow Interphase Cluster 35	35	MED27	established
Brieflow Interphase Cluster 35	35	MED28	established
Brieflow Interphase Cluster 35	35	MED29	established
Brieflow Interphase Cluster 35	35	MED30	established
Brieflow Interphase Cluster 35	35	MED31	established
Brieflow Interphase Cluster 35	35	MED4	established
Brieflow Interphase Cluster 35	35	MED6	established
Brieflow Interphase Cluster 35	35	MED7	established
Brieflow Interphase Cluster 35	35	MED8	established
Brieflow Interphase Cluster 35	35	MED9	established
Brieflow Interphase Cluster 35	35	MIB1	novel_role	7	MIB1 is an E3 ubiquitin ligase best known for ubiquitinating Delta/Notch ligands and regulating centriolar satellites. It has no established role in RNAPII transcription or Mediator function. Its clustering here raises the possibility that MIB1 ubiquitinates components of the transcription machinery, potentially regulating Mediator or RNAPII subunit turnover — a novel and unstudied connection.
Brieflow Interphase Cluster 35	35	PDRG1	uncharacterized	8	PDRG1 (p53 and DNA damage regulated 1) has very limited functional characterization. Annotated as possibly involved in chaperone-mediated protein folding, but its molecular function remains poorly defined. Its clustering with Mediator/RNAPII machinery genes suggests a potential role in transcription complex assembly or stability that has not been explored. Very few publications focus specifically…
Brieflow Interphase Cluster 35	35	RNGTT	established
Brieflow Interphase Cluster 35	35	RPAP1	established
Brieflow Interphase Cluster 35	35	RPAP2	established
Brieflow Interphase Cluster 35	35	SLC7A6OS	uncharacterized	6	Annotated as directing RNA polymerase II nuclear import based on sequence similarity evidence only (ECO:0000250). Extremely limited experimental characterization in the literature. Its presence in this cluster is consistent with RNAPII biogenesis, but its precise mechanism and whether it has additional roles remain undefined.
Brieflow Interphase Cluster 35	35	SNAP29	novel_role	6	SNAP29 is a SNARE protein involved in autophagosome-lysosome fusion and membrane trafficking. It has no known role in RNAPII transcription. Its presence in this cluster is surprising and could suggest an unrecognized function in membrane-associated transcription regulation, nuclear envelope dynamics affecting transcription, or an indirect effect on transcription factor availability.
Brieflow Interphase Cluster 35	35	URI1	novel_role	7	URI1 is known as a scaffolding protein assembling a prefoldin-like complex with roles in transcription and as a transcriptional repressor. While it has connections to transcription, its specific relationship to Mediator complex function and RNAPII preinitiation complex assembly is not well established. Its clustering here suggests a more direct role in the core RNAPII transcription machinery beyo…
Brieflow Interphase Cluster 35	35	WDR92	novel_role	8	WDR92 is established as a key assembly factor for axonemal dynein heavy chains and is linked to the R2TP/prefoldin-like chaperone complex. Its known role is in dynein assembly, not transcription. However, the R2TP complex also participates in RNAPII assembly and other complex biogenesis. Clustering here suggests WDR92 may have an unrecognized role in RNAPII or Mediator complex assembly/stability,…
Brieflow Interphase Cluster 36	36	ANAPC2	novel_role	8	ANAPC2 is a well-characterized catalytic subunit of the APC/C E3 ubiquitin ligase complex, canonically involved in cell cycle regulation through ubiquitin-mediated degradation of mitotic substrates. Its presence in a cluster dominated by 40S ribosomal subunit proteins and translation initiation factors is unexpected. Since this screen measures interphase morphological phenotypes, ANAPC2's cluster…
Brieflow Interphase Cluster 36	36	EIF3A	established
Brieflow Interphase Cluster 36	36	EIF3B	established
Brieflow Interphase Cluster 36	36	EIF3C	established
Brieflow Interphase Cluster 36	36	EIF3CL	uncharacterized	7	EIF3CL (EIF3C-like) is a paralog of EIF3C with functional annotation inferred entirely by similarity (ECO:0000250) rather than direct experimental evidence. It is poorly studied with very few publications specifically addressing its function. It is unclear whether EIF3CL is a fully functional eIF-3 subunit or a pseudogene/partially redundant copy. Its clustering here suggests it produces a functi…
Brieflow Interphase Cluster 36	36	EIF3G	established
Brieflow Interphase Cluster 36	36	EIF3I	established
Brieflow Interphase Cluster 36	36	EIF4G1	established
Brieflow Interphase Cluster 36	36	FAU	established
Brieflow Interphase Cluster 36	36	PNO1	established
[truncated: 3,300 more rows]

## Sheet: Mitotic Clusters
cluster_label	cluster_id	dominant_process	pathway_confidence	summary	total_genes	num_established	num_novel	num_uncharacterized	num_unclassified	pct_established	classification_completeness
Brieflow Mitotic Cluster 0	0	Ribosome biogenesis and rRNA processing	High	This cluster is dominated by ribosome biogenesis and rRNA processing genes with very high confidence (>85% of genes fit). The cluster encompasses all major aspects of ribosome production: rDNA transcription (POLR1A/B/C, RRN3, TAF1D, TWISTNB, CD3EAP, ZNRD1), pre-rRNA processing and modification (SSU processome components: WDR75, UTP15, UTP20, HEATR1, PWP2, MPHOSPH10, IMP4, FBL, NOP58, NOP56; 60S m…	169	131	30	10	0	77.5	100.0%
Brieflow Mitotic Cluster 1	1	Pre-mRNA splicing and RNA processing	High	This cluster is dominated by pre-mRNA splicing and RNA processing genes, with HIGH confidence. The cluster contains an extraordinary concentration of spliceosome components spanning all major subcomplexes: the LSm ring (LSM2-8), U4/U6.U5 tri-snRNP (PRPF3, PRPF4, PRPF31), U1 snRNP (SNRNP70), the NTC/PRP19 complex (PRPF19, BCAS2), minor spliceosome components (RNPC3, ZRSR2, SNRNP35), splicing helic…	133	76	31	23	5	57.1	96.2%
Brieflow Mitotic Cluster 2	2	Pre-mRNA splicing / Spliceosome assembly and function	High	Cluster 2 is dominated by pre-mRNA splicing/spliceosome components with HIGH confidence (>70% of genes are established spliceosome members). The cluster contains virtually all major spliceosome subcomplexes: Sm/LSm core proteins (SNRPB, SNRPD1-3, SNRPE, SNRPF, SNRPG), SF3A subcomplex (SF3A1-3), SF3B subcomplex (SF3B1-6, PHF5A), U5 snRNP (PRPF8, EFTUD2, SNRNP200), U4/U6-U5 tri-snRNP (PRPF6, SART1,…	99	58	27	14	0	58.6	100.0%
Brieflow Mitotic Cluster 3	3	Kinetochore assembly, spindle-microtubule attachment, and mitotic chromosome segregation	High	Cluster 3 is dominated by genes involved in kinetochore assembly, spindle-microtubule attachment, and mitotic chromosome segregation, with HIGH confidence (>70% of genes fit). The cluster contains nearly complete representations of several key mitotic complexes: the CENPA-NAC/CAD inner kinetochore complex (CENPW, CENPC, CENPH, CENPM, CENPN, CENPT, CENPI, CENPK, CENPL), the NDC80 outer kinetochore…	86	50	28	8	0	58.1	100.0%
Brieflow Mitotic Cluster 4	4	DNA replication initiation, fork progression, and replication-coupled repair	High	Cluster 4 is dominated by DNA replication initiation, fork progression, and replication-coupled repair genes, with HIGH confidence (>75% of characterized genes directly participate in these processes). The cluster contains nearly the complete set of core replication machinery: origin recognition (ORC1, ORC6), licensing (CDC6, CDT1), firing (CDC7, CDC45, TICRR, TOPBP1, MCM7, MCM10, GINS3), polymer…	72	43	18	11	0	59.7	100.0%
Brieflow Mitotic Cluster 5	5	Ubiquitin-proteasome system and protein homeostasis in mitotic cell cycle progression	High	Cluster 5 is dominated by the ubiquitin-proteasome system (UPS) and protein homeostasis during mitotic cell cycle progression. The cluster contains 14 proteasome subunits (PSMC1-6, PSMD2/4/13, PSMA2/5, PSMB2/7, POMP), core ubiquitin-ligase machinery (RBX1, CUL3, ARIH1, NEDD8, UBA3, KCTD10), and deubiquitinase USP9X, along with the VCP/p97 cofactor NPLOC4. This represents >40% of the cluster as di…	55	22	31	2	0	40.0	100.0%
Brieflow Mitotic Cluster 6	6	Mitotic spindle assembly and chromosome segregation	High	Cluster 6 is dominated by genes involved in mitotic spindle assembly and chromosome segregation, with HIGH confidence. The core comprises the complete HAUS/augmin complex (HAUS1-8), gamma-tubulin ring complex components (TUBG1, TUBGCP3, TUBGCP6, MZT1), the TACC3/clathrin inter-microtubule bridge (TACC3, CLTC), and condensin complex subunits (NCAPD2, NCAPG, NCAPH, SMC2, SMC4). A notable sub-cluste…	40	21	15	4	0	52.5	100.0%
Brieflow Mitotic Cluster 7	7	DNA replication stress response and genome integrity maintenance during cell division	Medium	Cluster 7 is dominated by genes involved in DNA replication stress response and genome integrity maintenance during cell division, anchored by core DDR genes ATR, ATRIP, H2AX, and TOP2A, along with mitotic regulators ANAPC15 and MIS18BP1, and DDR-associated ubiquitin/proteasome components UBE2D3, SEM1, and ACTR3. The cluster also contains substantial representation from RNA processing (SRSF11, TR…	35	10	24	1	0	28.6	100.0%
[truncated: 214 more rows]

## Sheet: Mitotic Genes
cluster_label	cluster_id	gene_symbol	gene_classification	priority	rationale
[truncated: 5,294 more rows]
