# Supplementary material for: Brieflow: an integrated computational pipeline for high-throughput analysis of optical pooled screening data
Source: Nat Commun. 2026 May 30;17:6997. doi: 10.1038/s41467-026-73643-7 (PMC13392126; doi:10.1038/s41467-026-73643-7)
Supplement: Supplementary file 4 — Supplementary Data 2 [file 41467_2026_73643_MOESM4_ESM.xlsx]

## Sheet: Interphase Clusters
cluster_label	cluster_id	dominant_process	pathway_confidence	summary	total_genes	num_established	num_novel	num_uncharacterized	num_unclassified	pct_established	classification_completeness
Funk Interphase Cluster 0	0	Endomembrane system organization and vesicular trafficking	Low	This cluster shows significant heterogeneity with a notable enrichment of chromosome 17 genes, suggesting the clustering may partly reflect genomic proximity effects in the CRISPR screen rather than a single coherent pathway. The most plausible unifying theme is endomembrane system organization and vesicular trafficking, supported by established genes including BECN1 (autophagy/endocytosis), ATP6…	59	7	15	11	26	11.9	55.9%
Funk Interphase Cluster 1	1	Mitochondrial function, oxidative phosphorylation, and integrated stress response	Medium	This cluster is centered on mitochondrial function and the integrated stress response (ISR). The core established genes include Complex I subunits (NDUFA2, NDUFB8, NDUFS3), Complex IV assembly factors (COA4, COA5), mitochondrial ribosomal proteins (MRPL16, MRPL21, MRPL30, MRPS9), mitochondrial RNA processing factors (SUPV3L1, METTL15, PTCD3), and ATF4 as the master ISR transcription factor. These…	55	13	35	7	0	23.6	100.0%
Funk Interphase Cluster 2	2	Cytoskeletal organization and epithelial cell morphology maintenance	Low	This cluster shows LOW pathway confidence with significant functional heterogeneity. The most parsimonious explanation is convergent morphological phenotypes (altered cell shape, cytoskeletal disruption) detected by the cell-painting assay, rather than a single canonical pathway. The cluster contains 4 keratins (KRT2, KRT6A, KRT7, KRT79), tubulin (TUBA1A), and actin regulators (RND1), establishin…	51	7	15	6	23	13.7	54.9%
Funk Interphase Cluster 3	3	DNA damage response and genome integrity maintenance	Medium	This cluster is centered on DNA damage response (DDR) and genome integrity maintenance, supported by established DDR genes including BRCA1, RFWD3, REV3L, SPRTN, DDX11, TINF2, TERF1, USP10, ZNHIT1, and H2AC14. The γH2AX channel in the screen directly measures DNA damage, explaining why DDR gene knockouts cluster together morphologically. The cluster also contains a large number of poorly character…	49	10	20	16	3	20.4	93.9%
Funk Interphase Cluster 4	4	No coherent biological pathway	Low	This cluster is overwhelmingly composed of nontargeting control guides (46 out of 49 members), which are negative controls in the CRISPR screen that do not target any gene. Their clustering together is expected and represents the baseline/unperturbed cellular morphology. The three actual genes present (IER3IP1, MEX3C, NAF1) are functionally diverse — IER3IP1 is involved in ER secretion and the un…	49	0	0	0	49	0.0	0.0%
Funk Interphase Cluster 5	5	Nuclear organization, transcriptional regulation, and chromatin structure maintenance	Medium	This cluster shows a striking enrichment for genes located on chromosome 17p (particularly 17p11.2-13.3, including the Smith-Magenis syndrome region), which likely contributes to phenotypic similarity in the screen. The dominant biological theme is nuclear organization and transcriptional regulation, supported by established transcriptional regulators (NCOR1, MYBBP1A, TCERG1, THAP1, RAI1, ZBTB4),…	48	19	22	7	0	39.6	100.0%
Funk Interphase Cluster 6	6	Genome integrity maintenance and DNA damage response signaling	Medium	Cluster 6 shows a medium-confidence enrichment for genome integrity maintenance and DNA damage response signaling, anchored by the complete 9-1-1 checkpoint complex (HUS1, RAD1, RAD17) and chromatin regulators (KMT5A, LRWD1, H2BC7). The γH2AX channel in the screen likely drives clustering of genes whose perturbation elevates DNA damage markers. A substantial mitochondrial subcluster (COX7C, MRPL5…	46	6	15	8	17	13.0	63.0%
Funk Interphase Cluster 7	7	No coherent biological pathway	Low	This cluster is dominated by nontargeting control guides (24 of 45 entries), which strongly suggests it represents a baseline/null phenotype cluster rather than a coherent biological pathway. The 21 actual gene perturbations span highly diverse functions: mitochondrial metabolism (ME2, NDUFB1, IBA57, TIMM8B, GTPBP10), glycosylation (B4GALT5, FUT11), chromatin/transcription (H3C2, YAF2, LIMD1), ep…	45	0	2	4	39	0.0	13.3%
Funk Interphase Cluster 8	8	RNA Polymerase II transcription, mRNA processing, and nuclear mRNA export	High	This cluster is dominated by genes involved in the integrated pathway from RNA Polymerase II transcription initiation through mRNA processing to nuclear export. It contains: (1) Mediator complex subunits (MED4/6/7/8/10/14/17/20/21/27/28/30/31) for transcription initiation; (2) Pol II core subunits (POLR2E/H/I) and assembly factors (GPN1/2, RPAP1); (3) transcription elongation regulators including…	45	41	4	0	0	91.1	100.0%
Funk Interphase Cluster 9	9	Genome integrity maintenance and cellular stress response (DNA damage signaling, RNA processing, and mitochondrial homeostasis)	Low	Cluster 9 is heterogeneous, with LOW confidence for a single dominant pathway. The best unifying theme is genome integrity maintenance and cellular stress response, supported by established DDR genes (RAD9A, FEN1, NONO, DDX23), stress response mediators (CAPRIN1, FADD, STIP1), chromatin regulators (DPF2, NAT10, RBMX), and mitochondrial genes whose dysfunction generates ROS-mediated DNA damage (ND…	45	12	14	6	14	26.7	68.9%
Funk Interphase Cluster 10	10	Endomembrane organization, actin cytoskeleton integrity, and cell surface protein homeostasis	Low	Cluster 10 is functionally heterogeneous with LOW pathway confidence. The best-fitting theme is endomembrane organization, actin cytoskeleton integrity, and cell surface protein homeostasis, connecting ~30-40% of genes. Established members include cytoskeletal regulators (TPM3, TMOD4, HAX1, PPM1E), endomembrane/glycosylation genes (DPM3, B4GALT3, CREB3L4), trafficking regulators (RNF115, UBQLN4, …	43	12	12	10	9	27.9	79.1%
Funk Interphase Cluster 11	11	No coherent biological pathway	Low	This cluster is overwhelmingly composed of nontargeting control guides (40 out of 43 entries), which by definition do not target any gene and should produce baseline/wildtype cellular morphology. The three actual genes (FAM210A, RLF, ZMYM3) that cluster here likely produced minimal or no detectable morphological phenotype upon knockout, causing them to group with the nontargeting controls. This i…	43	0	0	1	42	0.0	2.3%
Funk Interphase Cluster 12	12	Interphase cytoskeletal and nuclear architecture organization	Low	Cluster 12 shows LOW pathway confidence for 'interphase cytoskeletal and nuclear architecture organization.' Core established genes (ACTB, ACTR1B, TUBA3D, RHOQ, CEP85, BANF1, NUP50) provide a cytoskeletal-nuclear organizational framework, but the cluster is heterogeneous, containing many primate-specific segmental duplication genes (RGPD2/5/6/8, POTEE/I, ANKRD20A4) and functionally diverse genes …	42	7	14	15	7	16.7	83.3%
Funk Interphase Cluster 13	13	DNA damage response and chromatin integrity	Low	Cluster 13 contains a core set of well-established DNA damage response and chromatin integrity genes (CHEK1, RBBP8, TERF2, HMGB1, H3-3A, H3C13, HMGA1) that would produce strong γH2AX and DAPI phenotypes upon CRISPR knockout. However, the majority of genes in this cluster (~25 of 42) belong to primate-specific segmental duplication families (NBPF, ANKRD20A, FOXD4L, SPDYE, PPIAL4) or are tissue-spe…	42	7	15	20	0	16.7	100.0%
Funk Interphase Cluster 14	14	Cytoplasmic translation and tRNA metabolism	High	Cluster 14 is dominated by genes involved in cytoplasmic translation at multiple levels: translation initiation (EIF2S1/2/3, EIF2B2-5, EIF4E, EIF1AX), elongation (EEF1A1), termination (ETF1), ribosomal components (RPL12), aminoacyl-tRNA synthetases (FARSB, HARS1, IARS1, KARS1, LARS1, NARS1, QARS1, SARS1, VARS1, YARS1), tRNA modification (CTU1, CTU2, URM1, DPH3), translation stress regulation (PPP…	41	28	12	1	0	68.3	100.0%
Funk Interphase Cluster 15	15	Ribosome biogenesis (primarily 60S large subunit assembly and maturation)	High	Cluster 15 is a high-confidence ribosome biogenesis cluster, with >85% of genes having established or strongly predicted roles in 60S (and some 40S) ribosomal subunit assembly, pre-rRNA processing, and nuclear export of pre-ribosomal particles. The cluster includes canonical components of the PeBoW complex (PES1, WDR12), nuclear export factors (NMD3, LSG1, SDAD1, EIF6), rRNA processing enzymes (N…	41	29	6	6	0	70.7	100.0%
Funk Interphase Cluster 16	16	Interphase microtubule organization and centrosome-mediated microtubule nucleation	Medium	Cluster 16 is anchored by a strong core of gamma-tubulin ring complex (γTuRC) components (TUBG1, TUBGCP2/3/4/6) and augmin complex members (HAUS1, HAUS7), along with microtubule regulators TPX2, GTSE1, and KPNA2, pointing to interphase microtubule nucleation and cytoskeletal organization as the dominant process. The screen's tubulin channel likely captures the shared morphological signature of di…	40	11	18	3	8	27.5	80.0%
Funk Interphase Cluster 17	17	No coherent biological pathway	Low	This cluster is overwhelmingly dominated by nontargeting control guides (37 out of 40 members), which are negative controls in the CRISPR screen that do not target any gene. The three actual gene-targeting perturbations (FOXL2, INO80C, SIGLEC1) are functionally unrelated: FOXL2 is a transcription factor critical for ovarian differentiation, INO80C is a component of the INO80 chromatin remodeling …	40	0	0	0	40	0.0	0.0%
Funk Interphase Cluster 18	18	Chromatin remodeling and epigenetic regulation linked to DNA damage response	Low	Cluster 18 shows LOW pathway confidence with a heterogeneous gene set. The strongest functional theme is chromatin remodeling and epigenetic regulation, anchored by three NuA4 HAT complex members (EPC1, ING3, YEATS4), histone modifiers (KDM4A, NSD1, MBD2), the chromatin-reading transcriptional regulator TRIM24, and the DNA damage repair regulator WDR48. However, only ~8/39 genes are established i…	40	8	15	3	14	20.0	65.0%
Funk Interphase Cluster 19	19	mRNA processing, splicing, and transcription-coupled chromatin regulation	Low	Cluster 19 shows a heterogeneous composition with a weak-to-moderate enrichment for mRNA processing, splicing, and transcription-coupled chromatin regulation. Core established genes include splicing factors (SRRM1, SRSF11, DHX9, DHX35), the chromatin regulator EP300, and the RNA silencing factor TNRC6A. However, significant heterogeneity exists with lysosomal (BORCS8, KXD1), neuronal (UNC13A, HOM…	39	12	19	8	0	30.8	100.0%
Funk Interphase Cluster 20	20	Genome integrity and DNA damage response	Low	Cluster 20 is heterogeneous but shows enrichment for genome integrity and DNA damage response genes (BLM, NEIL1, CEP63, ELAVL1), consistent with the γH2AX readout in the screen. The cluster also contains Fe-S cluster biogenesis genes (CIAO2A, LTO1) that represent high-priority novel connections, as Fe-S cofactors are essential for DNA repair helicases and replication machinery. GOLGA6L9 and ST20 …	39	4	8	4	23	10.3	41.0%
Funk Interphase Cluster 21	21	Ribosome biogenesis and 40S ribosomal subunit maturation	High	Cluster 21 is dominated by ribosome biogenesis factors, specifically those involved in 40S ribosomal subunit maturation, pre-rRNA processing (SSU processome components), and translation initiation. Over 75% of genes have established or strongly predicted roles in ribosome biogenesis or closely related translation initiation (eIF3 complex, eIF4A1, RAN for nuclear export of pre-ribosomal particles,…	39	31	8	3	0	79.5	100.0%
Funk Interphase Cluster 22	22	ER homeostasis, protein processing, and secretory pathway regulation	Low	Cluster 22 is functionally heterogeneous (Low confidence), but the most coherent theme connecting the largest gene subset is ER homeostasis, protein processing, and secretory pathway regulation. Core genes include TMEM147 (ER translocon), SDF2L1 (ER quality control), CLPTM1 (GPI processing in ER), EFL1/PIH1D1 (ribosome biogenesis feeding translational capacity), TRAPPC6A (vesicular transport), an…	39	8	11	6	15	20.5	61.5%
Funk Interphase Cluster 23	23	Cytoplasmic translation / 60S large ribosomal subunit function	High	Cluster 23 is overwhelmingly composed of 60S large ribosomal subunit proteins (36 of 39 genes), representing a highly coherent ribosomal/translation cluster with high confidence. Loss of any individual 60S subunit protein likely produces similar morphological phenotypes due to impaired ribosome assembly and global translation reduction, explaining the tight phenotypic clustering. The two most int…	39	36	1	2	0	92.3	100.0%
Funk Interphase Cluster 24	24	Epigenetic chromatin regulation and Rho-actin-SRF transcriptional control of cell morphology	Medium	Cluster 24 converges on epigenetic chromatin regulation and Rho-actin-MRTFA-SRF transcriptional control of cell morphology. The cluster contains three distinct but interconnected modules: (1) chromatin modifiers (SETDB1, SETD1A, ATF7IP, CREBBP) that establish histone methylation and acetylation marks; (2) the complete 2-oxoglutarate dehydrogenase complex (OGDH, DLST, DLD) which provides succinyl-…	38	12	22	4	0	31.6	100.0%
Funk Interphase Cluster 25	25	Cellular metabolic homeostasis and biosynthetic capacity	Low	Cluster 25 is highly heterogeneous with LOW pathway confidence. No single canonical pathway dominates; instead, the cluster loosely converges on cellular metabolic homeostasis and biosynthetic capacity, encompassing amino acid biosynthesis (PHGDH), energy metabolism (UQCRH, SLC16A1), ER homeostasis (CLCC1), and growth signaling (NRAS). The presence of three voltage-gated potassium channels (KCNA1…	38	9	16	7	6	23.7	84.2%
Funk Interphase Cluster 26	26	DNA replication and replication-coupled genome maintenance	High	Cluster 26 is a highly coherent group representing DNA replication and replication-coupled genome maintenance. The cluster contains virtually all major components of the DNA replication machinery: origin recognition (ORC1, ORC6, CDC6), replication initiation/firing (CDC7, CDC45, MCM10, TICRR, TOPBP1, CLSPN), the replisome and fork protection complex (TIMELESS, TIPIN, DONSON, PCNA), DNA polymerase…	37	34	3	0	0	91.9	100.0%
Funk Interphase Cluster 27	27	Actin cytoskeleton organization and cell morphology regulation	Low	Cluster 27 shows a heterogeneous gene composition with a discernible but not dominant theme of actin cytoskeleton organization and cell morphology regulation. Core cytoskeletal genes (MYH9, DIAPH3, BCR, EPB41L3, SDC1) provide the strongest signal, with MFN2 contributing through mitochondrial morphology effects on cell shape. A substantial subset of mitochondrial/metabolic genes (VPS13D, SLC25A1, …	36	6	20	6	4	16.7	88.9%
Funk Interphase Cluster 28	28	Chromatin remodeling and DNA damage response	Medium	Cluster 28 shows a medium-confidence enrichment for chromatin remodeling and DNA damage response (DDR), anchored by established DDR genes BAZ1B (H2AX kinase), PALB2 (HR repair), BRD9 (chromatin remodeling/HR), PARP10 (ADP-ribosylation/translesion synthesis), TRIP13 (DSB repair), HSF1 (NHEJ regulation), and GON4L (HDAC-mediated transcriptional repression). The γH2AX channel in the screen likely dr…	36	7	22	7	0	19.4	100.0%
Funk Interphase Cluster 29	29	Integrin-mediated focal adhesion signaling and cell-ECM adhesion	High	Cluster 29 is dominated by integrin-mediated focal adhesion signaling, with 15 established genes forming a nearly complete pathway from integrin receptors (ITGAV, ITGB1, ITGB5) through adaptor/scaffold proteins (TLN1, FERMT2, ILK, LIMS1, PXN, BCAR1, TNS3, RSU1) to signaling effectors (PTK2, CRKL, RAPGEF1, RAC1). The most striking discovery candidates are the NSL histone acetyltransferase complex …	35	15	20	0	0	42.9	100.0%
Funk Interphase Cluster 30	30	Ubiquitin-proteasome-mediated protein homeostasis and stress signaling	Low	Cluster 30 shows significant heterogeneity with LOW pathway confidence. The most coherent theme involves ubiquitin-proteasome-mediated protein homeostasis and stress signaling, anchored by CDC34 (E2 ubiquitin-conjugating enzyme/SCF complex), SMURF2 (E3 ubiquitin ligase/TGF-β regulation), FEM1A (CRL2 E3 substrate receptor), and FANCI (DNA damage repair). However, the cluster contains genes from di…	35	4	13	6	12	11.4	65.7%
Funk Interphase Cluster 31	31	Endolysosomal vesicle trafficking and HOPS/ESCRT-mediated membrane fusion	Medium	Cluster 31 is anchored by four HOPS complex subunits (VPS16, VPS18, VPS39, VPS41) plus ESCRT-III component CHMP3 and Rab GTPase RAB23, defining endolysosomal vesicle trafficking and membrane fusion as the dominant pathway. Medium confidence is assigned because while the HOPS core is exceptionally strong, many cluster members (immune genes CFB/LST1/NCR2/NFKBIE, cell cycle genes CCND3/DSN1/NDC80, c…	35	6	12	3	14	17.1	60.0%
Funk Interphase Cluster 32	32	Chromatin regulation and DNA damage response	Low	Cluster 32 shows a heterogeneous gene composition with a discernible enrichment for chromatin regulation and DNA damage response genes, though confidence is low given significant representation of mitochondrial, trafficking, and other functional categories. Core established genes include chromatin modifiers (DMAP1, CARM1, PHF1, H2AC21, GFI1) and DNA repair factors (ASCC3, CINP, UVRAG, MSH5) that …	34	9	19	4	2	26.5	94.1%
Funk Interphase Cluster 33	33	Endomembrane organization and vesicular trafficking (Golgi-ER transport)	Low	Cluster 33 shows low confidence for a single dominant pathway. The strongest functional theme is endomembrane organization and Golgi-ER vesicular trafficking, supported by established members TMED10, SCYL1, RAB6A, PITPNM1, KLC2, MADD, and EHBP1L1. However, the cluster is heterogeneous, containing mitochondrial genes (ATP5F1A, NDUFV1, COQ4, MRPL41), signaling kinases (MAP4K2, RPS6KA4), DNA repair …	34	7	10	4	13	20.6	61.8%
Funk Interphase Cluster 34	34	mTORC1 signaling and lysosomal nutrient sensing	Medium	Cluster 34 is organized around mTORC1 signaling and lysosomal nutrient sensing. The core comprises six V-ATPase subunits (essential for lysosomal amino acid sensing that activates mTORC1), TSC1/TSC2 (canonical mTORC1 inhibitors), SCF components SKP1/FBXW11 (which degrade mTOR inhibitor DEPTOR), and PP2A subunits PPP2CA/PPP2R1A (which regulate AKT-mTOR signaling). The PAF1 complex (5 members) like…	33	12	19	2	0	36.4	100.0%
Funk Interphase Cluster 35	35	Mitochondrial oxidative phosphorylation and mitochondrial gene expression	Medium	Cluster 35 is enriched for mitochondrial oxidative phosphorylation components, including Complex I subunits (NDUFA3, NDUFB4), Complex V (ATP5MG), Complex I assembly (TIMMDC1), mitochondrial ribosomal proteins (MRPL22, MRPL33, MRPL39, MRPS18C), Fe-S cluster biogenesis (ISCA2), mitochondrial transport (SLC25A22, MTCH2). These 11 genes form a coherent core representing mitochondrial gene expression …	33	11	20	2	0	33.3	100.0%
Funk Interphase Cluster 36	36	Organelle protein import and endomembrane homeostasis	Low	Cluster 36 shows modest enrichment for organelle protein import and endomembrane homeostasis, anchored by mitochondrial import components (TIMM17A, TIMM50), mitochondrial tRNA synthetases (DARS2, PARS2), ubiquinone biosynthesis (COQ3), peroxisomal import (PEX6), and ER/Golgi organization (ACBD3, MBTPS2). However, significant heterogeneity exists with immune (C4A, LTB), neuronal (NOS1, CHRNG), and…	33	9	6	4	14	27.3	57.6%
Funk Interphase Cluster 37	37	mTOR signaling and nutrient-sensing pathway regulating cell growth and metabolism	Medium	This cluster contains a strong core of mTOR signaling genes (MTOR, RPTOR, RICTOR, MLST8, RHEB, PDPK1) along with upstream nutrient-sensing components (SEH1L, WDR24 from GATOR2) and a downstream effector (SLC4A7, recently shown to mediate mTORC1-dependent nucleotide synthesis). These 9 genes (~27% of cluster) form the established mTOR pathway core. The cluster also contains three distinct function…	33	9	23	1	0	27.3	100.0%
Funk Interphase Cluster 38	38	Intracellular membrane trafficking and organelle homeostasis	Medium	Cluster 38 shows medium-confidence enrichment for intracellular membrane trafficking and organelle homeostasis, encompassing ER membrane protein insertion (EMC7), Golgi trafficking (PI4KB), endosomal sorting (WASHC5, ALS2CL), lysosomal positioning/transport (BORCS5, SLC38A7), and mitochondrial membrane integrity (CRLS1, SDHD, TMEM242, NOA1). BSG contributes through its role in membrane protein tr…	33	11	18	4	0	33.3	100.0%
Funk Interphase Cluster 39	39	RNA polymerase II transcription and pre-mRNA splicing	High	Cluster 39 is dominated by genes involved in RNA polymerase II-dependent transcription and pre-mRNA splicing, with high confidence (>75% of genes fit). The cluster contains three major functional modules: (1) Mediator complex subunits (MED12, MED15, MED23) and general transcription factors (TBP, CDK7/CCNK, ELL) controlling Pol II transcription initiation and elongation; (2) splicing factors spann…	33	23	9	4	0	69.7	100.0%
Funk Interphase Cluster 40	40	Membrane lipid homeostasis and cytoskeletal organization affecting cell morphology	Low	Cluster 40 is functionally heterogeneous with no single dominant canonical pathway (Low confidence). The strongest sub-theme involves membrane lipid homeostasis and cytoskeletal organization: ETNK1 and PCYT2 catalyze sequential steps in phosphatidylethanolamine biosynthesis, ABCA3 transports phospholipids, FBLIM1 regulates actin/integrin dynamics, and PRKAB2 (AMPK) remodels the cytoskeleton. A se…	32	7	10	7	8	21.9	75.0%
Funk Interphase Cluster 41	41	tRNA wobble uridine modification and translational regulation	Medium	Cluster 41 is anchored by four Elongator complex subunits (ELP1-4) and MOCS3, which together constitute the core tRNA wobble uridine modification pathway (mcm5U/mcm5s2U). RTCB (tRNA splicing ligase) reinforces tRNA maturation as the central theme. Additional genes involved in mRNA processing (RAMAC, NELFE, GEMIN6, TTC37, RNASEH1) and translation control (RPS6KB1, DRG1) extend the pathway to broad…	31	6	8	5	12	19.4	61.3%
Funk Interphase Cluster 42	42	Cellular stress response and genome integrity maintenance	Medium	Cluster 42 shows Medium confidence for a cellular stress response and genome integrity maintenance pathway. The core is anchored by BRCA2 (DNA repair), EIF5A/DOHH (translation/hypusination axis critical for stress response and autophagy), RNF126/USP19 (protein quality control with DNA repair connections), NCOA4 (ferritinophagy/iron homeostasis), ATP6V0E1 (lysosomal function), and HMGN2 (chromatin…	31	8	16	7	0	25.8	100.0%
Funk Interphase Cluster 43	43	Mitochondrial gene expression, translation, and respiratory chain function	Low	Cluster 43 contains a core group of ~8 established mitochondrial genes spanning translation (MARS2, MRPS31, GATB, GRSF1), respiratory chain (NDUFA1), ubiquinone biosynthesis (PDSS1), protein import (TIMM8A), and quality control (CLPP). However, the cluster is heterogeneous, also containing transcription factors (MYB, SOX4, DBP), immune genes (HLA-A, BIRC2, TRIM41), and other functionally diverse …	31	8	7	5	11	25.8	64.5%
Funk Interphase Cluster 44	44	Endoplasmic reticulum homeostasis and ER-associated degradation (ERAD) / ER quality control	Medium	Cluster 44 is anchored by a strong core of ER-associated degradation (ERAD) and ER quality control genes: SYVN1 (HRD1 E3 ligase), SEL1L (SYVN1 adaptor), DERL2 (retrotranslocation channel), SURF4 (ER cargo receptor), and MPDU1 (dolichol-phosphate-mannose utilization). Additional ER-resident lipid metabolism genes (TECR, CYP4F22, GPX4) and the glycosyltransferase B3GNT3 reinforce an ER homeostasis …	31	9	17	5	0	29.0	100.0%
Funk Interphase Cluster 45	45	RNA Polymerase III transcription and tRNA biogenesis supporting translation and cell growth	Medium	Cluster 45 is organized around RNA Polymerase III transcription and tRNA biogenesis, with four Pol III subunits (POLR3A/B/E/F), the Pol III transcription factor BRF1, three aminoacyl-tRNA synthetases (DARS1, RARS1, FARSA), the tRNA modification enzyme YRDC, and translation initiation factor EIF5 forming the core. The mRNA 3'-end processing factors CSTF1/CSTF3 extend the theme to broader RNA proce…	31	12	17	2	0	38.7	100.0%
Funk Interphase Cluster 46	46	Cell cycle regulation through APC/C-mediated ubiquitin-dependent proteolysis and DREAM complex transcriptional control	High	Cluster 46 is dominated by two interconnected cell cycle regulatory modules: (1) the APC/C ubiquitin ligase complex (ANAPC2, ANAPC10, ANAPC11, FZR1) and associated cell cycle regulators (CCNA2, CCNF, PKMYT1, FBXW7, UBE2D3), and (2) the DREAM complex (LIN9, LIN37, LIN52, LIN54, RBBP4, RBBP7) which controls cell cycle gene transcription. Chromatin regulators H2AZ1 and SRCAP further support this the…	31	17	12	4	0	54.8	100.0%
Funk Interphase Cluster 47	47	No coherent biological pathway	Low	Cluster 47 lacks a single dominant biological pathway, containing genes from mitochondrial function, Golgi/secretory trafficking, actin cytoskeleton regulation, chromatin remodeling, and RNA processing. The presence of 4 nontargeting controls reinforces that this may represent a mild/background phenotypic cluster. The most promising discovery candidate is NKAPD1, which is virtually uncharacterize…	31	23	4	2	5	74.2	83.9%
Funk Interphase Cluster 48	48	Organelle homeostasis: mitochondrial and endomembrane system integrity	Low	Cluster 48 is heterogeneous (Low confidence) but shows enrichment for genes involved in mitochondrial function (BCS1L, SLC25A3, MICOS10, TFB2M, NSUN4) and ER/Golgi endomembrane homeostasis (ALG6, ATP6V0A2, ARL8B). The shared morphological phenotype likely reflects disrupted organelle architecture visible via cell painting. Four truly uncharacterized genes (C19orf25, FAM200B, CCDC30, TTC39A) are h…	31	8	10	5	8	25.8	74.2%
Funk Interphase Cluster 49	49	DNA damage response and genome integrity maintenance	Medium	Cluster 49 shows a medium-confidence enrichment for DNA damage response and genome integrity maintenance, anchored by established DDR genes RNF168, LIG1, RFC5, SIRT7, and SART3. The γH2AX channel in the screen directly measures DDR activation. A notable sub-cluster of mitochondrial genes (MRPL32, MTRF1L, TBRG4, PPARGC1B) may contribute through ROS-mediated oxidative DNA damage. The highest-priori…	30	7	19	4	0	23.3	100.0%
Funk Interphase Cluster 50	50	ER homeostasis and membrane protein biogenesis/secretory pathway	Low	Cluster 50 shows low-to-medium coherence around ER homeostasis and membrane protein biogenesis, anchored by EMC1, EMC2, ATL2, and SELENON. The cluster likely reflects shared morphological consequences of disrupted ER function, secretory pathway integrity, and protein homeostasis. The most promising discovery candidates are IQCC, MROH7, and TIGD1—virtually unstudied genes whose phenotypic clusteri…	30	4	8	5	13	13.3	56.7%
Funk Interphase Cluster 51	51	Chromatin regulation and epigenetic transcriptional repression via Polycomb Repressive Complex 2 (PRC2) and histone modification	Medium	Cluster 51 is anchored by core PRC2 components EZH2 and EED, along with histone genes (H2AC16, H4C13), chromatin-associated factors (ADNP, KDM8, PAGR1), and the PRC2-regulated pluripotency factor NANOG. This strongly implicates chromatin regulation via PRC2-mediated histone methylation and epigenetic transcriptional repression as the dominant process. The morphological phenotypes observed (DAPI/n…	30	8	14	5	3	26.7	90.0%
Funk Interphase Cluster 52	52	Pre-mRNA splicing / Spliceosome	High	Cluster 52 is dominated by pre-mRNA splicing/spliceosome components with very high confidence (>75% of genes are established spliceosome members). The cluster includes components spanning all stages of the splicing cycle: U2 snRNP subunits (SF3A1-3, SF3B1-3, SF3B5, SNRPA1), U5 snRNP/tri-snRNP components (PRPF8, EFTUD2, USP39, SNU13), catalytic step factors (AQR, BUD31, CDC40, CWC22, DHX8, RBM22, …	30	23	5	2	0	76.7	100.0%
Funk Interphase Cluster 53	53	Cytoskeletal organization and cell surface morphology (actin dynamics, intermediate filaments, and membrane trafficking)	Medium	Cluster 53 shows medium-confidence enrichment for cytoskeletal organization and cell surface morphology, encompassing actin dynamics regulators (SSH2, WIPF2, ABI3, ARHGAP23, LIMD2), intermediate filament/keratin proteins (KRT10, KRT16, KRTAP2-1, KRTAP2-4), microtubule-actin crosslinkers (GAS2L2), and membrane trafficking components (AP3B1, AP3D1, SNF8, MICALL1). Many genes map to chromosome 17, s…	30	14	8	8	0	46.7	100.0%
Funk Interphase Cluster 54	54	Endosomal sorting and ESCRT-mediated multivesicular body (MVB) biogenesis / endolysosomal trafficking	Medium	Cluster 54 is dominated by genes involved in endosomal sorting, ESCRT-mediated MVB biogenesis, and endolysosomal trafficking. The core includes ESCRT-0 (HGS), ESCRT-I (VPS28, UBAP1), ESCRT-III (CHMP6), endosomal deubiquitinase USP8, and key endocytic machinery (AAK1, CLTC, DNM2, RAB35, ATP6V0C for endosomal acidification). A notable sub-cluster of SRP pathway components (SRP19, SRP54, SRPRA) sugg…	30	10	19	1	0	33.3	100.0%
Funk Interphase Cluster 55	55	Glycosylation and nucleotide-sugar metabolism	Medium	Cluster 55 shows a core group of genes involved in glycosylation and nucleotide-sugar metabolism: GFPT1 (hexosamine pathway entry), MOGS (N-glycan trimming), UGP2 (UDP-glucose synthesis), UXS1 (UDP-xylose synthesis), NAGK (GlcNAc phosphorylation), and WBP1 (oligosaccharyltransferase complex subunit). These enzymes collectively span the biosynthesis of nucleotide-sugar donors and early N-glycan pr…	29	6	21	2	0	20.7	100.0%
Funk Interphase Cluster 56	56	ER-to-Golgi vesicular trafficking and protein secretion homeostasis	Medium	Cluster 56 is enriched for genes involved in ER-to-Golgi vesicular trafficking and secretory pathway homeostasis. The core established genes include the COG complex subunits (COG5/6/7, essential for Golgi function and retrograde trafficking), the GET pathway components (GET1, GET3, CAMLG for tail-anchored protein insertion into the ER), TRAPPC1 (TRAPP complex for ER-to-Golgi transport), TMEM131 (…	29	10	14	4	1	34.5	96.6%
Funk Interphase Cluster 57	57	Transcription-coupled genome maintenance and nuclear organization	Medium	Cluster 57 shows medium-confidence enrichment for transcription-coupled genome maintenance, encompassing TFIIH components (GTF2H2/GTF2H2C), TFIID (TAF11), RNA Pol III subunits (POLR3C/POLR3K), splicing factors (SREK1, TXNL4B), chromatin organization (SMCHD1, PDS5A), and tRNA modification (TRIT1). These genes converge on nuclear processes whose disruption would produce similar morphological phenot…	29	10	13	4	2	34.5	93.1%
Funk Interphase Cluster 58	58	Mitochondrial function, cellular energy homeostasis, and oxidative stress response	Low	Cluster 58 shows low-to-medium pathway coherence. The strongest signal involves mitochondrial function and energy homeostasis (AK2, AK4, COA7, SURF1, PMPCA) with oxidative stress connections (NOXA1, AKR1A1). However, the cluster is heterogeneous, containing genes from ER-Golgi trafficking (PEF1, TRAPPC2L, GPR89A), ribosome biogenesis (SBDS, RBM28), RNA processing (SRSF4, XPO5), and diverse other …	29	6	20	3	0	20.7	100.0%
Funk Interphase Cluster 59	59	DNA damage response and genome integrity maintenance	Medium	Cluster 59 is enriched for genes involved in the DNA damage response (DDR) and genome integrity maintenance. Five established DDR genes anchor this cluster: FANCA (Fanconi anemia/interstrand crosslink repair), XRCC2 (homologous recombination repair), UIMC1/RAP80 (BRCA1-A complex recruitment to DNA lesions via K63-ubiquitin), NSMCE4A (SMC5/6 complex for DSB repair), and POT1 (telomere protection/s…	29	5	17	7	0	17.2	100.0%
Funk Interphase Cluster 60	60	RNA Polymerase II Transcription Initiation and Chromatin-Dependent Gene Expression Regulation	High	Cluster 60 is dominated by RNA Polymerase II transcription initiation machinery, comprising seven Mediator complex subunits (MED9, MED11, MED13L, MED18, MED19, MED22, MED29), general transcription factors TFIIE (GTF2E1, GTF2E2) and TFIIH (GTF2H1, CCNH), and chromatin regulators that facilitate transcription (BRPF1, KAT6A, DPY30, ACTR5, H2AX, H2BC15). ATR clusters here likely due to its role in ph…	29	18	9	2	0	62.1	100.0%
Funk Interphase Cluster 61	61	Chromatin organization and DNA damage response	Low	Cluster 61 is heterogeneous with low pathway confidence. The best-fitting theme is chromatin organization and DNA damage response, supported by established chromatin regulators (SMARCE1, MLLT1, ERG, ZMIZ1) and DNA repair gene FANCF. However, many genes have disparate functions. The highest-priority discovery candidates are: (1) C17orf50, a completely uncharacterized gene; (2) OGA, whose O-GlcNAca…	29	5	11	5	8	17.2	72.4%
Funk Interphase Cluster 62	62	Transcription and RNA processing coupled to genome integrity and DNA damage response	Medium	Cluster 62 shows medium-confidence convergence on transcription/RNA processing coupled to genome integrity and DNA damage response. Established members span DNA repair (FANCG), transcriptional regulation (SUZ12, MED13, INTS14), mRNA splicing (SNRPB2, SRSF6, SAP18), proteasome function (ADRM1, PSMG1), and signaling (MAP2K1, FGFR1, EGLN1) — all processes whose disruption causes DNA damage detectabl…	29	12	13	4	0	41.4	100.0%
Funk Interphase Cluster 63	63	Genome integrity maintenance and DNA damage response (including replication stress from mitochondrial dysfunction and nucleotide metabolism)	Medium	Cluster 63 groups genes involved in DNA damage response/genome integrity (FANCD2, FANCL, RAD51B, MCM9, CCAR2) with a substantial set of mitochondrial function genes (POLG, MTERF3, NDUFAF3, PTCD1, DNAJC19, HCCS) and several lipid/ER metabolism genes (CERT1, DERL1, DPM1, DGKE). The unifying phenotype likely reflects γH2AX-positive DNA damage signatures detected in the screen. Direct DNA repair gene…	29	7	17	5	0	24.1	100.0%
Funk Interphase Cluster 64	64	Endoplasmic reticulum protein N-glycosylation and glycoprotein quality control	Low	This cluster has low pathway confidence. Only ALG13 and OST4 are clearly established members of the ER N-glycosylation pathway (dolichol-linked oligosaccharide biosynthesis and oligosaccharyltransferase complex, respectively). The remaining genes span diverse functions including sphingolipid biosynthesis (KDSR), mitochondrial biology (LYRM4, MTERF4, PET117), RNA processing (CMTR2, RBFA), signal t…	29	2	11	5	11	6.9	62.1%
Funk Interphase Cluster 65	65	Mitochondrial function and organellar proteostasis	Low	Cluster 65 shows low-confidence convergence on mitochondrial function and organellar proteostasis, anchored by COA6, COX5A (respiratory chain complex IV), ECSIT (complex I assembly), TRMT1/TSEN54 (tRNA processing affecting mitochondrial translation), and TMEM259/WDR83OS (ER proteostasis). The cluster is heterogeneous, suggesting the shared morphological phenotype may reflect general cellular stre…	29	7	6	4	12	24.1	58.6%
Funk Interphase Cluster 66	66	40S ribosomal subunit biogenesis and cytoplasmic translation	High	Cluster 66 is a highly coherent cluster dominated by 40S small ribosomal subunit proteins (25 RPS genes plus RPSA) and eIF3 complex subunits (EIF3A, EIF3B, EIF3I), all of which are canonical components of the cytoplasmic translation machinery. FAU encodes both the ubiquitin-like protein FUBI and ribosomal protein eS30, making it an established member. The phenotypic similarity in this morphologic…	29	28	1	0	0	96.6	100.0%
Funk Interphase Cluster 67	67	ER homeostasis, protein N-glycosylation, and cellular stress response	Low	Cluster 67 shows low pathway confidence with heterogeneous gene functions. The best unifying theme is ER homeostasis, protein N-glycosylation, and cellular stress response, anchored by STT3B (OST catalytic subunit), DHRSX (dolichol biosynthesis for glycosylation), G6PD (NADPH for ER redox), GSS (glutathione/antioxidant defense), and DNAJC2 (chaperone). The cluster likely reflects a shared morphol…	29	5	21	3	0	17.2	100.0%
Funk Interphase Cluster 68	68	Nucleotide biosynthesis, mitochondrial metabolism, and replication stress	Low	Cluster 68 shows LOW pathway confidence with heterogeneous gene functions. The strongest functional theme involves nucleotide biosynthesis (ATIC, GMPS), amino acid/glutamate metabolism (ALDH18A1), and mitochondrial function (OXA1L, TIMM9, METTL17), which collectively support cellular biosynthetic capacity. Loss of these genes likely produces similar morphological phenotypes through nucleotide dep…	29	8	14	2	5	27.6	82.8%
Funk Interphase Cluster 69	69	DNA damage response and repair (with emphasis on double-strand break repair and genome integrity maintenance)	Medium	Cluster 69 is enriched for DNA damage response and repair genes, particularly those involved in double-strand break repair (BRIP1, XRCC3, SMC6, MAD2L2), base excision repair (APEX2), DNA replication/repair (POLE3), and oxidative stress management (SOD1, FDXR, GFER). The γH2AX channel in the screen directly measures DNA damage, explaining why DDR gene perturbations cluster together morphologically…	28	9	14	5	0	32.1	100.0%
Funk Interphase Cluster 70	70	N-linked glycosylation and dolichol-linked oligosaccharide biosynthesis in the endoplasmic reticulum	Medium	Cluster 70 is anchored by a strong core of N-linked glycosylation and dolichol-linked oligosaccharide biosynthesis genes: ALG12 and ALG5 (dolichol-linked oligosaccharide assembly), STT3A and OSTC (oligosaccharyltransferase complex), DPM2 and GMPPB (mannose donor synthesis), and MANF (ER stress response/chaperone regulation). These 7 genes out of ~24 real genes (~29%) directly participate in ER gl…	28	7	14	3	4	25.0	85.7%
Funk Interphase Cluster 71	71	Genome integrity maintenance and DNA damage response	Medium	Cluster 71 groups genes whose knockout produces similar interphase morphological phenotypes, predominantly increased DNA damage (γH2AX) and altered nuclear morphology. The cluster contains direct DNA repair genes (LIG3, POLQ), kinetochore/segregation genes whose loss causes post-mitotic DNA damage (CENPT, MIS12, MIS18BP1, BORA, NDE1), and mitochondrial ETC genes (NDUFAF4, UQCRB, HSCB) whose dysfu…	28	8	11	5	4	28.6	85.7%
Funk Interphase Cluster 72	72	Ribosome biogenesis and rRNA processing	High	Cluster 72 is dominated by ribosome biogenesis and rRNA processing genes, with high confidence (>70% of genes fitting). Core established members include SSU processome components (KRR1, RPS19BP1, UTP25, TSR2), H/ACA snoRNP (GAR1), RNase P/MRP subunits (POP7, RPP30), snoRNA processing factors (ZNHIT6, TGS1, NUFIP1), nucleolar deubiquitinase USP36, RNA-binding protein RBM19, RNA Pol III factor BDP1…	28	16	10	3	0	57.1	100.0%
Funk Interphase Cluster 73	73	Endomembrane system organization and ER homeostasis	Low	Cluster 73 shows a heterogeneous gene composition with the strongest signal pointing toward endomembrane system organization and ER homeostasis, supported by DDRGK1 (ER ufmylation), SEC61A2 (ER translocon), RBSN (endosomal trafficking), CHMP4C (ESCRT-III), EXOC8 (exocyst), SREBF2 (ER-resident lipid regulator), and ZDHHC7 (Golgi palmitoyltransferase). However, significant numbers of DNA damage, ch…	28	7	11	4	6	25.0	78.6%
Funk Interphase Cluster 74	74	Cellular stress response and protein homeostasis	Low	Cluster 74 is functionally heterogeneous with LOW pathway confidence. No single canonical pathway dominates; instead, genes span Golgi trafficking (ARL1, OSBP, B3GNT2), ubiquitin-proteasome regulation (FBXL17, SOCS7, PCMTD2, NAA20), translation/stress response (PPP1R15A, EIF3H), NF-κB signaling (NFKB2), and DNA damage/replication stress (SAMHD1, STN1). The unifying morphological phenotype likely …	28	5	10	5	8	17.9	71.4%
Funk Interphase Cluster 75	75	mTORC1 nutrient sensing signaling and downstream transcription/ribosome biogenesis	Medium	Cluster 75 converges on mTORC1 nutrient sensing signaling and its downstream effects on transcription and ribosome biogenesis. Core mTORC1 pathway genes (RRAGA, MIOS, WDR59, TTI1) cluster with transcription machinery (CDK8, CCNC, GTF2H4, GTF3C2) and ribosomal components (RPL36A), consistent with mTORC1's role as a master growth regulator. The most promising discovery candidates are: (1) F8A3/F8A2…	27	9	10	2	6	33.3	77.8%
Funk Interphase Cluster 76	76	Nuclear envelope integrity, chromatin organization, and nuclear morphology	Medium	Cluster 76 converges on nuclear envelope integrity and chromatin organization, anchored by LMNA (nuclear lamina), ANKLE2 (nuclear envelope reassembly), and multiple chromatin regulators (DOT1L, HDAC7, PCGF6, SENP1, ZBTB7A). The cell-painting phenotype likely reflects altered nuclear morphology (DAPI) and possibly elevated γH2AX from chromatin disorganization. Six genes (DEXI, GLI4, SPATS2, SS18L2…	27	7	14	6	0	25.9	100.0%
Funk Interphase Cluster 77	77	Nucleotide metabolism and RNA/protein homeostasis stress response	Low	Cluster 77 is heterogeneous (Low confidence) but shows enrichment for genes involved in nucleotide metabolism (PAICS, ALAS1, HAAO), mitochondrial function (MSTO1, PGS1, RPUSD3), ribosome/RNA biogenesis (SHQ1, YAE1, WDR77), and protein quality control (RNF14, RMND5A). These diverse essential processes likely converge on similar interphase morphological stress phenotypes detectable by the cell-pain…	27	10	6	5	6	37.0	77.8%
Funk Interphase Cluster 78	78	Nuclear organization, chromatin structure, and genome integrity maintenance	Medium	Cluster 78 shows a medium-confidence enrichment for nuclear organization, chromatin structure, and genome integrity. Core established genes include nuclear lamina (LMNB2), chromatin modifiers (EHMT2, H4C11&H4C12), chromatin remodeling (CHMP1A), DNA repair/cohesion (SMC5, SLF2, CHTF8), and RNA processing (GEMIN8). The DAPI channel in the screen likely captured nuclear morphology changes upon pertu…	26	9	10	3	4	34.6	84.6%
Funk Interphase Cluster 79	79	Mitochondrial metabolism and redox homeostasis	Medium	Cluster 79 is enriched for genes involved in mitochondrial metabolism and redox homeostasis, including the mitochondrial thioredoxin system (TXN2/TXNRD2), the proline cycle (PRODH/PYCR1), the malate-aspartate shuttle (GOT2), mitochondrial translation (GFM2), and energy sensing (PRKAA1/AMPK). A notable feature is strong enrichment for chromosome 22q11.2 genes (~10 genes), a region whose deletion c…	26	7	16	3	0	26.9	100.0%
Funk Interphase Cluster 80	80	Keratinocyte differentiation and cornified envelope formation	Medium	Cluster 80 is enriched for genes involved in keratinocyte differentiation and cornified envelope (CE) formation. The epidermal differentiation complex (EDC) on chromosome 1q21 is strongly represented with multiple LCE (Late Cornified Envelope) genes (LCE1A, LCE1C, LCE3A) and SPRR (Small Proline-Rich Region) genes (SPRR2A, SPRR2B, SPRR2E), which are canonical CE structural components. S100A11 faci…	26	8	14	4	0	30.8	100.0%
Funk Interphase Cluster 81	81	Cytoplasmic dynein-1/dynactin-mediated microtubule-based intracellular transport	High	Cluster 81 is dominated by cytoplasmic dynein-1 and dynactin complex components (10 of 26 genes are established members), giving high confidence that the dominant pathway is dynein/dynactin-mediated microtubule-based intracellular transport. This motor complex is essential for retrograde vesicular transport, organelle positioning (Golgi, ER, mitochondria, endosomes), and maintenance of cellular a…	26	10	13	3	0	38.5	100.0%
Funk Interphase Cluster 82	82	Chromatin organization and nuclear architecture (condensin-mediated chromosome condensation and chromatin remodeling)	Medium	Cluster 82 is anchored by five condensin complex subunits (NCAPD2, NCAPG, NCAPH, SMC2, SMC4) and the chromatin remodeler CHD4, defining a dominant process of chromatin organization and nuclear architecture. Although condensin is canonically associated with mitotic chromosome condensation, the interphase context of this screen suggests these genes affect interphase chromatin compaction, nuclear mo…	26	6	15	5	0	23.1	100.0%
Funk Interphase Cluster 83	83	Chromatin remodeling and transcriptional regulation	Medium	Cluster 83 is enriched for genes involved in chromatin remodeling and transcriptional regulation, anchored by the SWI/SNF complex subunits ARID1A and SMARCB1, the histone demethylase KDM2B, transcriptional coactivator NCOA2, transcription factors PRDM10 and ZFX, and RNA polymerase III subunit POLR3D. These genes would produce similar morphological phenotypes upon knockout due to broad transcripti…	26	7	16	3	0	26.9	100.0%
Funk Interphase Cluster 84	84	Chromatin modification and transcriptional regulation (histone methylation/demethylation and epigenetic gene expression control)	Low	Cluster 84 contains a core group of chromatin modification and transcriptional regulation genes (KMT2B, PHF8, HCFC1, SETD5, INO80D, DR1, PELP1, C1D) that form a coherent epigenetic regulatory module centered on histone methylation/demethylation and transcriptional control. However, the cluster also contains many functionally diverse genes (vesicular trafficking, cytoskeleton, metabolism, signalin…	26	8	15	3	0	30.8	100.0%
Funk Interphase Cluster 85	85	Integrated stress response and translational homeostasis	Medium	Cluster 85 shows medium-confidence enrichment for integrated stress response (ISR) and translational homeostasis. Core established genes include GCN1 (ribosome collision sensor/ISR activator), EIF4E2/GIGYF2 (translation repression/ribosome quality control), DDIT3 (ISR effector), three Complex I subunits (NDUFA5/A8/NDUFB5, whose loss triggers mitochondrial stress and ISR), SHMT2/TSFM (mitochondria…	26	10	14	2	0	38.5	100.0%
Funk Interphase Cluster 86	86	Mitochondrial function and cellular energy metabolism	Medium	Cluster 86 contains a core of mitochondrial function genes (COA3, ERAL1, IDH3A, MRPS23, NDUFB6) spanning respiratory chain assembly, mitochondrial ribosome function, and TCA cycle metabolism, suggesting the dominant phenotype reflects mitochondrial dysfunction. However, the cluster also includes GPI-anchor biosynthesis genes (PIGS, PIGW), signaling molecules (ERBB2, RARA), and diverse other genes…	25	5	16	4	0	20.0	100.0%
Funk Interphase Cluster 87	87	Mitochondrial gene expression and respiratory chain biogenesis	Medium	Cluster 87 contains a core of mitochondrial gene expression and respiratory chain biogenesis genes: CHCHD4 (mitochondrial IMS import/disulfide relay), COQ6 (ubiquinone biosynthesis), MRPL13 and MRPL42 (mitochondrial ribosome), NARS2 (mitochondrial tRNA synthetase), and C12orf10 (mitochondrial RNA processing). These six genes provide a coherent mitochondrial biogenesis signature. The cluster also …	25	6	17	2	0	24.0	100.0%
Funk Interphase Cluster 88	88	DNA damage response and chromatin integrity signaling	Low	Cluster 88 is heterogeneous, with no single canonical pathway dominating. The strongest signal involves DNA damage response and chromatin integrity (KAT5, FANCM, USP9X), likely detected through the γH2AX channel in the screen. A notable sub-group of mitochondrial genes (MRPL35, MRPS5, LIPT1, FAHD2A) may cluster here because mitochondrial dysfunction elevates ROS and triggers nuclear DNA damage — …	25	3	16	6	0	12.0	100.0%
Funk Interphase Cluster 89	89	Mitochondrial gene expression and mitochondrial maintenance	Medium	Cluster 89 contains a core group of mitochondrial gene expression genes: TUFM (mitochondrial translation elongation factor), MRPL28 and MRPS34 (mitoribosome subunits), TRMU (mitochondrial tRNA modification), and DNAJC11 (mitochondrial inner membrane organization/MICOS complex). These five genes provide a coherent mitochondrial translation/maintenance signature. CMPK2 (mitochondrial dNTP synthesis…	25	5	16	4	0	20.0	100.0%
Funk Interphase Cluster 90	90	Chromatin organization and DNA damage response	Low	This cluster shows low pathway confidence, with heterogeneous gene functions. The strongest signal comes from chromatin components (H2BC11, H2BC9, H3-3B) and genome stability regulators (PTTG1, BUB3, C1orf109), suggesting a chromatin organization/DNA damage response theme detectable via the γH2AX and DAPI channels in the screen. However, many genes (EGFR, MYD88, UQCRC1, LMAN2, SNAP29) belong to d…	25	5	13	5	2	20.0	92.0%
Funk Interphase Cluster 91	91	Chromatin remodeling and histone acetylation-dependent transcriptional regulation	High	This cluster is dominated by components of histone acetyltransferase complexes and chromatin remodeling machinery. The ATAC complex is strongly represented (KAT2A, TADA2A, YEATS2, ZZZ3), along with PBAF/SWI/SNF-B complex members (ARID2, PBRM1) and shared chromatin remodeling ATPases (RUVBL1, RUVBL2). HEXIM1 (transcriptional elongation regulation via P-TEFb) and PPP1R10 (RNA Pol II pause-release) …	24	10	12	2	0	41.7	100.0%
Funk Interphase Cluster 92	92	ER homeostasis and protein quality control / unfolded protein response	Low	Cluster 92 is heterogeneous, containing 5 non-targeting controls and genes from diverse pathways. The best unifying theme is ER homeostasis/protein quality control, supported by DPAGT1, SRPRB, HYOU1, ANKRD13C, and TMEM30A. Several tRNA processing genes (ADAT2, TRMT5, POP5, RTRAF) may converge on this phenotype through translational fidelity effects. However, confidence is low due to significant f…	24	5	6	4	9	20.8	62.5%
Funk Interphase Cluster 93	93	Mitochondrial function and cellular energy metabolism homeostasis	Low	Cluster 93 shows low-confidence convergence on mitochondrial function and energy metabolism homeostasis, anchored by established mitochondrial genes COX20, NFU1, PMPCB, and MRPS30. The cluster is heterogeneous, containing chromatin regulators, cytoskeletal components, and signaling molecules. The top discovery candidates are METTL25 (virtually unstudied methyltransferase, priority 9), TFR2 (iron …	24	4	12	3	6	16.7	75.0%
Funk Interphase Cluster 94	94	SUMOylation pathway and protein quality control in the endoplasmic reticulum	Medium	Cluster 94 contains a core SUMOylation machinery module (SAE1, UBA2, SUMO2, PIAS4) representing the E1 activating enzyme heterodimer, the SUMO modifier itself, and an E3 SUMO ligase. This is complemented by genes involved in ER protein quality control (FBXO2, UBE2J2, SLC35B1) and ubiquitin-proteasome function (ZFAND5), suggesting the dominant process is SUMOylation-dependent protein homeostasis w…	24	4	17	3	0	16.7	100.0%
Funk Interphase Cluster 95	95	Mitotic chromosome segregation and kinetochore-spindle attachment	High	Cluster 95 is a highly coherent mitotic chromosome segregation cluster encompassing multiple functional modules: the APC/C ubiquitin ligase complex (ANAPC1, ANAPC4, ANAPC5, CDC16, CDC23), the CENPA-associated inner kinetochore (CENPC, CENPH, CENPK, CENPL, CENPM, CENPN, CENPW), the outer kinetochore microtubule-binding complexes (NUF2/NDC80 complex, SKA1, SKA2), the augmin/HAUS complex for spindle…	24	23	0	1	0	95.8	100.0%
Funk Interphase Cluster 96	96	Cellular stress response and organelle homeostasis	Low	Cluster 96 shows low pathway coherence but contains a notable subgroup of mitochondrial genes (COX4I1, COX19, ABCB10, SLC25A48) alongside ubiquitin/quality control components (TRAF2, ATG4B, VPS37B, GLMN, SH3RF2) and cytoskeletal elements (ACTA1). The dominant theme appears to be cellular stress response and organelle homeostasis, where perturbation produces similar morphological phenotypes detect…	24	7	8	7	2	29.2	91.7%
Funk Interphase Cluster 97	97	mRNA transcription and pre-mRNA splicing/processing	High	Cluster 97 is dominated by genes involved in mRNA transcription and pre-mRNA splicing/processing. Core established members include POLR2A (RNA Pol II catalytic subunit), multiple spliceosome components (SART1, SF1, SNRNP27, HNRNPA1, RBM42), snRNA transcription factors (SNAPC3, UBTF), the transcription elongation factor EAF1, and the R2TP/prefoldin-associated proteins URI1 and ZNHIT2 that facilita…	24	11	10	3	0	45.8	100.0%
Funk Interphase Cluster 98	98	Mitochondrial gene expression and organellar homeostasis	Low	Cluster 98 is heterogeneous with low pathway confidence. The strongest signal involves mitochondrial gene expression (LARS2, MRPS25, MRPS26, TFB1M), but many genes span unrelated functions (immunity, circadian rhythm, angiogenesis). The most promising discovery candidates are TCEAL4 and ZNF525 (virtually uncharacterized), and MCTS1 (whose translational reinitiation activity could regulate mitocho…	24	4	5	4	11	16.7	54.2%
Funk Interphase Cluster 99	99	No coherent biological pathway	Low	This cluster is dominated by 20 nontargeting control guides (out of 24 total entries), which represent negative controls in the CRISPR screen that do not target any gene. Their presence as the vast majority of the cluster strongly indicates that this cluster captures the baseline/unperturbed cellular phenotype rather than any specific biological pathway. The four actual genes (MCL1, MDC1, PUM3, U…	24	0	0	0	24	0.0	0.0%
Funk Interphase Cluster 100	100	Histone H2B monoubiquitination (H2BK120ub1) and ubiquitin-dependent chromatin/transcriptional regulation	Medium	This cluster is centered on the histone H2B monoubiquitination (H2BK120ub1) pathway and its downstream chromatin modification crosstalk. The core machinery is well-represented: RNF20/RNF40 (E3 ligase), UBE2A (E2 enzyme), WAC (transcription-H2Bub linker), WDR5/GATAD1 (H3K4me writers/readers downstream of H2Bub), PRMT1 (histone arginine methylation), and UBA6 (E1 activating enzyme). The most compel…	23	8	11	3	1	34.8	95.7%
Funk Interphase Cluster 101	101	No coherent biological pathway	Low	This cluster is overwhelmingly composed of nontargeting control guides (21 out of 23 members), which are negative controls in the CRISPR screen that do not target any gene. Their clustering together indicates they share a common baseline/unperturbed morphological phenotype, which is expected behavior in a well-performing screen. The two actual genes present—FCN2 (a secreted lectin involved in inn…	23	0	0	0	23	0.0	0.0%
Funk Interphase Cluster 102	102	No coherent biological pathway	Low	Cluster 102 contains 18 genes plus 5 nontargeting controls, with no coherent single biological pathway explaining the grouping. The genes span diverse functions: DNA repair (ERCC4), cell adhesion (CDH5), sphingolipid biosynthesis (SPTLC2), tubulin (TUBA4A), cell cycle regulation (FBXO5), lipid signaling (LPAR2), CoA biosynthesis (PANK3), retinol metabolism (RDH5), magnesium transport (SLC41A1), G…	23	0	5	5	13	0.0	43.5%
Funk Interphase Cluster 103	103	Mitochondrial protein import and inner membrane organization	Low	Cluster 103 contains a core of mitochondrial genes (TIMM10, TIMM22, HIGD2A, AKAP1) involved in mitochondrial protein import, inner membrane organization, and respiratory chain assembly, suggesting the dominant process is mitochondrial inner membrane biogenesis/protein import. However, the cluster is heterogeneous, with many genes from unrelated pathways (Notch signaling, fatty acid synthesis, ery…	23	4	8	6	5	17.4	78.3%
Funk Interphase Cluster 104	104	Nuclear pore complex assembly and nuclear envelope organization	High	Cluster 104 is dominated by nuclear pore complex (NPC) components, particularly members of the Nup107-160 subcomplex (NUP107, NUP133, NUP160, NUP37, NUP43, NUP85), along with NUP98, SEC13 (dual NPC/COPII component), AHCTF1 (NPC assembly factor), and LMNB1 (nuclear lamina). These 10 genes establish a clear nuclear envelope/NPC assembly pathway. The remaining 13 genes fall into two interesting func…	23	10	13	0	0	43.5	100.0%
Funk Interphase Cluster 105	105	Chromatin remodeling and transcriptional regulation via SWI/SNF complexes	Low	Cluster 105 contains three established SWI/SNF chromatin remodeling complex members (BAZ2A, BICRA, SMARCC1), suggesting chromatin remodeling as the dominant process. However, the majority of genes in the cluster have no clear connection to this pathway, yielding low confidence. The cluster is heterogeneous, containing genes from diverse pathways including cytoskeletal regulation (CALD1), immune s…	23	3	9	3	8	13.0	65.2%
Funk Interphase Cluster 106	106	Ubiquitin-proteasome system: cullin-RING ligase neddylation and 26S proteasomal degradation	High	Cluster 106 is dominated by the ubiquitin-proteasome system, specifically the cullin-RING ligase (CRL) neddylation pathway and 26S proteasomal degradation. The cluster contains the complete 19S proteasome ATPase ring (PSMC1-6), a 19S lid subunit (PSMD2), the core CRL3 scaffold (CUL3), the neddylation machinery (NEDD8, UBE2M), CRL regulators (CAND1, ARIH1), a CUL3 substrate adaptor (KCTD10), and t…	23	14	7	2	0	60.9	100.0%
Funk Interphase Cluster 107	107	Mitochondrial respiratory chain biogenesis and oxidative phosphorylation	Medium	Cluster 107 is enriched for genes involved in mitochondrial respiratory chain biogenesis and oxidative phosphorylation. Eight genes are established members: FOXRED1 and NDUFA10/NDUFC2-KCTD14 (Complex I assembly/subunits), UQCC3 (Complex III assembly), MALSU1/MTG1 (mitochondrial ribosome assembly), MRM3 (mitochondrial rRNA modification), and MRPS27 (mitochondrial ribosomal protein). This represent…	23	8	12	3	0	34.8	100.0%
Funk Interphase Cluster 108	108	ER-Golgi vesicular trafficking and endomembrane system organization	Medium	Cluster 108 contains a core group of ER-Golgi vesicular trafficking genes (BNIP1, STX18, YKT6, SCFD1, COG8, PREB, GET4) along with ER membrane-remodeling scramblases (TMEM41B, VMP1), strongly supporting endomembrane system organization as the dominant process. The cluster also includes mTORC1 lysosomal signaling components (RRAGC, LAMTOR2) which connect to membrane dynamics, and a notable sub-clu…	23	9	14	0	0	39.1	100.0%
Funk Interphase Cluster 109	109	Pre-mRNA splicing and spliceosome assembly	Medium	Cluster 109 is enriched for pre-mRNA splicing and spliceosome assembly components. Six genes (DDX42, DDX5, SNRPC, SRSF1, SUGP2, RBM48) are established splicing factors spanning U1 snRNP function, U2 snRNP assembly, SR protein-mediated splice site selection, and minor spliceosome activity. This represents ~26% of the cluster as core splicing genes, with several additional genes having plausible in…	23	6	7	7	3	26.1	87.0%
Funk Interphase Cluster 110	110	Pre-mRNA splicing / Spliceosome assembly and function	High	Cluster 110 is a highly coherent spliceosome/pre-mRNA splicing cluster. It contains all seven Sm core proteins (SNRPB, SNRPD1-D3, SNRPE, SNRPF, SNRPG), U1 snRNP component SNRNP70, SF3B subcomplex members (SF3B4, SF3B6, PHF5A), the PRP19-CDC5L complex (PRPF19, CDC5L), step-specific factors (SLU7, SNW1, YJU2), splicing regulators (RBM39, IK, MFAP1, ZMAT2), and U2AF1. Over 90% of genes are well-esta…	23	21	2	0	0	91.3	100.0%
Funk Interphase Cluster 111	111	Chromatin organization and DNA damage response	Low	Cluster 111 shows a partial enrichment for chromatin organization and DNA damage response genes (CTCF, INO80E, NSMCE1, SLX1A, FBXL19, NUBP1), consistent with γH2AX-based phenotypic readout. However, many genes (especially NPIP family members, metabolic enzymes) lack clear connections, yielding low pathway confidence. Several genes map to 16p11.2, suggesting genomic proximity may contribute to co-…	23	6	8	9	0	26.1	100.0%
Funk Interphase Cluster 112	112	Ribosome biogenesis (primarily 60S ribosomal subunit assembly and pre-rRNA processing)	High	Cluster 112 is dominated by ribosome biogenesis genes, specifically factors involved in 60S ribosomal subunit assembly and pre-rRNA processing. 13 of 22 genes (59%) have well-established roles in this pathway, and several additional genes have plausible connections, bringing confidence to High (>70% when including NOC2L, NOC3L, PAK1IP1, RSL1D1 which have nucleolar/ribosomal connections). The most…	22	13	7	2	0	59.1	100.0%
Funk Interphase Cluster 113	113	Chromatin regulation and DNA damage signaling	Medium	Cluster 113 shows medium-confidence enrichment for chromatin regulation and DNA damage signaling, anchored by established genes ERCC2 (NER/TFIIH), E2F1 (cell cycle/DNA damage), STK11 (AMPK/DNA damage), PHF20 (p53 stabilization), KAT14 (histone acetylation), and SUDS3 (HDAC complex). The most promising discovery candidates are UBE2L5, an essentially uncharacterized E2 conjugating enzyme that may f…	22	6	8	2	6	27.3	72.7%
Funk Interphase Cluster 114	114	PIKK-dependent stress signaling and membrane/organelle homeostasis	Low	Cluster 114 is functionally heterogeneous but shows enrichment for genes involved in PIKK-dependent stress signaling (ATRIP, TELO2), PI3K/autophagy/membrane trafficking (PIK3R4, RUBCN, VPS8), and RAS-MAPK signaling (RAF1, SOS1), with additional ubiquitin/UFM1 pathway components (UBA5). The morphological phenotypes detected via γH2AX, DAPI, and cytoskeletal markers likely reflect convergent effect…	22	8	12	2	0	36.4	100.0%
Funk Interphase Cluster 115	115	Centrosome/centriolar satellite organization and microtubule cytoskeleton integrity	High	Cluster 115 is dominated by genes involved in centrosome organization, centriole biogenesis, and centriolar satellite function. Core centrosomal genes (PLK4, SASS6, STIL, CEP350, PCM1) and microtubule components (TUBB4B, TBCC) form a strong established core, with RANBP1 contributing through RAN-dependent microtubule regulation. This explains >70% of the cluster, yielding high confidence. The most…	22	8	13	1	0	36.4	100.0%
Funk Interphase Cluster 116	116	Cellular stress response and genome integrity maintenance (ER stress, nucleotide metabolism, and DNA damage signaling)	Low	Cluster 116 is heterogeneous (Low confidence pathway), but genes converge on a phenotype consistent with cellular stress responses affecting genome integrity and nuclear morphology. The cluster includes canonical DNA damage/chromatin genes (ACD, RMI1, EHMT1, H2AC17), stress response/autophagy genes (MAP1LC3B, AMFR), and metabolic genes whose loss likely induces replication stress or ROS-mediated …	22	7	12	3	0	31.8	100.0%
Funk Interphase Cluster 117	117	Protein homeostasis and endomembrane/secretory pathway integrity	Medium	Cluster 117 converges on protein homeostasis and endomembrane/secretory pathway integrity, with established members spanning ER translocation (SEC61B), Golgi structure (GOLGA2), vesicle trafficking (RAB6D), N-glycosylation (DOLPP1), ubiquitin-mediated quality control (UBE2L3), protein synthesis (RPLP1), and mTORC1 nutrient sensing (CASTOR2). The morphological phenotypes likely reflect disrupted o…	22	8	11	3	0	36.4	100.0%
Funk Interphase Cluster 118	118	Chromatin integrity and DNA damage response	Low	Cluster 118 shows low-to-medium coherence around chromatin integrity and DNA damage response, anchored by DNMT1 (genome stability via methylation), PCID2 (R-loop-associated DNA damage, BRCA2 stabilization), and MKRN1 (p53 regulation). The γH2AX channel in the screen likely captures the shared DNA damage phenotype. However, significant heterogeneity exists with odorant receptors, a neurotrophin, a…	22	3	9	7	3	13.6	86.4%
Funk Interphase Cluster 119	119	ER membrane protein biogenesis and secretory pathway homeostasis	Medium	Cluster 119 is anchored by three EMC subunits (EMC3, EMC6, MMGT1) and SEC23B (COPII), pointing to ER membrane protein biogenesis and early secretory pathway as the dominant process. Loss of these genes would disrupt ER membrane protein insertion and ER-to-Golgi transport, producing characteristic morphological changes detectable by cell painting. The highest-priority discovery candidates are WBP1…	22	4	15	2	1	18.2	95.5%
Funk Interphase Cluster 120	120	DNA replication, repair, and genome integrity maintenance	Medium	Cluster 120 shows a core group of genes involved in DNA replication and repair (POLD2, RFC2, PPP4C) along with CAD which supplies pyrimidine nucleotides essential for DNA synthesis. A compelling sub-theme involves iron-sulfur cluster biogenesis (NFS1, CIAO3), which is mechanistically linked because Fe-S clusters are essential cofactors for numerous DNA replication and repair enzymes (DNA polymera…	22	4	12	6	0	18.2	100.0%
Funk Interphase Cluster 121	121	MYC-driven transcriptional regulation of cell growth and proliferation	Medium	Cluster 121 is organized around MYC-driven transcriptional regulation of cell growth and proliferation. The core includes MYC-MAX, GABPA-GABPB1 (mitochondrial biogenesis), chromatin regulators (SETD2, ZMYND8), and RNA processing factors (SON, HNRNPM, ILF3) that collectively support the transcriptional output required for cell growth. The most promising discovery candidates are: (1) CCDC174, a vir…	22	10	9	3	0	45.5	100.0%
Funk Interphase Cluster 122	122	Nucleotide biosynthesis and cell proliferation support	Low	Cluster 122 is heterogeneous, making pathway assignment challenging. The strongest functional theme involves nucleotide biosynthesis and metabolic support for cell proliferation, anchored by ASNS (asparagine synthetase), IMPDH1 (guanine nucleotide synthesis), DHFR2 (folate/thymidylate metabolism), and CARS1 (tRNA charging). Several cell cycle genes (CCNB1, RCC1, DLGAP5, SKA3, NCAPG2) are present …	22	6	8	5	3	27.3	86.4%
Funk Interphase Cluster 123	123	Chromatin organization and nuclear morphology regulation	Low	Cluster 123 is heterogeneous with low pathway confidence. The best unifying theme is chromatin organization and nuclear morphology regulation, as perturbation of these diverse genes likely converges on similar nuclear/cellular morphological phenotypes in the cell-painting assay. Established chromatin regulators (HDGFL2, GRHL2, PPM1G) and DNA replication factors (DSCC1) anchor the cluster, while I…	22	5	14	3	0	22.7	100.0%
Funk Interphase Cluster 124	124	DNA damage response and genome integrity maintenance	Medium	Cluster 124 shows a medium-confidence enrichment for DNA damage response and genome integrity maintenance, anchored by established DDR genes FANCC, FUS, CHTF18, PPP4R3A, TERT, and SIVA1. The γH2AX channel in the screen likely drives clustering of genes whose loss elevates DNA damage markers. The highest-priority discovery candidates are ANTXRL (virtually unstudied, priority 9) and MRPS16 (minimal…	22	6	14	2	0	27.3	100.0%
Funk Interphase Cluster 125	125	Genome integrity and DNA damage response with associated chromatin/nuclear organization	Low	This cluster shows low pathway confidence, as the 22 genes span diverse biological functions including DNA repair (FAAP20), chromatin regulation (SCMH1), metabolism (MVK, MMACHC), mitochondrial function (NDUFS5), and membrane biology (PIGV, HIP1R). The proposed dominant process—genome integrity and DNA damage response—is anchored by FAAP20 (Fanconi anemia DNA repair) and SCMH1 (Polycomb-mediated …	22	2	12	5	3	9.1	86.4%
Funk Interphase Cluster 126	126	mRNA processing and 3'-end formation / alternative polyadenylation	Medium	Cluster 126 is enriched for genes involved in mRNA processing, particularly 3'-end cleavage and alternative polyadenylation (APA). The CFIm complex (CPSF6, NUDT21) and EJC/splicing regulators (RNPS1, PNN, CLNS1A) form the established core, with BRD4 linking transcription elongation to RNA processing. The highest-priority discovery candidates are DNAJC17 (poorly characterized co-chaperone with pot…	22	6	9	3	4	27.3	81.8%
Funk Interphase Cluster 127	127	PI3K/AKT/mTOR and NF-κB signaling regulating cell proliferation, survival, and membrane trafficking	Low	Cluster 127 shows low pathway confidence with heterogeneous gene functions. The best unifying theme involves PI3K/AKT/mTOR and NF-κB signaling intersecting with membrane trafficking and phosphoinositide metabolism. Core established genes include FLT3 (receptor tyrosine kinase activating PI3K/AKT/mTOR), PRKCZ (atypical PKC in PI3K and NF-κB signaling), PI4KA (phosphoinositide synthesis), C18orf32 …	22	5	14	3	0	22.7	100.0%
Funk Interphase Cluster 128	128	Golgi apparatus structure, morphology, and vesicle trafficking	Medium	Cluster 128 is dominated by primate-specific golgin family members (GOLGA6 and GOLGA8 subfamilies) alongside WHAMM, a known Golgi morphology and ER-to-Golgi trafficking regulator. The dominant process is Golgi apparatus structure and vesicle trafficking. The 12 GOLGA paralogs are almost entirely uncharacterized functionally despite their clear phenotypic impact on cell morphology, making them hig…	21	1	7	13	0	4.8	100.0%
Funk Interphase Cluster 129	129	Mitochondrial protein import and mitochondrial function/homeostasis	Medium	Cluster 129 is enriched for genes involved in mitochondrial protein import and mitochondrial function. The core established genes include TOMM40 (outer membrane translocase), TIMM13 (intermembrane space chaperone), PAM16 (inner membrane import regulator), ABCB7 (mitochondrial iron-sulfur cluster export), HSD17B10 (mitochondrial dehydrogenase and RNase P component), SDHC (Complex II subunit), and …	21	7	11	3	0	33.3	100.0%
Funk Interphase Cluster 130	130	Actin cytoskeleton organization and cell morphology	Low	Cluster 130 shows low pathway coherence but the strongest functional theme is actin cytoskeleton organization and cell morphology, anchored by C19orf54 (actin maturation protease), STRN4 (STRIPAK/cytoskeleton remodeling), LSP1 (actin-binding), and TNNT1 (actin-myosin regulation). Many genes are tissue-specific (OR7G2, KRTAP10-1, CGB3) or belong to unrelated pathways, suggesting the morphological …	21	4	6	4	7	19.0	66.7%
Funk Interphase Cluster 131	131	DNA damage response and genome integrity maintenance	Low	Cluster 131 shows a low-confidence enrichment for DNA damage response and genome integrity maintenance, with 5 established DDR genes (ADPRHL2, CDKN2AIP, NEK1, POLM, UFC1) forming the core. The cluster is heterogeneous, containing vesicle trafficking genes (EXOC2, RIC1, SMAP2, SNAP91, SLC35A1) and functionally diverse genes (KCNQ5, CHGA, ACTL7A). The γH2AX channel in the screen likely drives clust…	21	5	7	2	7	23.8	66.7%
Funk Interphase Cluster 132	132	RAS-MAPK/ERK signaling pathway and its downstream effects on cell morphology and proliferation	Medium	Cluster 132 is anchored by core RAS-MAPK/ERK signaling components (MAPK1, PTPN11, SHOC2) along with Hippo pathway effectors (WWTR1, DLG5) that share significant crosstalk with MAPK signaling in regulating cell morphology, proliferation, and cytoskeletal organization. The phenotypic clustering likely reflects shared morphological consequences of perturbing growth factor signaling and its downstrea…	21	5	13	3	0	23.8	100.0%
Funk Interphase Cluster 133	133	Mitochondrial function and bioenergetics	Low	Cluster 133 shows a low-confidence enrichment for mitochondrial function and bioenergetics, with 6 established genes spanning oxidative phosphorylation (ATP5MGL, COX15), mitochondrial calcium regulation (MICU1), mitochondrial translation (MTG2), mtDNA maintenance (TWNK), and heme biosynthesis (UROS). The remaining genes are heterogeneous, including developmental transcription factors and signalin…	21	6	5	2	8	28.6	61.9%
Funk Interphase Cluster 134	134	Nuclear organization and cytoskeletal integrity	Low	Cluster 134 is functionally heterogeneous with low pathway confidence. The best unifying theme is nuclear organization and cytoskeletal integrity, supported by nuclear pore (POM121C), nuclear import (IPO13), chromatin (H2BC3), transcription (GTF2H3, CRCP), cell cycle/cytoskeleton (CDK6), and actin/ECM linkage (ACTG2, SGCE) genes. The most promising discovery candidates are ATXN7L1 (potential chro…	21	7	4	4	6	33.3	71.4%
Funk Interphase Cluster 135	135	Mitochondrial gene expression and mitochondrial function	High	Cluster 135 is dominated by genes involved in mitochondrial gene expression and mitochondrial function. The core includes five mitochondrial ribosomal protein genes (MRPL19, MRPL3, MRPL47, MRPS33, MRPS35), the mitochondrial translation elongation factor GFM1, the mitochondrial protease/chaperone CLPX, the inner membrane fusion GTPase OPA1, its processing protease PARL, and Complex I subunit NDUFA…	21	10	7	4	0	47.6	100.0%
Funk Interphase Cluster 136	136	40S ribosomal subunit biogenesis and 18S rRNA processing (SSU processome pathway)	High	Cluster 136 is a highly coherent group representing 40S ribosomal subunit biogenesis, specifically the SSU processome pathway responsible for 18S rRNA processing and 40S subunit maturation. The cluster contains SSU processome components (FCF1, IMP4, NOL6, PNO1, UTP11, UTP3, DHX37, RCL1, BUD23), late 40S maturation factors (LTV1, NOB1), and small subunit ribosomal proteins that participate in both…	21	18	2	1	0	85.7	100.0%
Funk Interphase Cluster 137	137	Chromatin remodeling, transcriptional regulation, and genome stability maintenance	Medium	Cluster 137 shows medium-confidence enrichment for chromatin remodeling, transcriptional regulation, and genome stability maintenance. Established members include SMARCAL1 (replication fork stabilization), MMS19 (Fe-S cluster assembly for DNA repair), SMARCD2/TBL1XR1 (chromatin remodeling complexes), and EXOSC1/DBR1 (RNA processing linked to genome integrity via R-loop prevention). The highest-pr…	21	6	11	4	0	28.6	100.0%
Funk Interphase Cluster 138	138	Pre-mRNA splicing via the spliceosome (U4/U6-U5 tri-snRNP assembly and function)	High	Cluster 138 is dominated by core spliceosomal components, particularly subunits of the U4/U6-U5 tri-snRNP complex (PRPF3/4/6/31, SNRNP200, TXNL4A), the LSM2-8 heptameric ring that binds U6 snRNA, and splicing regulators (SRSF2, PRPF38A, UBL5). Over 70% of genes are established spliceosome components, giving high confidence in the pathway assignment. The most interesting discovery candidates are: …	21	15	6	0	0	71.4	100.0%
Funk Interphase Cluster 139	139	Ribosome biogenesis and rRNA processing	Medium	Cluster 139 is best explained by ribosome biogenesis and rRNA processing, with 7 established genes (EXOSC10, MPHOSPH6, LAS1L, NOL9, XRN2, LARP1, EIF4A3) forming a coherent core involved in rRNA maturation, exosome-mediated RNA processing, and translational regulation of ribosomal protein mRNAs. A secondary subgroup of mevalonate pathway genes (IDI1, GGPS1, with PAQR3 as regulator) and centrosome/…	20	7	12	1	0	35.0	100.0%
Funk Interphase Cluster 140	140	N-linked glycosylation and ER protein processing	High	Cluster 140 is dominated by genes involved in N-linked glycosylation and ER protein processing. The core pathway includes dolichol biosynthesis (DHDDS, NUS1), dolichol-linked oligosaccharide assembly (ALG2, ALG11), oligosaccharyltransferase complex subunits (DAD1, RPN1, RPN2), ER translocation (SEC62), ER-to-Golgi transport (TFG), and ER lumen acetylation (SLC33A1). These 10 genes represent a coh…	20	10	10	0	0	50.0	100.0%
Funk Interphase Cluster 141	141	Mitochondrial function and ER-linked metabolic homeostasis	Medium	Cluster 141 contains a core of mitochondrial electron transport chain components (COX6C/Complex IV, UQCRC2/Complex III, NDUFB10/Complex I), mitochondrial matrix protease LONP1, mitochondrial ribosomal protein MRPS28, and THG1L (mitofusin GEF regulating mitochondrial fusion). This establishes mitochondrial function and bioenergetics as the dominant process. Additional genes involved in ER glycopro…	20	6	10	4	0	30.0	100.0%
Funk Interphase Cluster 142	142	Mitochondrial function and cellular stress response	Low	This cluster contains three established mitochondrial genes (COX6B1/Complex IV, NDUFA7/Complex I, MICOS13/cristae maintenance), suggesting mitochondrial function and morphology as the dominant process. However, the cluster is heterogeneous with many genes from unrelated pathways (zinc finger transcription factors, extracellular matrix, sphingomyelin metabolism, antiviral defense), yielding low co…	20	3	10	7	0	15.0	100.0%
Funk Interphase Cluster 143	143	Chromatin remodeling and transcriptional regulation via histone modification complexes	High	Cluster 143 is dominated by genes involved in chromatin remodeling and transcriptional regulation. The core includes NuA4/TIP60 HAT complex members (EP400, EPC2, TRRAP), the SWI/SNF subunit SMARCD1, histone demethylase KDM1A, SET1/COMPASS component WDR82, and E2F pathway transcription factors (E2F3, TFDP1). The elongin/CUL2 ubiquitin ligase components (ELOA, ELOB, ELOC, CUL2) connect through thei…	19	12	6	1	0	63.2	100.0%
Funk Interphase Cluster 144	144	YAP1/Hippo signaling and mechanotransduction-regulated cell morphology	Medium	Cluster 144 shows a medium-confidence association with YAP1/Hippo signaling and mechanotransduction-regulated cell morphology. YAP1 is the central hub, with ZYX (focal adhesions/mechanosensing), SH3PXD2A (actin-rich structures/podosomes), and GAB2 (receptor signaling) as established contributors. The highest-priority discovery candidates are BTBD17 (completely uncharacterized BTB-domain protein, …	19	4	7	4	4	21.1	78.9%
Funk Interphase Cluster 145	145	RNA exosome-mediated RNA degradation and surveillance	High	This cluster is dominated by RNA exosome components: all 8 non-catalytic core subunits (EXOSC2-9), the catalytic subunit DIS3, the RNA helicase cofactor MTREX, and the PAXT complex subunit ZFC3H1 — together comprising 11/19 genes (58%) with direct, well-established roles. Including RNA processing-adjacent genes (CASC3, ZNF830), the pathway coverage exceeds 70%. The highest-priority candidates for…	19	11	7	1	0	57.9	100.0%
Funk Interphase Cluster 146	146	NFE2L1/NRF1-mediated proteasome homeostasis and ER-associated protein quality control via the CTLH E3 ubiquitin ligase complex	High	This cluster is dominated by two interconnected biological processes: (1) NFE2L1/NRF1-mediated proteasome homeostasis, and (2) the CTLH E3 ubiquitin-protein ligase complex. NFE2L1 is the central transcription factor that senses proteasome insufficiency from the ER membrane; DDI2 is the protease that cleaves NFE2L1 to release it for nuclear translocation. The NF-Y heterotrimer (NFYA/NFYB/NFYC) is …	19	9	8	2	0	47.4	100.0%
Funk Interphase Cluster 147	147	Mitochondrial oxidative phosphorylation and energy metabolism	High	Cluster 147 is dominated by mitochondrial oxidative phosphorylation genes spanning Complex I (NDUFS1, NDUFB2, NDUFB9), Complex V/ATP synthase (ATP5F1B, ATP5F1C), TCA cycle enzymes (CS, MDH2), mitochondrial NAD+ transport (SLC25A51), and mitochondrial translation (MRPL12). This represents a coherent mitochondrial energy metabolism signature. The co-clustering of actin regulatory genes (CFL1, CAP1,…	19	9	8	2	0	47.4	100.0%
Funk Interphase Cluster 148	148	Cytokinesis and abscission	High	Cluster 148 is dominated by genes involved in cytokinesis and abscission. The core machinery is well-represented: centralspindlin complex (KIF23, RACGAP1), CPC components (AURKB, BIRC5, CDCA8), midzone organizers (PRC1, ANLN, ECT2), midbody/abscission factors (CEP55, VPS4A, CIT, KIF14, KIF20A), and the cohesin cleavage protease ESPL1. Despite being an interphase screen, knockout of these cytokine…	19	15	5	0	0	78.9	100.0%
Funk Interphase Cluster 149	149	Mitochondrial oxidative phosphorylation and electron transport chain	High	Cluster 149 is dominated by mitochondrial oxidative phosphorylation genes spanning Complex I (NDUFA6, NDUFC1, NDUFV2, DMAC1), Complex III (CYC1, UQCRFS1), Complex V (ATP5ME), mitochondrial translation (MRPL18, MRPL55, MRPL57, GATC), and mitochondrial RNA metabolism (LRPPRC). This represents >50% of the cluster with high confidence. Two mitoribosomal proteins (MRPL55, MRPL57) are virtually unchara…	19	10	7	2	0	52.6	100.0%
Funk Interphase Cluster 150	150	Cellular stress response and homeostasis (mitochondrial function, protein quality control, and survival signaling)	Low	Cluster 150 is functionally heterogeneous (Low confidence pathway), but genes converge on a cellular stress and homeostasis theme. Loss of mitochondrial genes (COX16, SLC30A9), metabolic enzymes (RFK, ACSL3), survival regulators (CFLAR, TAZ), and protein quality control factors (HBS1L, METAP1) likely produces similar stress-related morphological phenotypes detectable by cell painting. The highest…	19	5	8	2	4	26.3	78.9%
Funk Interphase Cluster 151	151	Chromatin regulation and transcriptional control of gene expression	Medium	Cluster 151 contains a core group of chromatin regulators and transcription factors: ASF1A (histone chaperone), CDYL (chromatin reader/repressor), KAT6B (histone acetyltransferase), NFE2L2 (stress-responsive transcription factor), ZEB2 (transcriptional repressor), RPRD1B (RNA Pol II CTD regulator), HOXD13 (developmental transcription factor), and MCM6 (replicative helicase with chromatin associat…	19	8	9	2	0	42.1	100.0%
Funk Interphase Cluster 152	152	DNA damage response and genome integrity maintenance	Low	Cluster 152 shows low pathway confidence with heterogeneous gene functions. The best-fitting theme is DNA damage response and genome integrity maintenance, anchored by RAD50 (MRN complex, DSB repair), RNASEH2C (RNA:DNA hybrid resolution, genome stability), and BCL2 (apoptosis/survival downstream of DNA damage). The screen's use of γH2AX as a readout makes DNA damage phenotypes directly detectable…	19	3	10	5	1	15.8	94.7%
Funk Interphase Cluster 153	153	RNA Polymerase II transcription and transcription-coupled nucleotide excision repair (TC-NER)	Medium	Cluster 153 shows a medium-confidence enrichment for RNA Polymerase II transcription and transcription-coupled nucleotide excision repair (TC-NER). Core established genes include ERCC3 and UVSSA (direct TC-NER components), GPN3 (RNA Pol II assembly), ZC3H8 (LEC/snRNA transcription), and TOE1 (snRNA processing). The cluster also contains a notable mitochondrial subgroup (COX17, NDUFAF7, MRPL53, HT…	18	5	10	3	0	27.8	100.0%
Funk Interphase Cluster 154	154	Sphingolipid biosynthesis and ER/endomembrane lipid metabolism	Low	This cluster contains two canonical sphingolipid biosynthesis genes (SPTLC1, SPTSSA) that form the serine palmitoyltransferase complex, but the remaining genes are functionally diverse, spanning endomembrane trafficking (CHP1), mitochondrial biology (MARCHF5, CPOX, MRPL1), protein prenylation (FNTB), ubiquitin-mediated proteolysis (RNF4, RNF214), G-protein signaling (GNB1), DNA repair (HELQ), and…	18	2	11	2	3	11.1	83.3%
Funk Interphase Cluster 155	155	RNA Polymerase I-dependent rDNA transcription and ribosome biogenesis	High	Cluster 155 is a highly coherent cluster representing RNA Polymerase I-dependent rDNA transcription and coupled ribosome biogenesis. It contains the core Pol I catalytic subunits (POLR1A, POLR1B, POLR1C, POLR1E, TWISTNB, CD3EAP, ZNRD1), the SL1/TIF-IB transcription initiation complex (TAF1A, TAF1B, TAF1C, TAF1D), the Pol I-specific initiation factor RRN3, and SSU processome/ribosome biogenesis fa…	18	16	1	1	0	88.9	100.0%
Funk Interphase Cluster 156	156	Cell-cell adhesion and epithelial junctional organization	Low	This cluster shows low pathway confidence with heterogeneous gene functions. The best-fitting theme is cell-cell adhesion and junctional organization, supported by CADM4 (cell adhesion molecule), MICALL2 (tight junction/adherens junction assembly via recycling endosomes), and CCDC85B (beta-catenin interactor regulating cell-cell adhesion). However, the cluster contains many genes from diverse pat…	18	3	12	3	0	16.7	100.0%
Funk Interphase Cluster 157	157	mRNA 3'-end processing, polyadenylation, and pre-mRNA splicing	High	Cluster 157 is dominated by genes involved in mRNA 3'-end processing and pre-mRNA splicing. The CPSF complex (CPSF1, CPSF2, CPSF3, WDR33) and associated factors (SYMPK, SSU72) represent the core 3'-end cleavage and polyadenylation machinery. Splicing factors (SRRM2, BUD13, SNIP1, WBP11, CTNNBL1) and the CCR4-NOT deadenylase complex (CNOT1, CNOT10, CNOT11) complete the mRNA lifecycle regulation th…	18	14	4	1	0	77.8	100.0%
Funk Interphase Cluster 158	158	NF-κB signaling and transcriptional regulation of stress/inflammatory responses	Low	This cluster shows low pathway confidence, with significant functional heterogeneity. The strongest unifying theme is NF-κB signaling and transcriptional stress responses: RELA is the canonical NF-κB subunit, BRMS1 directly represses NF-κB by promoting RELA deacetylation, and USP35 inhibits TNFα-induced NF-κB activation via TNIP2 stabilization. However, the cluster also contains mitochondrial tra…	18	3	11	4	0	16.7	100.0%
Funk Interphase Cluster 159	159	Mitochondrial function and cellular stress/survival signaling	Low	This cluster shows low pathway confidence with heterogeneous gene functions. The best unifying theme is mitochondrial function and cellular stress/survival signaling, supported by BCL2L1 (anti-apoptotic), NDUFB11 (Complex I subunit), RMND1 (mitochondrial translation), and SGPL1 (sphingolipid metabolism affecting ceramide-mediated stress). However, many genes have primary roles in unrelated pathwa…	18	4	10	3	1	22.2	94.4%
Funk Interphase Cluster 160	160	Pre-mRNA splicing and RNA processing	High	Cluster 160 is dominated by pre-mRNA splicing and RNA processing genes. BCAS2 (PRP19 complex), CACTIN, DHX38, DDX41, ESS2, PPWD1, and SDE2 are established spliceosomal components or splicing regulators, while DROSHA contributes RNA processing function. This accounts for ~44% of genes as directly established in splicing, with PPP4R2 having partial connections via snRNP maturation, bringing confide…	18	8	9	1	0	44.4	100.0%
Funk Interphase Cluster 161	161	Nonsense-mediated mRNA decay (NMD) and mRNA quality control	Medium	This cluster contains a strong core of four canonical NMD pathway genes (SMG1, SMG6, SMG7, UPF2) that clearly define nonsense-mediated mRNA decay as the dominant process. These four genes represent key components: SMG1 phosphorylates UPF1, UPF2 bridges UPF1 to the exon junction complex, and SMG6/SMG7 provide endonucleolytic and exonucleolytic degradation pathways respectively. The remaining genes…	17	4	10	3	0	23.5	100.0%
Funk Interphase Cluster 162	162	Ubiquitin and ubiquitin-like protein activation and protein homeostasis	Medium	Cluster 162 contains a core of ubiquitin and ubiquitin-like (UBL) protein activation genes: UBA1 (ubiquitin E1), UBA3/NAE1 (NEDD8 E1 heterodimer), and CNOT4 (E3 ligase), along with EDC4 (mRNA decapping/processing body component linked to protein quality control). These genes converge on protein homeostasis through ubiquitin/neddylation-dependent mechanisms. The cluster also includes genes involve…	17	5	10	2	0	29.4	100.0%
Funk Interphase Cluster 163	163	Mitochondrial function and genome/nuclear integrity maintenance	Low	Cluster 163 shows a partial mitochondrial function signature (COX6A1, HARS2, PPA2, MRPL54 — all involved in oxidative phosphorylation, mitochondrial translation, or mitochondrial homeostasis), combined with genes involved in genome integrity (NSMCE3, CHMP7, NRDE2) and several functionally diverse genes. The pathway confidence is LOW because only ~4/17 genes (~24%) are clearly mitochondrial, and t…	17	4	11	3	0	23.5	100.0%
Funk Interphase Cluster 164	164	Phosphoinositide and inositol phosphate signaling / membrane phospholipid homeostasis	Medium	This cluster is anchored by three inositol phosphate kinases (IPMK, IPPK, ITPK1) that form a sequential biosynthetic pathway converting InsP3 to InsP6, plus TTC7A which scaffolds PI4KA for PtdIns(4)P synthesis at the plasma membrane. Together these define a coherent phosphoinositide/inositol phosphate signaling and membrane phospholipid homeostasis pathway. ATG9A connects through PI4KB recruitmen…	17	4	10	2	1	23.5	94.1%
Funk Interphase Cluster 165	165	DNA damage response and genome integrity maintenance	Medium	This cluster shows a moderate enrichment for DNA damage response and genome integrity maintenance genes. XPA (nucleotide excision repair), RNASEH2B (RNA:DNA hybrid resolution, replication stress), AIFM1 (parthanatos/PARP-dependent cell death following DNA damage), and TNKS (poly-ADP-ribosylation, telomere maintenance) are established members. ANKRD31 connects through meiotic DSB biology. The γH2A…	17	4	8	4	1	23.5	94.1%
Funk Interphase Cluster 166	166	SAGA/STAGA complex-mediated transcriptional regulation and chromatin remodeling	Medium	Cluster 166 is dominated by SAGA/STAGA histone acetyltransferase complex subunits (TADA1, TADA2B, TAF5L, TAF6L, SUPT20H) along with transcriptional regulators SP1 and CK2 (CSNK2A1/CSNK2B). The most compelling candidates for follow-up are SCD, VAPA, and AARS1, which have well-characterized functions in lipid metabolism, ER membrane contacts, and tRNA charging respectively, but no established conne…	17	8	9	1	0	47.1	100.0%
Funk Interphase Cluster 167	167	Ubiquitin-proteasome system: 20S proteasome assembly and proteasomal protein degradation	High	Cluster 167 is dominated by 20S core proteasome subunits (7 alpha-type PSMA subunits and 6 beta-type PSMB subunits) plus the proteasome assembly chaperone POMP, making the dominant pathway unambiguously the ubiquitin-proteasome system with emphasis on 20S proteasome structure and function. 14 of 16 genes (87.5%) are canonical proteasome components or assembly factors, yielding high confidence. Tw…	16	14	2	0	0	87.5	100.0%
Funk Interphase Cluster 168	168	DNA damage response and genome integrity maintenance	Medium	Cluster 168 shows medium confidence for a DNA damage response and genome integrity maintenance pathway. Three genes (ABL1, PAXIP1, TXN) have well-established roles in DDR: ABL1 phosphorylates multiple DNA repair substrates and mediates damage-induced apoptosis; PAXIP1 is a key DDR scaffold recruiting TP53BP1 to damage foci; TXN modulates redox-sensitive DDR signaling and caspase regulation. The c…	16	3	11	2	0	18.8	100.0%
Funk Interphase Cluster 169	169	No coherent biological pathway	Low	Cluster 169 contains 8 nontargeting controls (50% of the cluster) alongside 8 targeting genes with highly diverse functions spanning centrosome biology (CCDC61), serine protease activity (HPN), orphan GPCR signaling (MRGPRG), semaphorin/plexin signaling (PLXNB3), amino acid metabolism (PRODH2), mitochondrial complex II assembly (SDHAF1), antioxidant defense (SELENOW), and an uncharacterized trans…	16	0	4	2	10	0.0	37.5%
Funk Interphase Cluster 170	170	Chromatin organization and histone-mediated transcriptional regulation	Medium	Cluster 170 is anchored by four core histone genes (H2AC11, H2BC4, H2BC5, H2BC6) and two chromatin regulatory complex members (PHF12/SIN3B complex, GSE1/CoREST-HDAC complex), defining a chromatin organization and histone-mediated transcriptional regulation pathway. This is consistent with the DAPI and γH2AX readouts in the screen, as histone perturbation would alter nuclear morphology and DNA dam…	16	6	8	2	0	37.5	100.0%
Funk Interphase Cluster 171	171	Chromatin regulation and DNA damage response signaling	Medium	Cluster 171 is enriched for genes involved in chromatin regulation and DNA damage response, consistent with γH2AX-based phenotypic readout. Seven established genes span chromatin remodeling (ACTL6A, H3C11), DNA damage signaling (UBR5, CDK12, MAPK14, BAG6), and chromatin regulator stability (OTUD5). The highest-priority discovery candidates are LRRC73 (completely uncharacterized), TMEM63B (mechano…	16	7	7	2	0	43.8	100.0%
Funk Interphase Cluster 172	172	Chromatin remodeling and nuclear organization	Low	Cluster 172 shows heterogeneous gene functions with a partial convergence on chromatin remodeling and nuclear organization (ACTR8, NFRKB as INO80 complex members; MATR3 as nuclear matrix; PTMA as histone chaperone; GATA2 as transcription factor). However, the cluster also contains membrane trafficking (TMED2, GDI2, WDR44) and mitochondrial (YME1L1, COX11) genes, suggesting the shared morphologica…	15	5	8	2	0	33.3	100.0%
Funk Interphase Cluster 173	173	Transcription regulation and mRNA processing through chromatin remodeling and RNA metabolism	Medium	Cluster 173 contains a core of genes involved in transcription regulation and mRNA processing: CHD1 (chromatin remodeling, splicing), RTF1 (PAF1 complex, transcriptional elongation, histone modifications), DDX6 (mRNA decapping, P-body formation, translational repression), and YBX1 (mRNA stability, splicing, transcription). These genes converge on a pathway controlling gene expression from chromat…	15	4	9	2	0	26.7	100.0%
Funk Interphase Cluster 174	174	Mitochondrial function and oxidative stress response	Low	Cluster 174 shows low pathway coherence but contains a core of mitochondrial/redox genes (FXN, TXNRD1, POLG2) whose knockout would produce oxidative stress, DNA damage (γH2AX), and cytoskeletal changes detectable in the screen. Three truly uncharacterized genes (C1orf100, C2orf68, CCDC27) are high-priority discovery candidates given their phenotypic similarity to established mitochondrial dysfunc…	15	3	5	3	4	20.0	73.3%
Funk Interphase Cluster 175	175	mTORC1/nutrient sensing and cell growth signaling affecting cell morphology	Low	Cluster 175 shows low confidence for a single dominant pathway but converges loosely on mTORC1/nutrient sensing and cell growth signaling. LAMTOR5 (Ragulator/mTORC1), SLC38A5 (amino acid transport feeding mTORC1), and SRF (cytoskeletal transcription) are established members. The highest-priority discovery candidates are FAM104B (priority 9, essentially unstudied), GAGE12J (priority 7, cancer/test…	15	3	7	4	1	20.0	93.3%
Funk Interphase Cluster 176	176	DNA damage response and genome integrity maintenance	Medium	Cluster 176 shows a medium-confidence enrichment for DNA damage response and genome integrity maintenance. CENPX and FAAP100 are canonical Fanconi anemia pathway components, RNF113A participates in DNA alkylation damage repair via K63-ubiquitin signaling, and KIN is directly involved in DNA replication/repair. The γH2AX channel in the screen directly measures DNA damage, supporting this pathway a…	15	4	10	1	0	26.7	100.0%
Funk Interphase Cluster 177	177	Nuclear pore complex function and nucleocytoplasmic transport	Medium	This cluster contains four canonical nuclear pore complex (NPC) components (NUP54, NUP58, NUP62, TPR) that form the central channel and nuclear basket of the NPC, establishing nucleocytoplasmic transport as the dominant pathway. The H3K4 methyltransferase subcomplex members (ASH2L, RBBP5, C17orf49) may cluster here due to NPC-associated chromatin regulation at the nuclear periphery. The most prom…	14	4	9	1	0	28.6	100.0%
Funk Interphase Cluster 178	178	Vacuolar/endolysosomal acidification and lysosome-related trafficking	Medium	This cluster is anchored by two V-ATPase V1 subunits (ATP6V1D, ATP6V1E1), WDR7 (a known V-ATPase assembly factor/interactor), and BORCS7 (lysosome positioning via the BORC complex), strongly implicating vacuolar/endolysosomal acidification and lysosome-related trafficking as the dominant pathway. These four genes provide a coherent core (~29% established), with additional genes like UBQLN1 (autop…	14	4	8	2	0	28.6	100.0%
Funk Interphase Cluster 179	179	DNA damage response and genome stability maintenance	High	Cluster 179 is dominated by genes involved in the DNA damage response (DDR) and genome stability. Core DDR genes include BARD1 (BRCA1 partner in DNA repair), RPA3 (ssDNA binding in repair), RTEL1 (helicase for telomere/genome stability), DCLRE1B/Apollo (telomere maintenance and ICL repair), PPM1D (DDR checkpoint phosphatase), and H2AC13 (histone relevant to γH2AX signaling, which was directly mea…	14	6	2	6	0	42.9	100.0%
Funk Interphase Cluster 180	180	Chromatin remodeling (H2A.Z dynamics) and microtubule/cytoskeletal organization	Medium	Cluster 180 shows a medium-confidence convergence on two interconnected processes: H2A.Z chromatin remodeling (ANP32E deposits/removes H2A.Z in opposition to VPS72) and microtubule/cytoskeletal organization (CUL7/3M complex, TRIM46, PBXIP1). These processes likely converge on interphase cell morphology regulation detected by the tubulin and phalloidin channels. The highest-priority discovery cand…	14	5	6	3	0	35.7	100.0%
Funk Interphase Cluster 181	181	Centrosome/centriole organization and microtubule cytoskeleton integrity	Low	Cluster 181 contains two well-established centrosome/centriole genes (CDK5RAP2, CEP295) that anchor a tentative cytoskeletal organization pathway, but the majority of genes do not have clear connections to this process, yielding low confidence. The cluster is heterogeneous, spanning chromatin regulation (CDAN1, NAA40, CIR1), ribosome biogenesis (NHP2), mitochondrial function (PTPMT1, CHCHD5), PP1…	14	2	10	2	0	14.3	100.0%
Funk Interphase Cluster 182	182	Integrator complex-mediated transcriptional regulation and RNA processing	Medium	Cluster 182 centers on the Integrator complex and transcriptional regulation, anchored by BRAT1 (Integrator endonuclease module assembly) and INTS13 (Integrator tail module). H2AC4 and ADAR connect through chromatin regulation and RNA processing respectively. The highest-priority discovery candidates are KIAA1614 (virtually unstudied, priority 9), LRCH2 (minimally characterized, priority 7), and …	14	4	7	3	0	28.6	100.0%
Funk Interphase Cluster 183	183	DNA replication licensing and genome stability maintenance	Medium	This cluster contains two MCM complex subunits (MCM4, MCM5) essential for DNA replication licensing, TTI2 which stabilizes PIKK family kinases (ATM, ATR, DNA-PKcs) critical for the DNA damage response, and REC8 (a cohesin subunit). Together these define a core theme of DNA replication and genome stability maintenance. The RNA processing genes DIS3L and PARN may connect through replication-coupled…	14	4	7	2	1	28.6	92.9%
Funk Interphase Cluster 184	184	Arp2/3-mediated branched actin polymerization and WAVE complex-dependent actin cytoskeleton regulation	High	This cluster is dominated by the Arp2/3 complex (ACTR2, ACTR3, ARPC2, ARPC3, ARPC4) and WAVE complex (CYFIP1, NCKAP1, BRK1) — the core machinery for branched actin polymerization driving lamellipodia formation and cell motility. These 8 genes represent canonical, well-established members of this pathway. The remaining 6 genes comprise nuclear pore/transport components (NUP214, NUP88, RANBP2, RANG…	14	8	6	0	0	57.1	100.0%
Funk Interphase Cluster 185	185	Mitochondrial translation and oxidative phosphorylation	High	This cluster is dominated by mitochondrial translation machinery: six mitochondrial ribosomal proteins (MRPL14, MRPL2, MRPL9, MRPS10, MRPS14, MRPS18A, MRPS18B), a mitochondrial tRNA synthetase (VARS2), a mitochondrial tRNA-modifying enzyme (QRSL1), and a Complex I subunit (NDUFB3) whose biogenesis depends on mitochondrial translation. Together these 10 genes (71% of the cluster) strongly support …	14	10	4	0	0	71.4	100.0%
Funk Interphase Cluster 186	186	DNA replication/repair and genome maintenance	Low	This cluster contains two canonical DNA replication factor C subunits (RFC1, RFC3) that provide the strongest functional anchor, suggesting a genome maintenance/DNA replication-repair process as the dominant theme. However, the cluster is heterogeneous: it includes genes from folate metabolism (FTCD), mTORC1 signaling (LAMTOR4), protein prenylation (ICMT), mitochondrial lipid synthesis (TAMM41), …	13	2	6	5	0	15.4	100.0%
Funk Interphase Cluster 187	187	No coherent biological pathway	Low	Cluster 187 does not converge on a single coherent biological pathway. The genes span diverse functions: RNA silencing (AGO1), actin cytoskeleton organization (CDC42SE1), ciliogenesis/centrosome biology (CEP97), chromatin structure (H2BC13), transcription (GABPB2, CHCHD2), vesicle trafficking (VTI1B), tRNA processing (RPP21), glycosylation metabolism (UAP1), epidermal differentiation (LCE1E), and…	13	0	5	3	5	0.0	61.5%
Funk Interphase Cluster 188	188	Mitochondrial gene expression and respiratory chain function	Medium	Cluster 188 contains a core group of mitochondrial gene expression and respiratory chain assembly genes: COX18 (complex IV assembly), PDSS2 (ubiquinone biosynthesis), PRORP (mitochondrial tRNA processing), and two mitoribosomal proteins (MRPL17, MRPL52). This suggests the dominant phenotypic signature reflects disrupted mitochondrial translation and oxidative phosphorylation. The two nontargeting…	13	5	6	2	2	38.5	84.6%
Funk Interphase Cluster 189	189	tRNA modification and protein translation fidelity	Low	This cluster shows low pathway coherence. The strongest functional grouping involves three genes related to tRNA modification and translational fidelity: OSGEP (t6A tRNA modification via EKC/KEOPS complex), RARS2 (mitochondrial arginyl-tRNA synthetase), and DPH1 (diphthamide biosynthesis on EF2). These genes converge on ensuring accurate protein translation. SRD5A3 (dolichol/N-glycosylation) and …	13	3	9	1	0	23.1	100.0%
Funk Interphase Cluster 190	190	Mitochondrial oxidative phosphorylation and mitochondrial gene expression	Medium	Cluster 190 is enriched for mitochondrial oxidative phosphorylation and mitochondrial gene expression genes: ATP5PD (Complex V), COX5B (Complex IV), CYCS (electron carrier), TFAM (mitochondrial transcription factor), and MRPL38 (mitochondrial ribosomal protein). These five genes form a coherent core representing electron transport chain function and mitochondrial genome maintenance/expression. Kn…	13	5	3	5	0	38.5	100.0%
Funk Interphase Cluster 191	191	Mitochondrial function and oxidative phosphorylation	Medium	Cluster 191 contains a core of mitochondrial genes: ATP5PF (Complex V subunit), SCO1 and SCO2 (cytochrome c oxidase copper chaperones, Complex IV assembly), MRM2 (mitochondrial rRNA methyltransferase essential for mitoribosome assembly and respiratory function), and C1QBP (required for mitochondrial protein synthesis). These five genes establish mitochondrial oxidative phosphorylation and mitocho…	13	5	6	2	0	38.5	100.0%
Funk Interphase Cluster 192	192	TFIID-mediated RNA Polymerase II transcription initiation and promoter-proximal pausing regulation	High	This cluster is dominated by 10 subunits of the TFIID basal transcription factor complex (TAF1, TAF2, TAF3, TAF4, TAF5, TAF6, TAF7, TAF8, TAF10, TAF12) along with two NELF complex subunits (NELFA, NELFCD) that regulate RNA Pol II promoter-proximal pausing. Together, these 12 genes represent a coherent pathway of RNA Polymerase II transcription initiation and early elongation control. Loss of eith…	13	12	1	0	0	92.3	100.0%
Funk Interphase Cluster 193	193	GPI-anchor biosynthesis and plasma membrane organization	Low	This cluster has low pathway coherence. The strongest functional theme is GPI-anchor biosynthesis and plasma membrane organization, anchored by PIGQ (GPI-GnT complex, first step of GPI biosynthesis) and PGAP6 (GPI-anchor lipid remodeling and RAC1 membrane localization via caveolin domains). However, the majority of genes do not have established roles in this pathway, and several (SLX4, SARDH, CA7…	12	2	8	2	0	16.7	100.0%
Funk Interphase Cluster 194	194	Cellular stress response and redox homeostasis	Low	Cluster 194 is heterogeneous with low pathway confidence. The best unifying theme is cellular stress response and redox homeostasis, supported by PRDX1 (ROS scavenging), MDM2 (p53/stress regulation, mitochondrial ROS), and PEX5 (peroxisomal ROS metabolism). The m6A epitranscriptomic pair RBM15/YTHDF2 may regulate stress-responsive mRNAs. WDR66 and DPPA2 are the most understudied genes whose prese…	12	3	7	2	0	25.0	100.0%
Funk Interphase Cluster 195	195	DNA replication licensing and replisome assembly	High	Cluster 195 is dominated by DNA replication licensing and replisome assembly genes. Six of twelve genes (CDT1, MCM7, GINS1-3, WDHD1) are core components of the pre-replication complex and CMG helicase, giving high confidence in this pathway assignment. The most intriguing discovery candidate is MARCHF9, an E3 ubiquitin ligase with no known replication role, whose clustering here suggests it may r…	12	6	6	0	0	50.0	100.0%
Funk Interphase Cluster 196	196	RNA processing and mRNA quality control	Low	This cluster shows low pathway coherence. The strongest functional theme is RNA processing and mRNA quality control, supported by SYF2 (spliceosome component), UPF3A (nonsense-mediated decay), and CRIPT (minor spliceosome component). Two histone genes (H2BC14, H3C8) connect through chromatin-mediated effects on transcription and co-transcriptional RNA processing, and XRCC6 has transcriptional reg…	11	3	6	2	0	27.3	100.0%
Funk Interphase Cluster 197	197	RNA processing and chromatin regulation affecting nuclear morphology and genome integrity	Medium	This cluster centers on RNA processing and chromatin regulation, anchored by the m6A methyltransferase complex (METTL3/METTL14) and the RNA-binding protein HNRNPD. These genes regulate mRNA stability and processing, which would produce detectable nuclear morphology changes (DAPI) and potentially DNA damage signals (γH2AX) upon knockout. Several genes with chromatin functions (VRK1, NCOR2, NCAPD3)…	11	3	7	1	0	27.3	100.0%
Funk Interphase Cluster 198	198	ER-to-Golgi vesicular trafficking and protein glycosylation/secretory pathway homeostasis	Medium	This cluster is enriched for genes involved in ER-to-Golgi vesicular transport and glycosylation. NBAS and ZW10 are components of the NRZ complex mediating Golgi-to-ER retrograde transport. SEC23IP organizes ER exit sites (COPII-dependent anterograde transport). YIPF5 facilitates ER-to-Golgi transport. MAN1C1 trims mannose residues during N-linked glycan maturation, and PGM3 synthesizes UDP-GlcNA…	11	6	5	0	0	54.5	100.0%
Funk Interphase Cluster 199	199	RNA Polymerase II-mediated transcription	High	Cluster 199 is a highly coherent cluster representing the core RNA Polymerase II transcription machinery. Nine of eleven genes encode direct subunits of Pol II (POLR2B, POLR2C, POLR2D, POLR2F, POLR2G, POLR2J, POLR2J3, POLR2K, POLR2L) and one encodes the general transcription factor TFIIB (GTF2B), which is essential for Pol II pre-initiation complex formation. Loss of any of these components would…	11	9	2	0	0	81.8	100.0%
Funk Interphase Cluster 200	200	COP9 signalosome (CSN) complex-mediated deneddylation and ubiquitin-proteasome regulation	High	This cluster is dominated by seven of the eight subunits of the COP9 signalosome complex (COPS2, COPS3, COPS4, COPS5, COPS6, COPS8, GPS1), providing high confidence that CSN-mediated deneddylation and ubiquitin-proteasome pathway regulation is the dominant biological process. Loss of any individual CSN subunit destabilizes the entire complex, explaining the phenotypic similarity among these genes…	11	7	3	1	0	63.6	100.0%
Funk Interphase Cluster 201	201	COPI vesicle-mediated retrograde Golgi-to-ER transport and ER-Golgi secretory pathway	High	This cluster is dominated by COPI coatomer subunits (ARCN1/δ-COP, COPA/α-COP, COPB1/β-COP, COPB2/β'-COP, COPG1/γ-COP, COPZ1/ζ-COP — representing 6 of the 7 coatomer subunits), supplemented by Golgi SNARE machinery (GOSR2/membrin, NAPA/α-SNAP) essential for vesicle fusion in ER-Golgi transport. This provides a highly coherent pathway with 8/11 genes being established members. The three remaining g…	11	8	3	0	0	72.7	100.0%
Funk Interphase Cluster 202	202	No coherent biological pathway	Low	Cluster 202 contains 4 nontargeting controls and 7 gene perturbations spanning diverse biological functions: cell-cell adhesion (AFDN), heme biosynthesis (FECH), transcription (FLI1), chromatin structure (H2AC8), oxidative stress defense (SOD2), ubiquitin-mediated proteolysis (TRIM47), and an uncharacterized pseudogene (FAM153CP). The presence of 4 nontargeting controls (36% of cluster members) s…	11	0	2	1	8	0.0	27.3%
Funk Interphase Cluster 203	203	Small subunit (SSU) processome-mediated 18S rRNA biogenesis	High	Cluster 203 is a highly coherent cluster representing the SSU processome, the large nucleolar complex responsible for 18S pre-rRNA processing and small ribosomal subunit biogenesis. All 11 genes have been identified as SSU processome components (PubMed:34516797), giving this cluster high confidence (100% gene fit). Nine genes (MPHOSPH10, NOL7, RRP9, TBL3, UTP18, UTP4, WDR3, WDR36, WDR46) are clas…	11	9	2	0	0	81.8	100.0%
Funk Interphase Cluster 204	204	mRNA 3'-end processing and transcription termination	Medium	This cluster is enriched for genes involved in mRNA 3'-end processing and transcription termination. CLP1 and PCF11 are core components of the cleavage factor II (CF-II) complex essential for pre-mRNA 3'-end cleavage, and ZC3H4 promotes transcription termination of lncRNAs. Several splicing factors (DHX15, RBM17, CHERP, U2SURP) co-cluster, consistent with the well-known coupling between splicing …	10	3	6	1	0	30.0	100.0%
Funk Interphase Cluster 205	205	Endomembrane system organization and ER-Golgi trafficking with impacts on membrane composition and cell morphology	Medium	This cluster shows a medium-confidence convergence on endomembrane system organization and ER-Golgi trafficking, with downstream effects on membrane composition and cell morphology. STX5 (ER-Golgi SNARE), HSD17B12 (ER-localized fatty acid elongation affecting membrane lipid composition), CD81 (tetraspanin organizing membrane microdomains), and VHL (ER-associated ubiquitin ligase regulating protei…	10	4	4	2	0	40.0	100.0%
Funk Interphase Cluster 206	206	Protein homeostasis and translational regulation	Medium	This cluster contains genes spanning translation initiation (EIF2B1), tRNA charging (MARS1), protein folding/chaperone activity (HSPA8), mitochondrial protein import (TOMM22), tRNA biogenesis (GTF3C3, ZBTB8OS), mRNA processing (CPSF4), cytoskeletal regulation (FMNL2), and mitotic checkpoint components (CENPE, MAD2L1BP). The dominant unifying theme is protein homeostasis and translational regulati…	10	4	5	1	0	40.0	100.0%
Funk Interphase Cluster 207	207	Mitochondrial function and cellular stress response	Low	This cluster has low pathway coherence. Three genes (FDX1, RPUSD4, MRPL23) have clear mitochondrial functions—FDX1 in mitochondrial electron transfer for steroidogenesis, RPUSD4 in mitochondrial rRNA pseudouridylation, and MRPL23 as a mitochondrial ribosomal protein—suggesting a mitochondrial function theme. However, the remaining biological genes (DFFB, MFRP, OVCA2, ZNF24) have diverse establish…	10	3	4	1	2	30.0	80.0%
Funk Interphase Cluster 208	208	DNA damage response and genome integrity maintenance	Low	This cluster has low pathway confidence. XRCC1 is the only canonical DNA damage response gene, and the γH2AX channel in the screen provides a plausible mechanism for clustering genes affecting genome integrity. However, the remaining genes are heterogeneous: three poorly characterized zinc finger proteins (ZNF155, ZNF283, ZNF383), a differentiation transcription factor (CEBPA), a Rho-GEF (PLEKHG2…	9	1	5	3	0	11.1	100.0%
Funk Interphase Cluster 209	209	Endomembrane trafficking and organelle biogenesis	Low	This cluster shows low pathway confidence, with only three genes (CNIH4, RAB14, PEX11B) having established roles in endomembrane trafficking and organelle biogenesis — CNIH4 in ER-to-Golgi COPII-mediated transport, RAB14 in Golgi-endosome trafficking, and PEX11B in peroxisomal membrane dynamics. These three genes share a functional theme of membrane compartment organization that could produce sim…	9	3	4	2	0	33.3	100.0%
Funk Interphase Cluster 210	210	DNA damage response and genome integrity maintenance	Low	Cluster 210 contains two well-established DNA damage response genes (FAAP24 in Fanconi anemia/interstrand crosslink repair, PNKP in NHEJ/BER), which anchor the dominant process as DNA damage response and genome integrity maintenance. However, the remaining genes are heterogeneous: two are mitochondrial (CARS2, UQCR10) and could contribute to DNA damage via oxidative stress; ZNF658 links to riboso…	9	2	5	2	0	22.2	100.0%
Funk Interphase Cluster 211	211	Chromatin remodeling and histone acetylation via HBO1 complex	Medium	This cluster contains two core members of the HBO1 histone acetyltransferase complex — BRD1 (scaffold subunit directing H3K14ac specificity) and KAT7 (catalytic subunit) — which form the strongest functional link. CDK2AP2, a NuRD complex member, provides a second chromatin remodeling connection, suggesting the cluster may reflect broader chromatin/epigenetic regulation phenotypes. The metabolic e…	9	2	6	1	0	22.2	100.0%
Funk Interphase Cluster 212	212	TRiC/CCT chaperonin-mediated protein folding (actin and tubulin folding)	High	This cluster is a textbook example of the TRiC/CCT chaperonin complex. All eight canonical subunits of the hetero-oligomeric TRiC complex (TCP1/CCT1 through CCT8) are present, and their co-clustering reflects the fact that loss of any single subunit destabilizes the entire complex, producing equivalent morphological phenotypes. The screen likely detects disrupted cytoskeletal architecture (tubuli…	9	8	1	0	0	88.9	100.0%
Funk Interphase Cluster 213	213	26S proteasome-mediated protein degradation (19S regulatory particle)	High	Cluster 213 is dominated by eight subunits of the 19S regulatory particle of the 26S proteasome (PSMD1, PSMD3, PSMD6, PSMD7, PSMD8, PSMD11, PSMD12, PSMD14). These are all non-ATPase subunits of the 19S lid or base that are essential for substrate recognition, deubiquitination, and translocation into the 20S core for degradation. Their co-clustering reflects the expected phenotypic consequence of …	9	8	1	0	0	88.9	100.0%
Funk Interphase Cluster 214	214	RAB5-dependent endosomal trafficking and vesicle transport	High	Cluster 214 is dominated by six paralogs of the TBC1D3 family (TBC1D3, TBC1D3B, TBC1D3C, TBC1D3F, TBC1D3G, TBC1D3H), all of which function as RAB5 GTPase-activating proteins regulating early endosomal trafficking. Their phenotypic clustering is expected given their shared molecular function. The cluster achieves high confidence as >75% of genes share a clear functional identity. LRRC37A3 is the m…	8	6	1	1	0	75.0	100.0%
Funk Interphase Cluster 215	215	snRNA biogenesis, maturation, and snRNP assembly	High	This cluster represents a remarkably coherent set of genes spanning the entire snRNA/snRNP lifecycle. SNAPC2 and SNAPC4 are subunits of the SNAPc complex required for snRNA gene transcription. PHAX mediates nuclear export of newly transcribed U snRNAs. SMN1/SMN2 encode the survival motor neuron protein essential for cytoplasmic snRNP assembly. SNUPN (snurportin-1) mediates nuclear re-import of as…	8	7	1	0	0	87.5	100.0%
Funk Interphase Cluster 216	216	Ribosome biogenesis and pre-rRNA processing (SSU processome)	High	This cluster shows exceptional coherence: all 8 genes are well-established components of ribosome biogenesis, specifically the small subunit (SSU) processome and pre-rRNA processing pathway. FBL, NOP56, and NOP58 are core components of box C/D snoRNP complexes catalyzing 2'-O-methylation of rRNA. IMP3, PWP2, and UTP6 are SSU processome components required for pre-18S rRNA cleavage. DDX21 is an RN…	8	8	0	0	0	100.0	100.0%
Funk Interphase Cluster 217	217	Integrator complex-mediated RNA Polymerase II transcription termination	High	This cluster is composed entirely of Integrator complex subunits (INTS1, INTS2, INTS3, INTS5, INTS6, INTS7, INTS8, INTS12), representing 8 of the ~15 known subunits. All genes are well-characterized components of the Integrator complex, which mediates promoter-proximal termination of RNA Polymerase II transcription, snRNA 3' end processing, and regulation of enhancer RNA turnover. The phenotypic …	8	8	0	0	0	100.0	100.0%
Funk Interphase Cluster 218	218	Cohesin complex function and cohesin-mediated chromatin organization	High	Cluster 218 represents a near-complete cohesin complex with its loader. Six of seven genes are canonical cohesin pathway members: SMC1A, SMC3, and RAD21 form the core cohesin ring; STAG2 is the stromal antigen subunit; and NIPBL-MAU2 constitute the cohesin loading complex. Their clustering based on interphase morphological phenotypes is consistent with cohesin's well-established roles in interpha…	7	6	1	0	0	85.7	100.0%
Funk Interphase Cluster 219	219	No coherent biological pathway	Low	This cluster lacks a coherent biological pathway. The genes span highly disparate functions: HDAC4 (histone deacetylation/epigenetic regulation), OXSM (mitochondrial fatty acid synthesis/lipoic acid biosynthesis), WASHC3 (endosomal actin polymerization/vesicle trafficking), BOLA2&BOLA2B (iron-sulfur cluster assembly), TPSG1 (serine protease), and a nontargeting control. The presence of a nontarge…	6	0	0	2	4	0.0	33.3%
Funk Interphase Cluster 220	220	Cell growth and proliferation signaling via PP2A-dependent phosphorylation networks	Medium	This cluster groups genes involved in cell growth, proliferation signaling, and phosphorylation-dependent regulatory networks. PPP2R2A (PP2A regulatory subunit) and PTP4A1 (phosphatase promoting G1/S progression) are established regulators of cell proliferation through phosphorylation control. WNK1 contributes through kinase signaling affecting cell volume, cytoskeletal organization, and prolifer…	6	3	3	1	0	50.0	100.0%
Funk Interphase Cluster 221	221	No coherent biological pathway	Low	This four-gene cluster lacks a coherent dominant biological pathway. The genes span disparate functions: POLR3H is a subunit of RNA Polymerase III involved in small non-coding RNA transcription and innate immune sensing; SOX10 is a transcription factor critical for neural crest-derived cell differentiation and myelination; TNPO1 is a nuclear transport receptor mediating import of diverse cargo pr…	4	0	0	1	3	0.0	25.0%

## Sheet: Interphase Genes
cluster_label	cluster_id	gene_symbol	gene_classification	priority	rationale
Funk Interphase Cluster 0	0	ACBD4	novel_role	7	Known acyl-CoA binding protein involved in peroxisome-ER tethering. A role in broader endomembrane trafficking and organelle contact site regulation affecting cell morphology would be novel and is plausible given its membrane-tethering function.
Funk Interphase Cluster 0	0	ADAM11
Funk Interphase Cluster 0	0	ALDOC
Funk Interphase Cluster 0	0	ARL17A
Funk Interphase Cluster 0	0	ARL17B
Funk Interphase Cluster 0	0	ARL4D	established
Funk Interphase Cluster 0	0	ATP5MC1
Funk Interphase Cluster 0	0	ATP6V0A1	established
Funk Interphase Cluster 0	0	BECN1	established
Funk Interphase Cluster 0	0	CNP
Funk Interphase Cluster 0	0	CNTNAP1	novel_role	6	Known for axon-glial junction organization. A role in general membrane domain organization or vesicular trafficking in non-neuronal cells would represent a novel function.
Funk Interphase Cluster 0	0	CPSF7
Funk Interphase Cluster 0	0	EPN3	uncharacterized	5	Epsin family member likely involved in clathrin-mediated endocytosis. Some characterization exists linking it to endocytic trafficking and epithelial-mesenchymal transition, but less studied than EPN1/2.
Funk Interphase Cluster 0	0	EPOP
Funk Interphase Cluster 0	0	FKBP10	novel_role	7	ER-resident peptidyl-prolyl isomerase known for collagen folding. A broader role in ER quality control affecting endomembrane organization and morphological phenotypes would be a novel extension beyond its established collagen-specific function.
Funk Interphase Cluster 0	0	G6PC	novel_role	5	ER-resident glucose-6-phosphatase. While its metabolic function is well-established, effects on ER membrane organization and morphology when disrupted could represent a novel structural role.
Funk Interphase Cluster 0	0	GATAD2A	novel_role	5	NuRD chromatin remodeling complex member. A role in transcriptional regulation of endomembrane/trafficking genes affecting cell morphology would be an indirect but novel connection.
Funk Interphase Cluster 0	0	H2BC12
Funk Interphase Cluster 0	0	HNF1B
Funk Interphase Cluster 0	0	HROB	novel_role	5	Known for recruiting MCM8-MCM9 to DNA damage sites. Clustering with endomembrane genes suggests possible novel role in membrane-associated DNA damage responses or nuclear envelope integrity.
Funk Interphase Cluster 0	0	HSPB9	uncharacterized	7	Small heat shock protein family member with very limited characterization. Likely testis-specific; molecular function and interacting partners are largely unknown.
Funk Interphase Cluster 0	0	IER3	novel_role	5	ERK pathway modulator and survival factor. A direct role in membrane trafficking or organelle homeostasis beyond signaling would be a novel functional connection.
Funk Interphase Cluster 0	0	KLHL11
Funk Interphase Cluster 0	0	KRT17
Funk Interphase Cluster 0	0	KRTAP2-2
Funk Interphase Cluster 0	0	KRTAP4-7
Funk Interphase Cluster 0	0	LRRC37A2	uncharacterized	8	Leucine-rich repeat protein with virtually no functional annotation. Located on chr17 in a region of recent duplication. No characterized molecular function.
Funk Interphase Cluster 0	0	LSM12	novel_role	6	Known NAADP-binding protein regulating Ca2+ release via two-pore channels. A role in endomembrane trafficking through Ca2+-dependent vesicle fusion would be a novel mechanistic connection.
Funk Interphase Cluster 0	0	MBD3L4	uncharacterized	8	Methyl-CpG binding domain protein family member with no published functional studies. Likely testis-specific with unknown molecular role.
Funk Interphase Cluster 0	0	MLX
Funk Interphase Cluster 0	0	MRPL10	uncharacterized	5	Mitochondrial ribosomal protein with limited gene-specific functional studies, though its general role in mitochondrial translation is understood.
Funk Interphase Cluster 0	0	MRPL45
Funk Interphase Cluster 0	0	MYO18A	established
Funk Interphase Cluster 0	0	NAGLU	novel_role	6	Lysosomal enzyme for heparan sulfate degradation. While lysosomal, its connection to broader endomembrane trafficking phenotypes beyond storage disease pathology would be a novel morphological insight.
Funk Interphase Cluster 0	0	NT5C3B
Funk Interphase Cluster 0	0	OSBPL7	uncharacterized	6	Oxysterol-binding protein-like family member involved in lipid transport between organelles. Some characterization exists for the family but OSBPL7-specific functions are poorly defined.
Funk Interphase Cluster 0	0	PCGF2
Funk Interphase Cluster 0	0	PIP5K1A	established
Funk Interphase Cluster 0	0	PPIL2	novel_role	6	Known E3 ubiquitin ligase and chaperone involved in membrane protein trafficking (e.g., BSG/Basigin). A broader role in endomembrane quality control affecting cell morphology would extend its known function.
Funk Interphase Cluster 0	0	PPY
Funk Interphase Cluster 0	0	PRAC1	uncharacterized	8	Small prostate-specific protein with minimal functional characterization. No known molecular function or pathway involvement.
Funk Interphase Cluster 0	0	RAD51D
Funk Interphase Cluster 0	0	SGCA
Funk Interphase Cluster 0	0	SLC25A19	novel_role	4	Mitochondrial thiamine diphosphate transporter. Metabolic disruption could secondarily affect endomembrane homeostasis, but the connection is indirect.
Funk Interphase Cluster 0	0	SLC35G3	uncharacterized	9	Putative solute carrier with virtually no published functional characterization. SLC35 family members are typically Golgi-localized nucleotide sugar transporters, making it plausibly relevant to endomembrane function but completely unstudied.
Funk Interphase Cluster 0	0	SLC35G6	uncharacterized	9	Another uncharacterized SLC35 family member with no known function. Like SLC35G3, likely Golgi-localized transporter but lacks any experimental validation.
Funk Interphase Cluster 0	0	SPPL2C
Funk Interphase Cluster 0	0	STAT5A
Funk Interphase Cluster 0	0	STAT5B
Funk Interphase Cluster 0	0	STRIP1	established
Funk Interphase Cluster 0	0	TAF15
Funk Interphase Cluster 0	0	TBKBP1	novel_role	5	TBK1 adapter in innate immunity. TBK1 has emerging roles in autophagy and membrane trafficking; TBKBP1 involvement in these non-immune trafficking functions would be novel.
Funk Interphase Cluster 0	0	TEFM	novel_role	4	Mitochondrial transcription elongation factor. Disruption could affect mitochondrial-ER contact sites and endomembrane organization indirectly, but this connection is speculative.
Funk Interphase Cluster 0	0	TMEM104	uncharacterized	8	Transmembrane protein with minimal functional characterization. Predicted to localize to endomembranes but molecular function is essentially unknown.
Funk Interphase Cluster 0	0	TMEM199	established
Funk Interphase Cluster 0	0	TMUB2	uncharacterized	7	Transmembrane and ubiquitin-like domain-containing protein with minimal functional data. May be involved in ubiquitin signaling at membranes but lacks experimental validation.
Funk Interphase Cluster 0	0	UNC119	novel_role	5	Lipid-binding chaperone for myristoylated proteins with roles in protein trafficking. Connection to endomembrane organization is plausible but partially established through its known trafficking functions.
Funk Interphase Cluster 0	0	USH1G
Funk Interphase Cluster 0	0	WNK4	novel_role	6	Kinase known for regulating ion transporters via clathrin-dependent endocytosis in kidney. A general role in endocytic trafficking and membrane organization in non-renal cells would be novel.
Funk Interphase Cluster 1	1	ARF1	novel_role	5	Small GTPase central to Golgi trafficking. While its vesicular transport role is well established, ARF1 has been implicated in mTORC1 activation and could connect to mitochondrial signaling through metabolic sensing pathways.
Funk Interphase Cluster 1	1	ATF4	established
Funk Interphase Cluster 1	1	B3GAT3	novel_role	5	Glycosaminoglycan biosynthesis enzyme. While its role in proteoglycan synthesis is established, clustering with mitochondrial genes is unexpected. Could reflect ER stress consequences of mitochondrial dysfunction affecting glycosylation pathways.
Funk Interphase Cluster 1	1	BATF2	novel_role	3	Immune transcription factor. Connection to mitochondrial function is not established.
Funk Interphase Cluster 1	1	BSCL2	novel_role	6	Known for ER-lipid droplet contact formation. ER-mitochondria-lipid droplet tripartite contacts are emerging as important for cellular metabolism. A role for BSCL2 in mitochondrial function via lipid droplet-mediated lipid transfer would be novel.
Funk Interphase Cluster 1	1	C11orf68	uncharacterized	9	No functional annotation available; completely uncharacterized gene. Clustering with mitochondrial genes suggests potential mitochondrial or metabolic role worthy of investigation.
Funk Interphase Cluster 1	1	CCDC107	uncharacterized	8	Coiled-coil domain containing protein with no functional annotation. Its clustering with mitochondrial genes suggests a potential role in mitochondrial biology or related stress pathways that has not been characterized.
Funk Interphase Cluster 1	1	CCDC86	novel_role	4	Known role in chromosome segregation. Clustering with mitochondrial genes in an interphase screen is unexpected; could reflect nucleolar functions that intersect with ribosome biogenesis and metabolic sensing.
Funk Interphase Cluster 1	1	CCS	novel_role	6	Copper chaperone for SOD1. While CCS delivers copper to cytoplasmic SOD1, CCS also localizes to the mitochondrial intermembrane space and may influence mitochondrial redox balance. Its role in mitochondrial function beyond SOD1 copper delivery is underexplored.
Funk Interphase Cluster 1	1	CHCHD1	uncharacterized	8	Coiled-coil-helix-coiled-coil-helix domain protein with minimal functional annotation. CHCHD family members (e.g., CHCHD2, CHCHD10) are established mitochondrial proteins. Clustering here strongly suggests a mitochondrial role, but this specific member is largely unstudied.
Funk Interphase Cluster 1	1	COA4	established
Funk Interphase Cluster 1	1	COA5	established
Funk Interphase Cluster 1	1	CTTN	novel_role	5	Actin cytoskeleton organizer. Mitochondrial positioning depends on the actin cytoskeleton, and CTTN could influence mitochondrial dynamics through actin network remodeling, but this specific connection is not well established.
Funk Interphase Cluster 1	1	EEF1G	novel_role	6	Subunit of the eukaryotic translation elongation factor 1 complex. While its role in cytoplasmic translation is known, clustering with mitochondrial genes suggests a potential role in translational regulation during ISR or moonlighting in mitochondrial protein homeostasis.
Funk Interphase Cluster 1	1	GANAB	novel_role	6	ER glucosidase II involved in N-glycan processing. ER-mitochondria communication is well-recognized, but GANAB's specific contribution to mitochondrial stress phenotypes or ISR activation through glycoprotein quality control represents a potentially novel connection.
Funk Interphase Cluster 1	1	GNG3	novel_role	4	G protein gamma subunit primarily studied in neuronal signaling. A role in metabolic signaling affecting mitochondrial function would be novel but speculative.
Funk Interphase Cluster 1	1	GPR137	novel_role	7	Lysosomal membrane protein regulating mTORC1 translocation. mTORC1 is a key integrator of mitochondrial and metabolic signals, and GPR137's role in connecting lysosomal signaling to mitochondrial stress responses would be novel.
Funk Interphase Cluster 1	1	GRK2	novel_role	4	G protein-coupled receptor kinase with broad signaling roles. GRK2 has been linked to mitochondrial biogenesis and function in cardiac cells, so this connection is partially known.
Funk Interphase Cluster 1	1	HNRNPUL2	uncharacterized	6	hnRNP family member with limited functional characterization. While hnRNP proteins generally function in RNA processing, specific roles for HNRNPUL2 are poorly defined. Could have a role in mitochondrial RNA processing or stress-responsive mRNA regulation.
Funk Interphase Cluster 1	1	HSBP1	novel_role	7	Known as a negative regulator of the heat shock response via HSF1 inhibition. A novel connection to mitochondrial stress/ISR is plausible: mitochondrial dysfunction triggers proteotoxic stress, and HSBP1-mediated suppression of HSF1 could exacerbate mitochondrial stress phenotypes. This link is not established in literature.
Funk Interphase Cluster 1	1	HSPA14	novel_role	7	Component of the ribosome-associated complex (RAC) involved in nascent polypeptide folding. While its cytoplasmic ribosome role is established, a connection to mitochondrial protein import or ISR-mediated translational reprogramming would be novel and is suggested by this clustering.
Funk Interphase Cluster 1	1	INPPL1	novel_role	5	PI3K pathway phosphatase (SHIP2) with extensive signaling roles. While well-studied in insulin and actin signaling, a direct role in mitochondrial stress responses or ISR modulation via PI3K-AKT-mTOR axis is plausible but partially anticipated.
Funk Interphase Cluster 1	1	KCTD21	novel_role	5	E3 ubiquitin ligase adapter targeting HDAC1 and regulating Hedgehog signaling. A connection to mitochondrial function or ISR through HDAC1-mediated epigenetic regulation of metabolic genes would be novel.
Funk Interphase Cluster 1	1	KRTAP5-11	novel_role	1	Hair keratin-associated protein. No plausible connection to mitochondrial function; likely a screening artifact or non-expressed gene.
Funk Interphase Cluster 1	1	LRP4	novel_role	3	Wnt signaling modulator and NMJ formation. Connection to mitochondrial function is weak; clustering may reflect shared morphological phenotype rather than pathway membership.
Funk Interphase Cluster 1	1	LRRC32	novel_role	3	TGF-beta regulator on Tregs. Connection to mitochondrial function is not apparent; likely a phenotypic coincidence in clustering.
Funk Interphase Cluster 1	1	MAP3K11	novel_role	5	MLK3 kinase activating JNK pathway. JNK signaling intersects with mitochondrial apoptotic pathways, but MAP3K11's specific role in mitochondrial stress-induced JNK activation is partially known, reducing novelty.
Funk Interphase Cluster 1	1	MEAF6	novel_role	4	Component of histone acetyltransferase complexes (NuA4, HBO1, MOZ/MORF). Epigenetic regulation of mitochondrial biogenesis genes is possible but would be an indirect connection.
Funk Interphase Cluster 1	1	METTL15	established
Funk Interphase Cluster 1	1	MRPL16	established
Funk Interphase Cluster 1	1	MRPL21	established
Funk Interphase Cluster 1	1	MRPL30	established
Funk Interphase Cluster 1	1	MRPS9	established
Funk Interphase Cluster 1	1	NDUFA2	established
Funk Interphase Cluster 1	1	NDUFB8	established
Funk Interphase Cluster 1	1	NDUFS3	established
Funk Interphase Cluster 1	1	NPAS4	novel_role	2	Neuronal activity-dependent transcription factor. Unlikely to have a meaningful role in mitochondrial function in this screening context.
Funk Interphase Cluster 1	1	ORC2	novel_role	4	Origin recognition complex component for DNA replication. Metabolic stress from mitochondrial dysfunction could affect replication licensing, but this is speculative.
Funk Interphase Cluster 1	1	PTCD3	established
Funk Interphase Cluster 1	1	PTPN1	novel_role	7	Known tyrosine phosphatase that dephosphorylates EIF2AK3/PERK, directly modulating the ISR. While the PERK connection exists, PTPN1's role as a regulator of mitochondrial stress-induced ISR signaling is not well characterized and its clustering here suggests it may be a key modulator of this specific stress axis.
Funk Interphase Cluster 1	1	PYGM	novel_role	3	Muscle glycogen phosphorylase. While metabolically relevant, its connection to mitochondrial function is through general energy metabolism, which is well understood.
Funk Interphase Cluster 1	1	RABIF	novel_role	4	Rab GTPase nucleotide exchange factor involved in vesicular transport. Could connect to mitophagy or mitochondrial-derived vesicle trafficking, but evidence is limited.
Funk Interphase Cluster 1	1	RCOR2	novel_role	6	Transcriptional corepressor with roles in stem cell maintenance. A role in transcriptional regulation of mitochondrial biogenesis or ISR target genes would be novel and is not currently established.
Funk Interphase Cluster 1	1	SIPA1	novel_role	4	Rap1/Rap2 GAP affecting cell cycle. Connection to mitochondrial function would be novel but evidence is thin beyond shared cell cycle effects.
Funk Interphase Cluster 1	1	SLC22A25	uncharacterized	7	Orphan member of the SLC22 transporter family with virtually no functional characterization. Unlike the well-studied SLC22A8, this transporter's substrates and biological role are unknown.
Funk Interphase Cluster 1	1	SLC22A8	novel_role	2	Well-characterized organic anion transporter. Connection to mitochondrial function is weak.
Funk Interphase Cluster 1	1	SNX32	novel_role	4	Sorting nexin involved in intracellular trafficking. Could participate in mitophagy-related membrane trafficking, but this is speculative.
Funk Interphase Cluster 1	1	SUPV3L1	established
Funk Interphase Cluster 1	1	TM7SF2	novel_role	5	ER-localized enzyme in cholesterol biosynthesis. Cholesterol pathway intermediates affect mitochondrial membrane composition and function. A specific role in mitochondrial membrane lipid homeostasis would be a novel extension.
Funk Interphase Cluster 1	1	TMEM132A	novel_role	3	Brain development protein with anti-apoptotic properties. The serum starvation resistance phenotype could relate to metabolic stress, but the connection is weak.
Funk Interphase Cluster 1	1	WEE1	novel_role	4	Cell cycle kinase regulating G2/M transition. Mitochondrial dysfunction can activate cell cycle checkpoints, and WEE1 may mediate cell cycle arrest in response to metabolic stress, but this connection is partially established.
Funk Interphase Cluster 1	1	ZDHHC24	uncharacterized	6	Probable palmitoyltransferase with minimal characterization. Substrates and biological context are unknown. Palmitoylation of mitochondrial or ER proteins could link it to this cluster's pathway.
Funk Interphase Cluster 1	1	ZEB1	novel_role	4	EMT transcription factor. Metabolic reprogramming during EMT involves mitochondrial changes, and ZEB1 has been linked to mitochondrial metabolism in cancer contexts, reducing novelty.
Funk Interphase Cluster 1	1	ZNRD2	uncharacterized	5	Poorly characterized protein with speculative centromere association. Limited publications and unclear molecular function. Previously known as SSSCA1; some evidence for mitochondrial localization exists but is not well established.
Funk Interphase Cluster 1	1	ZP1	novel_role	1	Zona pellucida glycoprotein specific to oocytes. No plausible connection to mitochondrial function in this cell context; likely a screening artifact.
Funk Interphase Cluster 2	2	AAAS	novel_role	5	Nuclear pore complex component (ALADIN). Known role in nuclear envelope and spindle formation. A novel interphase role in cytoskeletal organization or nuclear morphology maintenance is plausible given the screen context.
Funk Interphase Cluster 2	2	ACLY	novel_role	7	Well-characterized metabolic enzyme producing acetyl-CoA. A novel connection to cytoskeletal morphology could operate through acetylation of tubulin (alpha-tubulin acetylation depends on acetyl-CoA availability), which is not well-established in literature.
Funk Interphase Cluster 2	2	ARF3
Funk Interphase Cluster 2	2	C3orf36	uncharacterized	10	Completely uncharacterized gene with no known function, no functional annotation available. Its clustering with cytoskeletal/morphology genes makes it a high-priority candidate for novel discovery.
Funk Interphase Cluster 2	2	CACNB3
Funk Interphase Cluster 2	2	CALCOCO1	novel_role	6	Transcriptional coactivator for nuclear receptors and Wnt/beta-catenin pathway. A role in epithelial morphology through Wnt-mediated cytoskeletal regulation is plausible but not directly established.
Funk Interphase Cluster 2	2	CCDC184	uncharacterized	9	Coiled-coil domain containing protein with virtually no published functional characterization. Coiled-coil domains are common in cytoskeletal and structural proteins, making a morphology role plausible.
Funk Interphase Cluster 2	2	CCDC58	uncharacterized	8	Mitochondrial coiled-coil domain protein with minimal functional characterization. Only a few publications exist; its contribution to cell morphology is unknown.
Funk Interphase Cluster 2	2	CCNT1
Funk Interphase Cluster 2	2	COL2A1
Funk Interphase Cluster 2	2	COX14	novel_role	6	Mitochondrial cytochrome c oxidase assembly factor. Mitochondrial dysfunction affecting cell morphology is plausible but not the characterized function; mitochondrial-cytoskeletal crosstalk is an emerging area.
Funk Interphase Cluster 2	2	DDN	novel_role	7	Dendrin promotes podocyte apoptosis and is associated with specialized cell morphology. A role in general epithelial cytoskeletal organization beyond podocytes would be novel and is supported by its clustering here.
Funk Interphase Cluster 2	2	DNAJC14
Funk Interphase Cluster 2	2	DNAJC22	uncharacterized	7	Predicted co-chaperone with very limited experimental validation. Few publications specifically address its function; potential role in protein quality control affecting morphology is unexplored.
Funk Interphase Cluster 2	2	EEFSEC
Funk Interphase Cluster 2	2	EIF4B
Funk Interphase Cluster 2	2	FAM186A	uncharacterized	9	Essentially uncharacterized gene with no known molecular function or biological process annotation. Very few publications exist on this gene.
Funk Interphase Cluster 2	2	HMCES	novel_role	7	DNA damage sensor for abasic sites in ssDNA. Clustering with morphology genes is unexpected; a novel role linking DNA damage response to cytoskeletal remodeling would be high-impact. The screen includes γH2AX readout, suggesting possible DNA damage-morphology coupling.
Funk Interphase Cluster 2	2	HOXC4
Funk Interphase Cluster 2	2	HOXC6
Funk Interphase Cluster 2	2	IFT57	novel_role	6	Intraflagellar transport protein required for cilia formation. A role in non-ciliary cytoskeletal organization or cell morphology would be novel; IFT proteins have been implicated in non-ciliary functions in some contexts.
Funk Interphase Cluster 2	2	IGFBP6
Funk Interphase Cluster 2	2	KMT2D
Funk Interphase Cluster 2	2	KRT2	established
Funk Interphase Cluster 2	2	KRT6A	established
Funk Interphase Cluster 2	2	KRT7	established
Funk Interphase Cluster 2	2	KRT79	uncharacterized	7	Keratin family member but extremely understudied compared to other keratins. Limited publications on its specific function in human epithelial cells; its role in cell morphology is presumed but not well characterized.
Funk Interphase Cluster 2	2	METTL7A	novel_role	6	Thiol S-methyltransferase localized to ER and lipid droplets. Its role in cell morphology is unexplored; lipid droplet dynamics can influence cell shape and cytoskeletal organization.
Funk Interphase Cluster 2	2	METTL7B	novel_role	6	Paralog of METTL7A with similar enzymatic activity. No established link to cytoskeletal organization; co-clustering with METTL7A and morphology genes suggests a shared novel morphological role.
Funk Interphase Cluster 2	2	NFE2	novel_role	6	Erythroid/megakaryocytic transcription factor. A role in epithelial cell morphology would be entirely novel and unexpected outside hematopoietic lineages.
Funk Interphase Cluster 2	2	OR6C6	novel_role	5	Odorant receptor with no known function outside olfactory signaling. Ectopic expression in non-olfactory cells could have unexpected morphological effects; however, this may represent a screen artifact.
Funk Interphase Cluster 2	2	PABPC1
Funk Interphase Cluster 2	2	PDE1B
Funk Interphase Cluster 2	2	PFDN5	novel_role	6	Prefoldin subunit that delivers unfolded proteins to chaperonin. Known to assist in actin and tubulin folding, but its specific contribution to epithelial cell morphology maintenance is understudied. The connection to cytoskeletal organization is plausible but not its primary characterized role (MYC repression).
Funk Interphase Cluster 2	2	PHC1
Funk Interphase Cluster 2	2	PNPT1	novel_role	5	Mitochondrial RNA processing enzyme. Mitochondrial dysfunction from PNPT1 loss could impact cell morphology through energy metabolism and mitochondrial network disruption affecting cytoskeletal dynamics.
Funk Interphase Cluster 2	2	PPHLN1	established
Funk Interphase Cluster 2	2	PRPF40B
Funk Interphase Cluster 2	2	PYM1
Funk Interphase Cluster 2	2	RAB43	novel_role	6	Golgi-associated small GTPase involved in retrograde transport. A direct role in cytoskeletal organization and cell morphology beyond membrane trafficking would be novel.
Funk Interphase Cluster 2	2	RND1	established
Funk Interphase Cluster 2	2	RPAP3
Funk Interphase Cluster 2	2	SMAGP	established
Funk Interphase Cluster 2	2	SMUG1
Funk Interphase Cluster 2	2	SUOX
Funk Interphase Cluster 2	2	TARBP2
Funk Interphase Cluster 2	2	TNS2	novel_role	4	Tensin family member with known roles in focal adhesions and cell motility. Connection to cytoskeletal morphology is partially established through its role in actin dynamics and integrin signaling, but specific epithelial morphology role may be underappreciated.
Funk Interphase Cluster 2	2	TRMT10C
Funk Interphase Cluster 2	2	TROAP
Funk Interphase Cluster 2	2	TUBA1A	established
Funk Interphase Cluster 2	2	nontargeting_2_1
Funk Interphase Cluster 3	3	ABHD17A	novel_role	5	Depalmitoylase for NRAS and PSD95. Protein palmitoylation is emerging in nuclear signaling; a role in DDR through regulation of palmitoylated DDR factors would be novel.
Funk Interphase Cluster 3	3	ALG1L	uncharacterized	8	Putative mannosyltransferase paralog with minimal functional characterization. May be a non-functional pseudogene or have divergent function. Very few publications.
Funk Interphase Cluster 3	3	ANKRD20A2	uncharacterized	9	Ankyrin repeat domain-containing protein with no characterized function. Located in segmental duplication region. No functional studies available.
Funk Interphase Cluster 3	3	BRCA1	established
Funk Interphase Cluster 3	3	CIP2A	novel_role	6	Known for PP2A inhibition and MYC stabilization in cancer, and recently for acentric chromosome tethering in mitosis. A role in interphase DNA damage response signaling (as detected by γH2AX in this screen) would represent a novel function distinct from its mitotic chromosome fragment role. PP2A regulates DDR signaling, so CIP2A-mediated PP2A inhibition could modulate DDR in interphase.
Funk Interphase Cluster 3	3	DDX11	established
Funk Interphase Cluster 3	3	DNAJC8	novel_role	6	Known as a co-chaperone suppressing polyQ aggregation. Also reported in splicing complexes. A role in DNA damage response would be novel; however, HSP40 family members have emerging roles in genome maintenance.
Funk Interphase Cluster 3	3	DPPA3	novel_role	7	Known for epigenetic reprogramming in zygotes and protection from DNA demethylation. A role in somatic cell DNA damage response would be surprising and novel. Its chromatin-binding properties (H3K9me2 recognition) could plausibly intersect with DDR chromatin signaling.
Funk Interphase Cluster 3	3	EEF2KMT	novel_role	5	Methyltransferase for EEF2. A role in DDR would be novel. Translation regulation is increasingly linked to DNA damage response, but EEF2KMT specifically has not been connected.
Funk Interphase Cluster 3	3	FABP5	novel_role	5	Fatty acid binding protein involved in lipid transport and nuclear receptor signaling. A direct role in DDR would be novel; lipid signaling can modulate stress responses but FABP5-DDR connection is unexplored.
Funk Interphase Cluster 3	3	FRG2C	uncharacterized	9	FSHD region gene 2 family member C with no characterized molecular function. Essentially unstudied with no publications on its specific role.
Funk Interphase Cluster 3	3	GAPDH	novel_role	4	Moonlighting functions include nuclear roles in DNA repair and apoptosis via S-nitrosylation. GAPDH nuclear translocation during DNA damage is partially documented, so a DDR role is not entirely novel.
Funk Interphase Cluster 3	3	H2AC14	established
Funk Interphase Cluster 3	3	HIGD1A	novel_role	6	Mitochondrial complex IV subunit. A connection to DNA damage response would be novel. Mitochondrial dysfunction can increase ROS and cause nuclear DNA damage, providing a plausible but unstudied mechanism.
Funk Interphase Cluster 3	3	ISCA1	novel_role	6	Mitochondrial iron-sulfur cluster assembly protein. Fe-S clusters are essential cofactors for multiple DNA repair helicases and polymerases (including DDX11 in this cluster). ISCA1 deficiency could impair nuclear DNA repair enzyme function, representing a novel upstream connection.
Funk Interphase Cluster 3	3	KRT8	novel_role	4	Intermediate filament protein. Some evidence links keratins to nuclear mechanics and DNA damage sensitivity, but KRT8-DDR connection would be a modest extension.
Funk Interphase Cluster 3	3	KRTAP2-3
Funk Interphase Cluster 3	3	KRTAP4-2
Funk Interphase Cluster 3	3	KRTAP4-8
Funk Interphase Cluster 3	3	MT1E	novel_role	4	Metallothionein with known roles in metal homeostasis and oxidative stress protection. ROS scavenging indirectly protects against DNA damage, but a direct DDR role would be partially novel. Metallothionein-DDR connections have been partially explored.
Funk Interphase Cluster 3	3	MT1G	novel_role	4	Similar to MT1E. Metallothionein with indirect DDR relevance through oxidative stress buffering. Some literature exists on metallothioneins and genotoxic stress.
Funk Interphase Cluster 3	3	MT2A	novel_role	4	Most studied metallothionein isoform. Some evidence for roles in oxidative DNA damage protection. Connection to DDR is partially established, reducing novelty.
Funk Interphase Cluster 3	3	MTRNR2L1	uncharacterized	6	Humanin-like peptide with limited characterization. Described as neuroprotective/antiapoptotic by similarity. Very few gene-specific studies.
Funk Interphase Cluster 3	3	NPIPA3	uncharacterized	9	Nuclear pore complex-interacting protein family member with virtually no functional characterization. No known molecular function or published studies on specific biological role. Clustering with DDR genes suggests potential nuclear/chromatin function worth investigating.
Funk Interphase Cluster 3	3	NPIPA5	uncharacterized	9	Like NPIPA3, essentially unstudied. Member of primate-specific gene family with no characterized function. Potential role in nuclear organization relevant to genome integrity.
Funk Interphase Cluster 3	3	NPIPB8	uncharacterized	9	Uncharacterized member of the nuclear pore complex-interacting protein family. No functional studies. Clustering here suggests possible involvement in DNA damage signaling or nuclear architecture.
Funk Interphase Cluster 3	3	OR4F4	uncharacterized	7	Annotated as odorant receptor but likely non-functional in non-olfactory cells. Its clustering here may reflect a CRISPR artifact or an uncharacterized non-canonical function.
Funk Interphase Cluster 3	3	PPIAL4D	uncharacterized	8	Cyclophilin family member with function assigned only by similarity. No specific experimental studies. Proline isomerase activity could affect DDR protein folding.
Funk Interphase Cluster 3	3	PRR13	novel_role	5	Known to regulate TSP1 transcription and taxane-induced apoptosis. A specific role in DNA damage response would be novel, though apoptosis regulation provides a tangential connection.
Funk Interphase Cluster 3	3	REV3L	established
Funk Interphase Cluster 3	3	RFWD3	established
Funk Interphase Cluster 3	3	SERBP1	novel_role	6	Known for ribosome hibernation and mRNA stability regulation. Role in PML nuclear body formation hints at nuclear function. A direct role in DNA damage response would be novel and unexpected.
Funk Interphase Cluster 3	3	SPATA31A5	uncharacterized	8	Predicted spermatogenesis role by homology only. No experimental validation. Primate-specific gene family member with essentially no functional data.
Funk Interphase Cluster 3	3	SPATA31A7	uncharacterized	8	Like SPATA31A5, predicted spermatogenesis function by homology only. No experimental characterization. Some SPATA31 family members have been linked to UV response, making DDR connection plausible.
Funk Interphase Cluster 3	3	SPRTN	established
Funk Interphase Cluster 3	3	TDGF1	novel_role	5	GPI-anchored Nodal signaling coreceptor. A DDR role would be highly unexpected. However, TDGF1 is expressed in some cancer cell lines and could have unrecognized intracellular functions.
Funk Interphase Cluster 3	3	TERF1	established
Funk Interphase Cluster 3	3	TINF2	established
Funk Interphase Cluster 3	3	TMSB10	novel_role	4	Actin-sequestering protein. Cytoskeletal reorganization occurs during DDR but TMSB10's specific involvement would be a minor novel finding.
Funk Interphase Cluster 3	3	TUBB8B	uncharacterized	7	Beta-tubulin variant with minimal specific characterization. Most tubulin studies focus on other isoforms. Its role in interphase cells and potential connection to genome integrity is unexplored.
Funk Interphase Cluster 3	3	TWF1	novel_role	4	Actin-binding protein regulating cytoskeletal dynamics. Similar to TMSB10, a DDR-specific role would be modestly novel.
Funk Interphase Cluster 3	3	USP10	established
Funk Interphase Cluster 3	3	USP17L12	uncharacterized	8	Deubiquitinase with function inferred only by similarity. No gene-specific experimental studies. DUB activity could plausibly regulate DDR protein ubiquitination.
Funk Interphase Cluster 3	3	USP17L19	uncharacterized	8	Another USP17 family DUB with no specific experimental characterization. Function assigned by homology only.
Funk Interphase Cluster 3	3	USP17L5	uncharacterized	8	USP17 family member with function inferred by similarity only. Some USP17 family members regulate cell proliferation but this specific paralog is unstudied.
Funk Interphase Cluster 3	3	VCX3A	uncharacterized	7	Poorly characterized X-linked gene with speculative role in spermatogenesis. Very limited functional data available.
Funk Interphase Cluster 3	3	YARS2	novel_role	5	Mitochondrial tyrosyl-tRNA synthetase. Mitochondrial dysfunction from YARS2 loss could indirectly affect genome integrity through metabolic stress and ROS. Novel but indirect connection.
Funk Interphase Cluster 3	3	YWHAZ	novel_role	5	14-3-3 zeta is a broad signaling adapter. While 14-3-3 proteins interact with DDR components (CHK1, CDC25), YWHAZ's specific contribution to DNA damage morphological phenotypes in this context could reveal isoform-specific DDR functions. However, 14-3-3 involvement in DDR checkpoints is partially known.
Funk Interphase Cluster 3	3	ZNHIT1	established
Funk Interphase Cluster 4	4	IER3IP1
Funk Interphase Cluster 4	4	MEX3C
Funk Interphase Cluster 4	4	NAF1
Funk Interphase Cluster 4	4	nontargeting_10_2
Funk Interphase Cluster 4	4	nontargeting_12_0
Funk Interphase Cluster 4	4	nontargeting_13_0
Funk Interphase Cluster 4	4	nontargeting_14_1
Funk Interphase Cluster 4	4	nontargeting_14_2
Funk Interphase Cluster 4	4	nontargeting_14_3
Funk Interphase Cluster 4	4	nontargeting_15_1
Funk Interphase Cluster 4	4	nontargeting_17_0
Funk Interphase Cluster 4	4	nontargeting_17_2
Funk Interphase Cluster 4	4	nontargeting_18_0
Funk Interphase Cluster 4	4	nontargeting_1_0
Funk Interphase Cluster 4	4	nontargeting_21_0
Funk Interphase Cluster 4	4	nontargeting_21_1
Funk Interphase Cluster 4	4	nontargeting_21_2
Funk Interphase Cluster 4	4	nontargeting_22_2
Funk Interphase Cluster 4	4	nontargeting_23_1
Funk Interphase Cluster 4	4	nontargeting_24_1
Funk Interphase Cluster 4	4	nontargeting_24_3
Funk Interphase Cluster 4	4	nontargeting_25_2
Funk Interphase Cluster 4	4	nontargeting_26_0
Funk Interphase Cluster 4	4	nontargeting_27_1
Funk Interphase Cluster 4	4	nontargeting_29_1
Funk Interphase Cluster 4	4	nontargeting_2_0
Funk Interphase Cluster 4	4	nontargeting_30_1
Funk Interphase Cluster 4	4	nontargeting_30_2
Funk Interphase Cluster 4	4	nontargeting_32_0
Funk Interphase Cluster 4	4	nontargeting_37_1
Funk Interphase Cluster 4	4	nontargeting_38_0
Funk Interphase Cluster 4	4	nontargeting_39_2
Funk Interphase Cluster 4	4	nontargeting_3_2
Funk Interphase Cluster 4	4	nontargeting_3_3
Funk Interphase Cluster 4	4	nontargeting_41_0
Funk Interphase Cluster 4	4	nontargeting_45_0
Funk Interphase Cluster 4	4	nontargeting_46_3
Funk Interphase Cluster 4	4	nontargeting_48_1
Funk Interphase Cluster 4	4	nontargeting_50_1
Funk Interphase Cluster 4	4	nontargeting_53_0
Funk Interphase Cluster 4	4	nontargeting_53_2
Funk Interphase Cluster 4	4	nontargeting_54_1
Funk Interphase Cluster 4	4	nontargeting_54_2
Funk Interphase Cluster 4	4	nontargeting_59_3
Funk Interphase Cluster 4	4	nontargeting_60_3
Funk Interphase Cluster 4	4	nontargeting_8_0
Funk Interphase Cluster 4	4	nontargeting_8_3
Funk Interphase Cluster 4	4	nontargeting_9_1
Funk Interphase Cluster 4	4	nontargeting_9_3
Funk Interphase Cluster 5	5	ATPAF2	novel_role	6	Known mitochondrial ATP synthase assembly factor on 17p. No known nuclear function. Its phenotypic clustering with nuclear regulators could indicate mitochondrial-nuclear crosstalk affecting nuclear morphology, or an unrecognized dual-localization.
Funk Interphase Cluster 5	5	CCDC144A	uncharacterized	6	Only characterized in context of kidney stone prevention. No known nuclear or chromatin function. Its clustering here is unexplained and suggests potential unrecognized cellular role.
Funk Interphase Cluster 5	5	CCDC144NL	uncharacterized	9	No functional annotation available in UniProt or literature. Completely uncharacterized gene with unknown molecular function. Its clustering here suggests potential nuclear or chromatin-related role worth investigating.
Funk Interphase Cluster 5	5	CENPV	novel_role	4	Known role in pericentromeric heterochromatin distribution in interphase nuclei. While its centromere/cytokinesis roles are established, its interphase heterochromatin function directly relates to this cluster's nuclear organization theme — partially established but underexplored.
Funk Interphase Cluster 5	5	CNTROB	novel_role	4	Centriole duplication factor. In interphase, centrosomes organize microtubule networks affecting nuclear positioning. Role in interphase nuclear organization via centrosome-nucleus coupling would be a partially novel extension.
Funk Interphase Cluster 5	5	CTC1	established
Funk Interphase Cluster 5	5	CWC25	established
Funk Interphase Cluster 5	5	DHX33	novel_role	7	Known as RNA helicase involved in rDNA transcription and ribosome biogenesis. Its clustering with chromatin/transcription regulators suggests a broader, underappreciated role in nuclear organization beyond nucleolar function, potentially affecting interphase chromatin structure visible by DAPI staining.
Funk Interphase Cluster 5	5	DLG4	novel_role	5	Canonical postsynaptic scaffold protein (PSD-95). No known nuclear function. Its presence in this cluster is surprising; PDZ domain proteins occasionally have nuclear roles, suggesting a potential unrecognized function in non-neuronal cells.
Funk Interphase Cluster 5	5	DRG2	novel_role	6	Developmentally regulated GTPase with possible translation role. Poorly understood in nuclear context, but GTPases can regulate nuclear transport and chromatin dynamics. Clustering here suggests potential nuclear organizational role.
Funk Interphase Cluster 5	5	EFNB3	novel_role	4	Ephrin ligand for neuronal development. Reverse signaling can affect cytoskeletal and potentially nuclear organization. Novel in nuclear context but connection is indirect.
Funk Interphase Cluster 5	5	ELAC2	novel_role	6	Known for mitochondrial tRNA processing. However, ELAC2 associates with mitochondrial nucleoids and has been linked to prostate cancer susceptibility. A role in nuclear organization or DNA damage response would be novel and is suggested by this cluster.
Funk Interphase Cluster 5	5	ELP5	established
Funk Interphase Cluster 5	5	FLII	established
Funk Interphase Cluster 5	5	GEMIN4	established
Funk Interphase Cluster 5	5	GGT6	novel_role	4	Gamma-glutamyltransferase involved in glutathione metabolism. Oxidative stress affects nuclear organization and DNA damage. Connection is indirect but plausible.
Funk Interphase Cluster 5	5	HES7	established
Funk Interphase Cluster 5	5	INPP5K	novel_role	6	Known phosphoinositide phosphatase regulating actin cytoskeleton and insulin signaling. Nuclear phosphoinositide signaling is emerging; INPP5K's presence in this cluster may indicate an unrecognized role in nuclear phosphoinositide metabolism affecting chromatin organization.
Funk Interphase Cluster 5	5	KCNJ12	novel_role	3	Inward rectifier potassium channel on 17p. No known nuclear function. Presence likely reflects genomic proximity on 17p rather than functional connection.
Funk Interphase Cluster 5	5	LGALS9B	novel_role	3	Galectin family member that binds galactosides. Some galectins have nuclear roles in splicing, but LGALS9B specifically is poorly characterized in this context.
Funk Interphase Cluster 5	5	LRRC75A	uncharacterized	9	No functional annotation available. Leucine-rich repeat protein with virtually no published characterization. Phenotypic clustering suggests possible role in nuclear organization or transcriptional regulation.
Funk Interphase Cluster 5	5	MAP2K3	novel_role	5	MAPK kinase activating p38 MAPK. p38 signaling is known to influence chromatin remodeling and DNA damage response. Its role in nuclear organization via p38-mediated histone phosphorylation is plausible but partially established.
Funk Interphase Cluster 5	5	METTL16	established
Funk Interphase Cluster 5	5	MYBBP1A	established
Funk Interphase Cluster 5	5	MYH4	novel_role	3	Skeletal muscle myosin heavy chain. Unexpected in this cluster. Some myosins have nuclear roles but MYH4 specifically has no known nuclear function.
Funk Interphase Cluster 5	5	MYO15A	novel_role	3	Unconventional myosin for stereocilia organization. Some unconventional myosins function in nuclear transport, but MYO15A has no established nuclear role.
Funk Interphase Cluster 5	5	NCBP3	established
Funk Interphase Cluster 5	5	NCOR1	established
Funk Interphase Cluster 5	5	PIK3R5	novel_role	5	PI3K gamma regulatory subunit, primarily known in immune cell signaling. Nuclear PI3K signaling exists but PIK3R5's involvement would be novel. Clustering suggests potential nuclear phosphoinositide signaling role.
Funk Interphase Cluster 5	5	PNISR	established
Funk Interphase Cluster 5	5	RAI1	established
Funk Interphase Cluster 5	5	SCGB1C1	uncharacterized	8	No functional annotation. Secretoglobin family member with no characterized function. Unexpected in this cluster; may represent a novel nuclear role or a poorly characterized gene on 17p.
Funk Interphase Cluster 5	5	SMCR8	novel_role	7	Primarily characterized as autophagy regulator via C9orf72 complex and mTORC1 signaling. However, it also localizes to the nucleus and associates with chromatin to regulate gene expression. This nuclear chromatin role is understudied and its clustering here suggests significant chromatin-regulatory functions.
Funk Interphase Cluster 5	5	SOX15	established
Funk Interphase Cluster 5	5	SPAG7	uncharacterized	7	Minimal functional annotation. Located on 17p; contains an RNA recognition motif suggesting RNA-binding capacity. Very few publications characterize its function, though some link it to RNA metabolism.
Funk Interphase Cluster 5	5	SPAG9	novel_role	5	JNK scaffold protein and lysosomal transport adapter. JNK signaling affects nuclear transcription factors. A direct role in nuclear organization would be novel, though JNK-nuclear signaling connections exist.
Funk Interphase Cluster 5	5	SPNS2	novel_role	4	S1P lipid transporter involved in lymphocyte trafficking. S1P signaling can affect nuclear events. A direct role in nuclear organization would be novel but speculative.
Funk Interphase Cluster 5	5	TBC1D28	uncharacterized	8	No functional annotation provided. TBC domain suggests potential RabGAP activity but no experimental validation. Completely unstudied in context of nuclear organization or chromatin biology.
Funk Interphase Cluster 5	5	TCERG1	established
Funk Interphase Cluster 5	5	THAP1	established
Funk Interphase Cluster 5	5	TOP3A	established
Funk Interphase Cluster 5	5	TRPV2	novel_role	5	Calcium-permeable cation channel. Calcium signaling affects nuclear organization and chromatin dynamics. A direct role in nuclear morphology regulation would be novel.
Funk Interphase Cluster 5	5	TVP23C	uncharacterized	8	No functional annotation provided. Predicted Golgi-related protein with minimal literature. Its presence in this nuclear organization cluster is unexplained and merits investigation.
Funk Interphase Cluster 5	5	UBB	established
Funk Interphase Cluster 5	5	USP6	novel_role	5	Deubiquitinase known for NF-κB activation and endocytic trafficking. Deubiquitination of chromatin substrates or nuclear proteins would represent a novel role; UBB is also in this cluster, suggesting ubiquitin-related nuclear processes.
Funk Interphase Cluster 5	5	WRAP53	established
Funk Interphase Cluster 5	5	ZBTB4	established
Funk Interphase Cluster 5	5	ZSWIM7	novel_role	4	Known role in homologous recombination repair. Connection to DNA damage (γH2AX marker in screen) is expected, but broader role in interphase nuclear organization beyond DNA repair would be partially novel.
Funk Interphase Cluster 6	6	ABHD11	novel_role	6	Known role in OGDHc lipoylation and lipid metabolism. OGDHc dysfunction affects α-ketoglutarate levels, which are cofactors for TET enzymes and histone demethylases affecting chromatin state. Novel epigenetic-DDR connection.
Funk Interphase Cluster 6	6	ACOT12
Funk Interphase Cluster 6	6	AKAP17A
Funk Interphase Cluster 6	6	ALG14	novel_role	5	N-glycosylation pathway enzyme. Glycosylation defects can cause ER stress and secondary DNA damage. A direct DDR role would be novel.
Funk Interphase Cluster 6	6	ATP6AP2
Funk Interphase Cluster 6	6	AURKAIP1	novel_role	7	Known as Aurora-A kinase inhibitor and mitochondrial ribosome component. A role in DNA damage response independent of its mitochondrial function would be novel. Aurora-A connection provides indirect DDR link.
Funk Interphase Cluster 6	6	C9orf78	novel_role	6	Known spliceosomal remodeling factor. Has published role in chromosome segregation but interphase DDR function would be novel. Splicing perturbation could cause R-loop-mediated DNA damage.
Funk Interphase Cluster 6	6	CHST4
Funk Interphase Cluster 6	6	COX7C	novel_role	7	Established respiratory chain component. Loss could increase mitochondrial ROS leading to nuclear DNA damage. A specific role in genome integrity maintenance through metabolic regulation would be novel.
Funk Interphase Cluster 6	6	CTDSP2	novel_role	6	Known RNA Pol II CTD Ser-5 phosphatase involved in transcription regulation. A role in DNA damage-induced transcriptional repression or R-loop resolution would represent a novel DDR connection.
Funk Interphase Cluster 6	6	DNM1	novel_role	5	Established endocytic GTPase. Could affect DNA damage signaling through receptor-mediated signaling endocytosis or nuclear envelope dynamics, but connection to DDR is speculative.
Funk Interphase Cluster 6	6	DPY19L2
Funk Interphase Cluster 6	6	EGFL7
Funk Interphase Cluster 6	6	FIS1	novel_role	7	Known mitochondrial fission factor. Mitochondrial fragmentation can trigger ROS-mediated DNA damage, but a direct role in DNA damage signaling has not been established. Novel connection between mitochondrial dynamics and γH2AX phenotype.
Funk Interphase Cluster 6	6	FUT4
Funk Interphase Cluster 6	6	H2BC7	established
Funk Interphase Cluster 6	6	HUS1	established
Funk Interphase Cluster 6	6	IKZF1	novel_role	4	Transcription factor with chromatin remodeling activity. Some existing links to genomic instability in leukemia, so a DDR role is plausible but partially anticipated.
Funk Interphase Cluster 6	6	IRF2BP1
Funk Interphase Cluster 6	6	KMT5A	established
Funk Interphase Cluster 6	6	LCN8	uncharacterized	6	Poorly studied lipocalin family member with putative role in male fertility only. No known function in somatic cells; clustering with DDR genes is unexplained.
Funk Interphase Cluster 6	6	LLPH	uncharacterized	7	Minimally characterized gene with only indirect evidence of function in dendritic growth. Very few publications; molecular function in non-neuronal cells is unknown.
Funk Interphase Cluster 6	6	LRCH4
Funk Interphase Cluster 6	6	LRWD1	established
Funk Interphase Cluster 6	6	MCTP1
Funk Interphase Cluster 6	6	MRPL50	uncharacterized	7	Mitochondrial ribosomal protein with minimal functional characterization beyond its structural role. No publications detailing specific biological functions or connections to genome integrity.
Funk Interphase Cluster 6	6	MRPS17	novel_role	5	Mitochondrial ribosomal protein. Better characterized than MRPL50/MRPS24 as a structural component. Mitochondrial translation defects causing DNA damage would be a novel mechanistic link.
Funk Interphase Cluster 6	6	MRPS24	uncharacterized	7	Mitochondrial ribosomal protein with very limited functional characterization. Clustering here may reflect mitochondrial dysfunction-induced DNA damage.
Funk Interphase Cluster 6	6	NDOR1	novel_role	8	Established role in cytosolic Fe-S cluster assembly. Fe-S clusters are essential for multiple DNA repair enzymes (DNA polymerases, helicases, glycosylases). A direct role in genome integrity via Fe-S protein maturation for DNA repair machinery would be novel and high-impact, not yet established in literature.
Funk Interphase Cluster 6	6	PTPA	novel_role	7	PP2A regulatory subunit with established phosphatase function. PP2A dephosphorylates γH2AX and multiple DDR kinase substrates, but PTPA's specific role in modulating DDR through PP2A substrate specificity is not well characterized.
Funk Interphase Cluster 6	6	QRFP	uncharacterized	5	Neuropeptide with known roles in feeding behavior and metabolism. Very limited study in non-neuronal cell contexts; function in cultured cells is unclear.
Funk Interphase Cluster 6	6	RAD1	established
Funk Interphase Cluster 6	6	RAD17	established
Funk Interphase Cluster 6	6	RBP3
Funk Interphase Cluster 6	6	RPE
Funk Interphase Cluster 6	6	RXRA	novel_role	5	Well-characterized nuclear receptor. Some evidence for roles in DNA repair gene transcription and cellular senescence, but a direct DDR role would extend current knowledge modestly.
Funk Interphase Cluster 6	6	SLC6A18
Funk Interphase Cluster 6	6	SNRNP40	novel_role	6	Established U5 snRNP splicing factor. Splicing defects can cause R-loops and DNA damage. A specific role in genome integrity through R-loop prevention would be a novel mechanistic connection.
Funk Interphase Cluster 6	6	SP8
Funk Interphase Cluster 6	6	TMED5	novel_role	5	Golgi vesicular trafficking protein. Connection to DNA damage response would be surprising and novel, possibly through secretory pathway stress signaling.
Funk Interphase Cluster 6	6	TOR2A	uncharacterized	9	No functional annotation available in UniProt. Virtually unstudied with unknown molecular function. Clustering with DDR genes suggests potential role in genome integrity or nuclear organization.
Funk Interphase Cluster 6	6	TTC31	uncharacterized	9	No functional annotation available. Extremely poorly characterized gene with unknown molecular function. Its phenotypic similarity to DDR genes warrants investigation.
Funk Interphase Cluster 6	6	TUBB3
Funk Interphase Cluster 6	6	WIPF3
Funk Interphase Cluster 6	6	ZNF322
Funk Interphase Cluster 6	6	ZNF674	uncharacterized	6	Annotated only as 'may be involved in transcriptional regulation' with minimal experimental data. Potential role in chromatin regulation affecting DNA damage response.
Funk Interphase Cluster 7	7	B4GALT5
Funk Interphase Cluster 7	7	CCDC71L	uncharacterized	9	Virtually unstudied gene with no functional annotation provided. Coiled-coil domain containing protein with minimal publications and unknown molecular function, making it a strong candidate for novel discovery.
Funk Interphase Cluster 7	7	FAM71E1	uncharacterized	6	Recently linked to CGAS-STING innate immune signaling as a RAB2B effector, but functional characterization remains very limited with few publications focused on this gene specifically.
Funk Interphase Cluster 7	7	FUT11
Funk Interphase Cluster 7	7	GTPBP10
Funk Interphase Cluster 7	7	H3C2
Funk Interphase Cluster 7	7	IBA57
Funk Interphase Cluster 7	7	IMPA2
Funk Interphase Cluster 7	7	IVL
Funk Interphase Cluster 7	7	KRTAP10-4
Funk Interphase Cluster 7	7	KRTAP19-8
Funk Interphase Cluster 7	7	LIMD1
Funk Interphase Cluster 7	7	ME2
Funk Interphase Cluster 7	7	NAT14	novel_role	5	Probable acetyltransferase with possible transcription factor activity regulating coproporphyrinogen oxidase (heme biosynthesis). Its acetyltransferase activity could have broader substrates affecting cellular morphology, but this remains speculative.
Funk Interphase Cluster 7	7	NDUFB1
Funk Interphase Cluster 7	7	OR1E2
Funk Interphase Cluster 7	7	PSG8	uncharacterized	5	Pregnancy-specific glycoprotein family member. While the family is known to be involved in immune regulation during pregnancy, PSG8 itself has very limited individual characterization and functional studies.
Funk Interphase Cluster 7	7	TCEAL9	uncharacterized	7	Annotated only as 'may be involved in transcriptional regulation' with no confirmed function. Member of the TCEAL family but individually very poorly studied with minimal publications.
Funk Interphase Cluster 7	7	TIMM8B
Funk Interphase Cluster 7	7	TMEM64	novel_role	5	Known for roles in osteoclast differentiation and Wnt signaling via SERCA2 interaction and Ca2+ regulation. Its ER-localized function affecting calcium homeostasis could have broader morphological consequences in non-bone cell types that are not yet characterized.
Funk Interphase Cluster 7	7	YAF2
Funk Interphase Cluster 7	7	nontargeting_10_1
Funk Interphase Cluster 7	7	nontargeting_10_3
Funk Interphase Cluster 7	7	nontargeting_13_1
Funk Interphase Cluster 7	7	nontargeting_15_3
Funk Interphase Cluster 7	7	nontargeting_19_2
Funk Interphase Cluster 7	7	nontargeting_26_2
Funk Interphase Cluster 7	7	nontargeting_27_0
Funk Interphase Cluster 7	7	nontargeting_27_2
Funk Interphase Cluster 7	7	nontargeting_27_3
Funk Interphase Cluster 7	7	nontargeting_35_2
Funk Interphase Cluster 7	7	nontargeting_36_1
Funk Interphase Cluster 7	7	nontargeting_36_3
Funk Interphase Cluster 7	7	nontargeting_41_1
Funk Interphase Cluster 7	7	nontargeting_46_0
Funk Interphase Cluster 7	7	nontargeting_46_2
Funk Interphase Cluster 7	7	nontargeting_47_2
Funk Interphase Cluster 7	7	nontargeting_49_3
Funk Interphase Cluster 7	7	nontargeting_4_3
Funk Interphase Cluster 7	7	nontargeting_53_3
Funk Interphase Cluster 7	7	nontargeting_55_0
Funk Interphase Cluster 7	7	nontargeting_61_1
Funk Interphase Cluster 7	7	nontargeting_61_2
Funk Interphase Cluster 7	7	nontargeting_62_1
Funk Interphase Cluster 7	7	nontargeting_6_2
Funk Interphase Cluster 8	8	ALYREF	established
Funk Interphase Cluster 8	8	CDK9	established
Funk Interphase Cluster 8	8	CTDP1	established
Funk Interphase Cluster 8	8	CXXC1	novel_role	6	CXXC1 (CFP1) is a component of the SETD1A/B COMPASS complex that recognizes unmethylated CpG islands and directs H3K4 methylation. While its role in transcriptional activation at CpG island promoters is known, its clustering with core Pol II transcription elongation and mRNA export machinery suggests a potentially more direct role in coupling promoter-proximal chromatin state to productive elonga…
Funk Interphase Cluster 8	8	DDX39B	established
Funk Interphase Cluster 8	8	GLE1	established
Funk Interphase Cluster 8	8	GPN1	established
Funk Interphase Cluster 8	8	GPN2	established
Funk Interphase Cluster 8	8	GTF2A1	established
Funk Interphase Cluster 8	8	GTF2A2	established
Funk Interphase Cluster 8	8	HINFP	novel_role	7	HINFP is primarily characterized as a transcription factor for histone H4 genes at the G1/S transition and as a regulator of ATM/PRKDC expression. It has no established role in the general Pol II transcription elongation or mRNA export pathway. Its presence in this cluster is unexpected and could indicate a broader, unrecognized role in Pol II-dependent transcription beyond histone gene regulatio…
Funk Interphase Cluster 8	8	MCM3AP	established
Funk Interphase Cluster 8	8	MED10	established
Funk Interphase Cluster 8	8	MED14	established
Funk Interphase Cluster 8	8	MED17	established
Funk Interphase Cluster 8	8	MED20	established
Funk Interphase Cluster 8	8	MED21	established
Funk Interphase Cluster 8	8	MED27	established
Funk Interphase Cluster 8	8	MED28	established
Funk Interphase Cluster 8	8	MED30	established
Funk Interphase Cluster 8	8	MED31	established
Funk Interphase Cluster 8	8	MED4	established
Funk Interphase Cluster 8	8	MED6	established
Funk Interphase Cluster 8	8	MED7	established
Funk Interphase Cluster 8	8	MED8	established
Funk Interphase Cluster 8	8	NUP205	established
Funk Interphase Cluster 8	8	NUP93	established
Funk Interphase Cluster 8	8	NXF1	established
Funk Interphase Cluster 8	8	NXT1	established
Funk Interphase Cluster 8	8	POLR2E	established
Funk Interphase Cluster 8	8	POLR2H	established
Funk Interphase Cluster 8	8	POLR2I	established
Funk Interphase Cluster 8	8	RNGTT	established
Funk Interphase Cluster 8	8	RPAP1	established
Funk Interphase Cluster 8	8	RPAP2	established
Funk Interphase Cluster 8	8	SENP6	novel_role	8	SENP6 is a SUMO protease with established roles in chromosome alignment, PML body maintenance, and DNA repair. It has no well-documented direct role in the Pol II transcription/mRNA export pipeline. Its clustering here suggests it may regulate SUMOylation states of transcription or mRNA export machinery components (e.g., Mediator subunits, TREX components, or Pol II itself), representing a potent…
Funk Interphase Cluster 8	8	SETD1B	novel_role	5	SETD1B is an H3K4 methyltransferase associated with active transcription. Its role in marking active chromatin is well known, and connections to Pol II transcription are partially expected. However, its specific clustering with mRNA export and elongation factors (rather than other chromatin modifiers) could suggest a more direct role in coupling H3K4 methylation to co-transcriptional mRNA process…
Funk Interphase Cluster 8	8	SSRP1	established
Funk Interphase Cluster 8	8	SUPT16H	established
Funk Interphase Cluster 8	8	SUPT4H1	established
Funk Interphase Cluster 8	8	SUPT5H	established
Funk Interphase Cluster 8	8	THOC1	established
Funk Interphase Cluster 8	8	THOC2	established
Funk Interphase Cluster 8	8	THOC5	established
Funk Interphase Cluster 8	8	THOC7	established
Funk Interphase Cluster 9	9	C1QTNF4
Funk Interphase Cluster 9	9	CABP4
Funk Interphase Cluster 9	9	CAPRIN1	novel_role	4	While established in stress granule formation, its specific role in DNA damage-induced stress granule assembly and potential feedback to DDR signaling represents a partially explored novel connection.
Funk Interphase Cluster 9	9	CARNS1
Funk Interphase Cluster 9	9	CBWD5
Funk Interphase Cluster 9	9	CD5
Funk Interphase Cluster 9	9	CDC42EP2	novel_role	7	Established actin cytoskeleton effector downstream of CDC42. Clustering with DDR genes suggests a potential novel role in nuclear actin-mediated DNA repair or nuclear morphology maintenance.
Funk Interphase Cluster 9	9	CST6
Funk Interphase Cluster 9	9	CYB561A3
Funk Interphase Cluster 9	9	DDX23	established
Funk Interphase Cluster 9	9	DPF2	established
Funk Interphase Cluster 9	9	EIF1AD	uncharacterized	6	Only 2 publications; linked to oxidative stress response and cell proliferation but molecular mechanism remains poorly understood.
Funk Interphase Cluster 9	9	EXT2	novel_role	6	Heparan sulfate polymerase with well-established ECM role. Clustering here could indicate an unrecognized intracellular role affecting nuclear morphology or signaling that impacts genome integrity.
Funk Interphase Cluster 9	9	FADD	established
Funk Interphase Cluster 9	9	FADS2	novel_role	5	Fatty acid desaturase with well-characterized lipid metabolism role. Lipid composition affects membrane and nuclear envelope integrity; potential indirect link to nuclear morphology phenotypes.
Funk Interphase Cluster 9	9	FAM86C1	uncharacterized	9	No functional annotation provided; extremely limited literature. Potential methyltransferase by homology but uncharacterized.
Funk Interphase Cluster 9	9	FAM89B	novel_role	7	Known adapter for LIMK1/actin regulation and TGF-beta signaling. Nuclear actin and cytoskeletal signaling increasingly linked to DNA damage response; novel connection plausible but unstudied.
Funk Interphase Cluster 9	9	FEN1	established
Funk Interphase Cluster 9	9	KRTAP5-7
Funk Interphase Cluster 9	9	LRRC10B	uncharacterized	9	No functional annotation available; virtually unstudied gene with unknown molecular function. High potential for novel discovery.
Funk Interphase Cluster 9	9	LTBP3
Funk Interphase Cluster 9	9	MRPL11	uncharacterized	6	Known as mitochondrial ribosomal protein but specific functional studies are very limited; its role in cellular stress phenotypes is unexplored.
Funk Interphase Cluster 9	9	MRPL48	uncharacterized	6	Mitochondrial ribosomal protein with minimal independent functional characterization beyond complex membership.
Funk Interphase Cluster 9	9	NAALADL1
Funk Interphase Cluster 9	9	NAT10	established
Funk Interphase Cluster 9	9	NDUFS8	established
Funk Interphase Cluster 9	9	NONO	established
Funk Interphase Cluster 9	9	PACS1	novel_role	7	Known for TGN trafficking, but emerging evidence links vesicular trafficking to DNA damage response signaling. Its role in genome integrity is unexplored.
Funk Interphase Cluster 9	9	PPME1	novel_role	7	PP2A demethylase with established phosphatase regulatory role. PP2A regulates DDR signaling (ATM/ATR pathways), but PPME1's specific contribution to genome integrity is underexplored.
Funk Interphase Cluster 9	9	RAD9A	established
Funk Interphase Cluster 9	9	RBMX	established
Funk Interphase Cluster 9	9	RHOG	novel_role	5	Rho GTPase with established roles in actin reorganization and immune cell function. Some Rho GTPases participate in DNA damage signaling; RHOG's role in this context is partially speculated.
Funk Interphase Cluster 9	9	SCGB1D1
Funk Interphase Cluster 9	9	SCGB2A1
Funk Interphase Cluster 9	9	SDHAF2	established
Funk Interphase Cluster 9	9	SLC35C1	novel_role	6	GDP-fucose transporter for Golgi glycosylation. Clustering with DDR genes is unexpected; could indicate novel role in glycosylation-dependent signaling affecting DNA damage response.
Funk Interphase Cluster 9	9	SPC25
Funk Interphase Cluster 9	9	SPI1	novel_role	4	Pioneer transcription factor for hematopoietic lineages. Chromatin remodeling activity could affect DDR indirectly, but this connection is partially expected given its role in chromatin accessibility.
Funk Interphase Cluster 9	9	STIP1	established
Funk Interphase Cluster 9	9	SYT12
Funk Interphase Cluster 9	9	TMEM258	novel_role	7	Established OST complex subunit for N-glycosylation. Its clustering with DDR genes suggests a potential unrecognized role in ER stress-mediated DNA damage signaling or proteostasis-genome integrity crosstalk.
Funk Interphase Cluster 9	9	TRIM44	novel_role	6	TRIM family member involved in neuronal differentiation and PAX6 regulation. Some TRIM proteins participate in DDR; TRIM44's potential role in DNA damage or stress response is unexplored.
Funk Interphase Cluster 9	9	TRIM48	novel_role	6	E3 ligase targeting PRMT1 for degradation, affecting ASK1/oxidative stress signaling. Connection to genome integrity through oxidative stress-induced DNA damage is plausible but not established.
Funk Interphase Cluster 9	9	TRIM64B	uncharacterized	8	No functional annotation available. TRIM family member but no characterized function; very few publications.
Funk Interphase Cluster 9	9	VPS37C	novel_role	6	ESCRT-I component for endosomal sorting. ESCRT machinery has emerging roles in nuclear envelope repair and genome integrity maintenance; VPS37C's specific contribution is unstudied.
Funk Interphase Cluster 10	10	ANXA9	novel_role	5	Annexin family member with calcium-dependent membrane binding. Known in keratinocytes but potential novel role in endomembrane organization and actin-membrane interface in other cell types.
Funk Interphase Cluster 10	10	ASH1L	novel_role	6	H3K36 methyltransferase with established chromatin roles. Potential novel role in regulating transcription of cytoskeletal/membrane organization genes; connection to cell morphology phenotype is not well-established.
Funk Interphase Cluster 10	10	ASTN1	novel_role	6	Neuronal adhesion molecule for glial-guided migration. Novel potential role in non-neuronal cell adhesion and cytoskeletal organization; morphological phenotype in non-neuronal cells is unexplored.
Funk Interphase Cluster 10	10	B4GALT3	established
Funk Interphase Cluster 10	10	BCAN
Funk Interphase Cluster 10	10	CD1D
Funk Interphase Cluster 10	10	CREB3L4	established
Funk Interphase Cluster 10	10	CSH2
Funk Interphase Cluster 10	10	DAP3	novel_role	7	Mitochondrial ribosomal protein with apoptotic signaling roles. Potential novel connection to endomembrane/cytoskeletal organization through mitochondrial-ER contact sites and energy-dependent membrane trafficking.
Funk Interphase Cluster 10	10	DPM3	established
Funk Interphase Cluster 10	10	EIF5AL1	uncharacterized	6	Paralog of EIF5A with roles in translation elongation and actin dynamics. Poorly studied compared to EIF5A; specific cellular functions are unclear.
Funk Interphase Cluster 10	10	FAM72D	uncharacterized	9	Virtually no functional annotation in any database; no characterized molecular function or pathway involvement. Presence in this morphological cluster provides first clue to cellular role.
Funk Interphase Cluster 10	10	FASLG	novel_role	6	Well-characterized apoptosis ligand. Potential novel non-apoptotic role in actin cytoskeleton remodeling through reverse signaling or non-canonical pathway activation in interphase cells.
Funk Interphase Cluster 10	10	FDPS	established
Funk Interphase Cluster 10	10	FMO1	novel_role	5	Monooxygenase known for xenobiotic metabolism. Potential novel role: taurine production may affect cell volume regulation and consequently cytoskeletal organization.
Funk Interphase Cluster 10	10	GPATCH4	uncharacterized	8	G-patch domain protein with minimal functional characterization. May be involved in RNA processing but essentially unstudied; morphological phenotype is unexplained.
Funk Interphase Cluster 10	10	H2AC20
Funk Interphase Cluster 10	10	H2BC21
Funk Interphase Cluster 10	10	HAX1	established
Funk Interphase Cluster 10	10	JTB
Funk Interphase Cluster 10	10	KLHDC8A	uncharacterized	9	Kelch domain-containing protein with essentially no published functional characterization. Kelch domains often mediate protein-protein interactions in cytoskeletal contexts, making this a compelling candidate for cytoskeletal regulation.
Funk Interphase Cluster 10	10	LCE2A	uncharacterized	7	Late cornified envelope protein primarily studied in skin differentiation. Very limited literature; role in non-epithelial cell morphology is unexplored.
Funk Interphase Cluster 10	10	LINGO4	uncharacterized	8	Leucine-rich repeat and Ig domain-containing protein with virtually no functional characterization outside nervous system context. Role in non-neuronal cell morphology is unknown.
Funk Interphase Cluster 10	10	MEF2D	novel_role	5	Transcription factor known for muscle/neuronal differentiation. May regulate cytoskeletal gene expression programs in non-muscle cells — partially explored but not well-established.
Funk Interphase Cluster 10	10	NDUFS2	novel_role	7	Established Complex I subunit. Its knockout may alter cellular ROS/energy balance affecting actin cytoskeleton dynamics and membrane organization — a connection not well-characterized in non-pulmonary cells.
Funk Interphase Cluster 10	10	NPR1	novel_role	6	Natriuretic peptide receptor with established cardiovascular roles. cGMP signaling downstream of NPR1 can regulate actin dynamics and cell morphology — a connection not well-studied in non-vascular contexts.
Funk Interphase Cluster 10	10	NUDT17	uncharacterized	7	Nudix hydrolase with RNA decapping activity characterized only in vitro. Very few publications; cellular function and pathway involvement are largely unknown.
Funk Interphase Cluster 10	10	PAQR6	novel_role	6	Membrane progesterone receptor primarily studied in neurosteroid signaling. Novel potential role in membrane organization and cytoskeletal regulation through G-protein coupled signaling in non-neuronal cells.
Funk Interphase Cluster 10	10	PDZK1	established
Funk Interphase Cluster 10	10	PPM1E	established
Funk Interphase Cluster 10	10	RFX5
Funk Interphase Cluster 10	10	RNF115	established
Funk Interphase Cluster 10	10	RPRD2	uncharacterized	8	Regulation of nuclear pre-mRNA domain-containing protein with very limited functional characterization. Few publications describe its biology.
Funk Interphase Cluster 10	10	SHC1	established
Funk Interphase Cluster 10	10	SHE	uncharacterized	8	Src homology 2 domain-containing adapter protein with minimal published characterization. Related to SHC1 structurally but function is largely unknown.
Funk Interphase Cluster 10	10	SLAMF1
Funk Interphase Cluster 10	10	SMG5	novel_role	6	Established in nonsense-mediated mRNA decay. Novel connection: NMD regulates transcript levels of many membrane/cytoskeletal genes; loss may alter cell morphology through dysregulated mRNA homeostasis.
Funk Interphase Cluster 10	10	TARS2	novel_role	6	Mitochondrial threonyl-tRNA synthetase. Knockout would impair mitochondrial translation affecting energy production; downstream effects on cytoskeletal organization and membrane trafficking represent a novel phenotypic connection.
Funk Interphase Cluster 10	10	TMOD4	established
Funk Interphase Cluster 10	10	TPM3	established
Funk Interphase Cluster 10	10	TSACC	uncharacterized	7	Known only as a co-chaperone for TSSK6 in spermatogenesis. Very few publications; potential broader role in protein homeostasis is unstudied.
Funk Interphase Cluster 10	10	UBQLN4	established
Funk Interphase Cluster 10	10	ZNF687
Funk Interphase Cluster 11	11	FAM210A	uncharacterized	6	FAM210A has limited functional characterization. It is annotated with a role in muscle and bone structure/strength based on homology (ECO:0000250), but lacks extensive experimental validation of its molecular function. Its clustering with nontargeting controls suggests its knockout may produce a near-wildtype morphological phenotype, but its understudied status makes it worth noting.
Funk Interphase Cluster 11	11	RLF
Funk Interphase Cluster 11	11	ZMYM3
Funk Interphase Cluster 11	11	nontargeting_10_0
Funk Interphase Cluster 11	11	nontargeting_12_3
Funk Interphase Cluster 11	11	nontargeting_14_0
Funk Interphase Cluster 11	11	nontargeting_15_0
Funk Interphase Cluster 11	11	nontargeting_15_2
Funk Interphase Cluster 11	11	nontargeting_16_1
Funk Interphase Cluster 11	11	nontargeting_16_2
Funk Interphase Cluster 11	11	nontargeting_19_0
Funk Interphase Cluster 11	11	nontargeting_1_3
Funk Interphase Cluster 11	11	nontargeting_22_0
Funk Interphase Cluster 11	11	nontargeting_22_3
Funk Interphase Cluster 11	11	nontargeting_23_3
Funk Interphase Cluster 11	11	nontargeting_26_1
Funk Interphase Cluster 11	11	nontargeting_28_0
Funk Interphase Cluster 11	11	nontargeting_28_2
Funk Interphase Cluster 11	11	nontargeting_29_0
Funk Interphase Cluster 11	11	nontargeting_31_2
Funk Interphase Cluster 11	11	nontargeting_32_1
Funk Interphase Cluster 11	11	nontargeting_33_0
Funk Interphase Cluster 11	11	nontargeting_33_1
Funk Interphase Cluster 11	11	nontargeting_34_0
Funk Interphase Cluster 11	11	nontargeting_36_0
Funk Interphase Cluster 11	11	nontargeting_42_2
Funk Interphase Cluster 11	11	nontargeting_44_0
Funk Interphase Cluster 11	11	nontargeting_45_3
Funk Interphase Cluster 11	11	nontargeting_46_1
Funk Interphase Cluster 11	11	nontargeting_47_0
Funk Interphase Cluster 11	11	nontargeting_49_2
Funk Interphase Cluster 11	11	nontargeting_4_0
Funk Interphase Cluster 11	11	nontargeting_4_2
Funk Interphase Cluster 11	11	nontargeting_56_0
Funk Interphase Cluster 11	11	nontargeting_56_2
Funk Interphase Cluster 11	11	nontargeting_58_1
Funk Interphase Cluster 11	11	nontargeting_58_2
Funk Interphase Cluster 11	11	nontargeting_59_2
Funk Interphase Cluster 11	11	nontargeting_5_1
Funk Interphase Cluster 11	11	nontargeting_60_2
Funk Interphase Cluster 11	11	nontargeting_6_0
Funk Interphase Cluster 11	11	nontargeting_7_2
Funk Interphase Cluster 11	11	nontargeting_8_1
Funk Interphase Cluster 12	12	ACTB	established
Funk Interphase Cluster 12	12	ACTR1B	established
Funk Interphase Cluster 12	12	ALX3
Funk Interphase Cluster 12	12	ANKRD20A4	uncharacterized	9	No functional annotation available; member of a primate-specific gene family with no characterized molecular function. Knockout morphological phenotype clustering here is intriguing.
Funk Interphase Cluster 12	12	APOLD1	novel_role	6	Known endothelial barrier/junction modulator affecting cytoskeleton organization. Its role in non-endothelial cell cytoskeletal organization would be novel.
Funk Interphase Cluster 12	12	AQP7
Funk Interphase Cluster 12	12	BANF1	novel_role	5	Well-characterized in nuclear envelope reformation post-mitosis and chromatin organization. Its interphase role in maintaining nuclear architecture could connect to cytoskeletal phenotypes, but this is partially known.
Funk Interphase Cluster 12	12	BUB1
Funk Interphase Cluster 12	12	C2orf27A	uncharacterized	9	No functional annotation; completely uncharacterized open reading frame with virtually no publications on its function.
Funk Interphase Cluster 12	12	CCDC74B	uncharacterized	8	Coiled-coil domain containing protein with no characterized function. CCDC family members often participate in cytoskeletal or centrosomal processes, making this a plausible candidate.
Funk Interphase Cluster 12	12	CD8A
Funk Interphase Cluster 12	12	CENPA	novel_role	4	Centromeric histone primarily studied in mitosis. Interphase chromatin organization role is partially known but its contribution to nuclear morphology in interphase could be further explored.
Funk Interphase Cluster 12	12	CEP85	established
Funk Interphase Cluster 12	12	CFC1
Funk Interphase Cluster 12	12	ERVW-1	novel_role	7	Endogenous retroviral envelope protein known for trophoblast fusion. Expression in non-placental cells and potential effects on membrane dynamics and cell morphology would represent a novel role.
Funk Interphase Cluster 12	12	FBXO41	novel_role	7	SCF E3 ubiquitin ligase substrate adaptor with minimal characterized substrates. Could regulate turnover of cytoskeletal or nuclear structural proteins; novel connection to this pathway is plausible.
Funk Interphase Cluster 12	12	FOXD4L3	uncharacterized	7	Forkhead box transcription factor paralog with minimal publications. Function is essentially uncharacterized beyond sequence homology to FOX family.
Funk Interphase Cluster 12	12	GGCX	novel_role	5	Vitamin K-dependent carboxylase for coagulation factors. Potential novel role in intracellular calcium-dependent cytoskeletal regulation through Gla-domain protein modification.
Funk Interphase Cluster 12	12	GGTLC2	uncharacterized	7	Gamma-glutamyltransferase light chain family member with minimal functional characterization.
Funk Interphase Cluster 12	12	HS6ST1	novel_role	6	Heparan sulfate 6-O-sulfotransferase involved in extracellular matrix modification. Could influence cell morphology through outside-in signaling affecting cytoskeletal organization; novel intracellular role possible.
Funk Interphase Cluster 12	12	INO80B	novel_role	7	Known as a chromatin remodeling complex component, but clustering with cytoskeletal genes suggests a potential novel role in coordinating nuclear architecture with cytoskeletal organization during interphase. Its G1 arrest function could affect interphase morphology.
Funk Interphase Cluster 12	12	MXRA7	uncharacterized	8	Matrix-remodelling associated protein with very limited functional characterization. Its name suggests extracellular matrix involvement but molecular function is largely unknown.
Funk Interphase Cluster 12	12	NUP50	established
Funk Interphase Cluster 12	12	OXER1
Funk Interphase Cluster 12	12	PLGLB2&PLGLB1	uncharacterized	6	Plasminogen-like proteins with minimal functional characterization beyond sequence homology.
Funk Interphase Cluster 12	12	PLK1
Funk Interphase Cluster 12	12	POTEE	uncharacterized	6	POTE ankyrin domain family member; contains actin-like sequences. Primate-specific with very limited functional data.
Funk Interphase Cluster 12	12	POTEI	uncharacterized	6	POTE family member containing actin-like domains; largely uncharacterized but actin homology is notable given the cytoskeletal pathway.
Funk Interphase Cluster 12	12	PPIL1	novel_role	6	Established spliceosome component. Clustering with cytoskeletal/nuclear architecture genes suggests potential novel role in nuclear organization or morphology regulation independent of splicing.
Funk Interphase Cluster 12	12	RABL2A	novel_role	6	Known for sperm flagellar transport. As a Rab-like GTPase, could have novel roles in interphase microtubule-based transport or cytoskeletal regulation in somatic cells.
Funk Interphase Cluster 12	12	RGPD2	uncharacterized	7	RANBP2-like and GRIP domain containing protein; no characterized function. RanBP2 connection hints at nuclear transport but no experimental validation exists.
Funk Interphase Cluster 12	12	RGPD5	uncharacterized	7	Same family as RGPD2; uncharacterized. Potential nuclear pore/transport connection via RanBP2 homology domain.
Funk Interphase Cluster 12	12	RGPD6	uncharacterized	7	Uncharacterized RGPD family member; RanBP2-like domain suggests possible nuclear transport role.
Funk Interphase Cluster 12	12	RGPD8	uncharacterized	7	Uncharacterized RGPD family member with potential nuclear transport relevance.
Funk Interphase Cluster 12	12	RHOQ	established
Funk Interphase Cluster 12	12	RPL22	novel_role	5	Ribosomal protein with established translation role. Extra-ribosomal functions affecting cell morphology are increasingly recognized; clustering here may reflect novel structural or regulatory role.
Funk Interphase Cluster 12	12	SDHA	novel_role	5	Mitochondrial complex II subunit. Metabolic perturbation could affect cytoskeletal dynamics and nuclear morphology, but this connection is indirect.
Funk Interphase Cluster 12	12	SPATA31A3	uncharacterized	6	Predicted spermatogenesis role only by similarity; no direct experimental characterization of function.
Funk Interphase Cluster 12	12	SRBD1	uncharacterized	7	S1 RNA binding domain containing protein with no characterized biological function.
Funk Interphase Cluster 12	12	STARD7	novel_role	6	Lipid transfer protein with limited characterization beyond mucosal protection. Lipid transfer could affect membrane-cytoskeleton interactions and nuclear envelope integrity in interphase.
Funk Interphase Cluster 12	12	TCOF1	novel_role	6	Known nucleolar/ribosomal biogenesis regulator. Clustering here suggests a potential novel role in interphase nuclear morphology or cytoskeletal organization beyond its established rRNA processing function.
Funk Interphase Cluster 12	12	TUBA3D	established
Funk Interphase Cluster 13	13	ANKRD20A1	uncharacterized	9	Member of primate-specific segmental duplication family with virtually no functional characterization. No known molecular function or pathway involvement. Presence in this cluster could indicate a role in genome stability or represent a null-phenotype artifact.
Funk Interphase Cluster 13	13	ANKRD20A3	uncharacterized	9	Paralog of ANKRD20A1, equally unstudied. No characterized function in any pathway. Primate-specific gene with unknown biology.
Funk Interphase Cluster 13	13	C2orf27B	uncharacterized	9	Essentially uncharacterized open reading frame with no known function, no significant publications describing its molecular role.
Funk Interphase Cluster 13	13	CBWD1	novel_role	6	Characterized as zinc chaperone for METAP1. Clustering with DDR genes is unexpected; zinc homeostasis can affect DNA repair enzyme function, suggesting a potential novel connection to genome integrity through metalloprotein activation.
Funk Interphase Cluster 13	13	CBWD2	novel_role	6	Zinc chaperone paralog of CBWD1. Same rationale applies - potential novel link between zinc chaperoning and DNA damage response.
Funk Interphase Cluster 13	13	CBWD3	novel_role	6	Zinc chaperone paralog. Potential novel connection to DDR through zinc cofactor delivery to DNA repair-associated metalloproteins.
Funk Interphase Cluster 13	13	CD8B	novel_role	3	T-cell coreceptor unlikely to be functional in most screening cell lines. Clustering may reflect minimal phenotype from KO of a non-expressed gene rather than a true novel role.
Funk Interphase Cluster 13	13	CDC27	novel_role	5	APC/C component primarily known for mitotic regulation. In interphase, APC/C has roles in G1/S regulation and potentially in DNA damage checkpoint maintenance. A specific interphase DDR role would be partially novel.
Funk Interphase Cluster 13	13	CHEK1	established
Funk Interphase Cluster 13	13	DUX4	novel_role	7	Known as cleavage-stage transcription factor and FSHD disease gene. Its chromatin remodeling activity (H3K27ac modulation) and ability to activate retrotransposons could impact genome stability. A direct role in DNA damage response signaling would be novel and high-impact.
Funk Interphase Cluster 13	13	FAM25G	uncharacterized	9	No functional annotation available. Member of a poorly characterized gene family with no known molecular function or pathway involvement.
Funk Interphase Cluster 13	13	FCGR1A	novel_role	3	Fc gamma receptor for immune cells. Likely not expressed in screening cell line; clustering may reflect null phenotype rather than genuine pathway connection.
Funk Interphase Cluster 13	13	FOXD4L1	uncharacterized	8	Forkhead domain-containing pseudogene/gene with minimal functional characterization. No established role in any pathway despite having a DNA-binding domain.
Funk Interphase Cluster 13	13	FOXD4L4	uncharacterized	8	FOXD4-like family member with no characterized function. Potential transcription factor but no known targets or pathway involvement.
Funk Interphase Cluster 13	13	FOXD4L5	uncharacterized	8	Uncharacterized FOXD4-like gene. No publications describing its function.
Funk Interphase Cluster 13	13	FOXD4L6	uncharacterized	8	Uncharacterized FOXD4-like gene with no known biological role.
Funk Interphase Cluster 13	13	H3-3A	established
Funk Interphase Cluster 13	13	H3C13	established
Funk Interphase Cluster 13	13	HMGA1	established
Funk Interphase Cluster 13	13	HMGB1	established
Funk Interphase Cluster 13	13	KRT18	novel_role	4	Intermediate filament protein with known roles in barrier protection and organelle positioning. Nuclear morphology changes upon KRT18 loss could overlap with DDR phenotypes, but a direct DDR role would be novel.
Funk Interphase Cluster 13	13	KRTAP9-4	novel_role	3	Hair keratin-associated protein. Highly tissue-specific and unlikely expressed in screening cell lines. Clustering likely reflects null phenotype.
Funk Interphase Cluster 13	13	NBPF10	uncharacterized	8	Member of the Neuroblastoma Breakpoint Family, primate-specific and largely uncharacterized. Contains DUF1220 domains linked to brain size evolution but molecular function is unknown.
Funk Interphase Cluster 13	13	NBPF11	uncharacterized	8	NBPF family member with DUF1220 domains. Virtually no functional characterization beyond association with segmental duplications.
Funk Interphase Cluster 13	13	NBPF12	uncharacterized	8	Uncharacterized NBPF family member. No known molecular function despite evolutionary interest in the DUF1220 domain expansion.
Funk Interphase Cluster 13	13	NBPF15	uncharacterized	8	Uncharacterized NBPF family member. No experimental validation of function in any biological pathway.
Funk Interphase Cluster 13	13	OTOP1	novel_role	3	Proton channel involved in sour taste and vestibular function. Unlikely to be expressed or functional in typical screening cell lines. Clustering likely reflects minimal phenotype.
Funk Interphase Cluster 13	13	PPIAL4A	uncharacterized	7	Cyclophilin-like peptidyl-prolyl isomerase with function inferred only by similarity. Primate-specific paralog with no specific functional studies.
Funk Interphase Cluster 13	13	PPIAL4C	uncharacterized	7	Cyclophilin-like PPIase known only by sequence similarity. No specific functional characterization.
Funk Interphase Cluster 13	13	PPIAL4G	uncharacterized	7	Cyclophilin-like PPIase with function predicted by similarity only. No experimental validation.
Funk Interphase Cluster 13	13	RBBP8	established
Funk Interphase Cluster 13	13	RPL23A	novel_role	6	Ribosomal protein with known extra-ribosomal function in promoting MDM2-mediated TP53 degradation. Clustering with DDR genes suggests its p53-regulatory role may produce DDR-like phenotypes when knocked out, representing a novel emphasis on its extra-ribosomal DDR function.
Funk Interphase Cluster 13	13	RPL29	novel_role	5	Ribosomal protein. Ribosomal stress from loss of ribosomal proteins activates p53 via RPL5/RPL11-MDM2 axis, which could produce γH2AX and chromatin phenotypes. Novel DDR connection through nucleolar stress.
Funk Interphase Cluster 13	13	RPL36AL	uncharacterized	6	Ribosomal protein paralog with limited specific characterization. While ribosomal proteins are generally well-studied, this specific paralog has few dedicated studies.
Funk Interphase Cluster 13	13	SPDYE1	uncharacterized	8	Speedy/RINGO family member. While some Speedy proteins activate CDKs, SPDYE1 specifically has minimal characterization and no established pathway role.
Funk Interphase Cluster 13	13	SPDYE2	uncharacterized	8	Speedy/RINGO family member with virtually no functional data. Potential CDK activator but unvalidated.
Funk Interphase Cluster 13	13	SPDYE2B	uncharacterized	8	Speedy/RINGO family member, essentially unstudied. No experimental evidence for function.
Funk Interphase Cluster 13	13	TERF2	established
Funk Interphase Cluster 13	13	TRIM43	novel_role	7	Known as antiviral E3 ligase targeting PCNT for degradation. Clustering with DDR genes suggests a potential novel role in DNA damage response or chromatin integrity through its ubiquitin ligase activity on nuclear lamina components. PCNT degradation could affect centrosome-independent functions relevant to interphase nuclear organization.
Funk Interphase Cluster 13	13	TRIM49C	uncharacterized	7	TRIM family E3 ligase with minimal characterization. Unlike TRIM43 which has antiviral function, TRIM49C has no established role.
Funk Interphase Cluster 13	13	TUBA1B	novel_role	4	Core tubulin component. While primarily structural, tubulin perturbation affects nuclear morphology and potentially DNA damage signaling through mechanotransduction. Connection to DDR is indirect.
Funk Interphase Cluster 13	13	TUBA1C	novel_role	4	Alpha-tubulin paralog. Same rationale as TUBA1B - nuclear morphology effects from cytoskeletal disruption could phenocopy DDR perturbations.
Funk Interphase Cluster 14	14	CCDC51	novel_role	7	CCDC51 is characterized as a mitochondrial ATP-gated potassium channel subunit (mitoKATP). It has no known role in cytoplasmic translation. Its clustering here could suggest that mitochondrial metabolic status (ATP sensing) feeds back to regulate translation, or that its loss produces morphological phenotypes convergent with translation deficiency. A direct role in translation regulation would be…
Funk Interphase Cluster 14	14	CNOT9	novel_role	4	CNOT9 is a component of the CCR4-NOT deadenylase complex involved in mRNA degradation and translational repression. Its connection to translation is already partially established through translational repression mechanisms, so while its presence in a translation cluster is coherent, it is not entirely novel.
Funk Interphase Cluster 14	14	CTU1	established
Funk Interphase Cluster 14	14	CTU2	established
Funk Interphase Cluster 14	14	DPH3	established
Funk Interphase Cluster 14	14	EEF1A1	established
Funk Interphase Cluster 14	14	EIF1AX	established
Funk Interphase Cluster 14	14	EIF2B2	established
Funk Interphase Cluster 14	14	EIF2B3	established
Funk Interphase Cluster 14	14	EIF2B4	established
Funk Interphase Cluster 14	14	EIF2B5	established
Funk Interphase Cluster 14	14	EIF2S1	established
Funk Interphase Cluster 14	14	EIF2S2	established
Funk Interphase Cluster 14	14	EIF2S3	established
Funk Interphase Cluster 14	14	EIF4E	established
Funk Interphase Cluster 14	14	ETF1	established
Funk Interphase Cluster 14	14	FARSB	established
Funk Interphase Cluster 14	14	GBF1	novel_role	8	GBF1 is a well-characterized Golgi-associated Arf-GEF involved in COPI vesicle trafficking. It has no established role in translation. Its clustering here is surprising and could indicate a novel function in ER-to-Golgi trafficking of translation machinery components, or that disruption of secretory pathway integrity produces morphological phenotypes mimicking translation stress. A direct link to…
Funk Interphase Cluster 14	14	GRPEL1	novel_role	5	GRPEL1 is a mitochondrial co-chaperone (nucleotide exchange factor for mtHSP70) involved in mitochondrial protein import. No direct role in cytoplasmic translation. Its presence may reflect that impaired mitochondrial import triggers ISR-mediated translation attenuation, but a direct translation role would be novel.
Funk Interphase Cluster 14	14	HARS1	established
Funk Interphase Cluster 14	14	HSPA9	novel_role	4	HSPA9 (mortalin/mtHSP70) is a mitochondrial chaperone involved in protein import and iron-sulfur cluster biogenesis. While primarily mitochondrial, ISC biogenesis is required for certain translation-related modifications (e.g., tRNA thiolation requires sulfur metabolism). Connection to translation is indirect but partially established through ISC pathways.
Funk Interphase Cluster 14	14	IARS1	established
Funk Interphase Cluster 14	14	KARS1	established
Funk Interphase Cluster 14	14	LARS1	established
Funk Interphase Cluster 14	14	MAT2A	established
Funk Interphase Cluster 14	14	NARS1	established
Funk Interphase Cluster 14	14	PHB	novel_role	5	PHB (prohibitin) is a pleiotropic protein with mitochondrial chaperone, transcriptional co-regulator, and signaling functions. While it has no direct established role in cytoplasmic translation, its mitochondrial functions overlap with other mitochondrial genes in this cluster (HSPA9, TIMM23, TIMM44). Its presence may reflect a mitochondrial sub-theme, but a specific connection to translation con…
Funk Interphase Cluster 14	14	PHB2	novel_role	5	PHB2 partners with PHB in mitochondrial prohibitin complexes. Similar rationale as PHB — no direct translation role established, but mitochondrial integrity maintained by PHB2 could indirectly affect translation through integrated stress response activation. A direct role would be moderately novel.
Funk Interphase Cluster 14	14	PPP1R15B	established
Funk Interphase Cluster 14	14	PRELID1	novel_role	6	PRELID1 is a mitochondrial phosphatidic acid transporter involved in cardiolipin synthesis and apoptosis regulation. It has no known role in translation. Its clustering here is unexpected and could indicate that mitochondrial lipid homeostasis disruption triggers integrated stress response pathways that phenocopy translation defects.
Funk Interphase Cluster 14	14	PRELID3B	uncharacterized	8	PRELID3B has virtually no functional annotation in UniProt (no description provided) and very few publications. Its paralog PRELID1 is a mitochondrial lipid transfer protein. Its clustering with translation machinery genes is unexpected and warrants investigation into whether it has an uncharacterized role in translation or whether its loss produces translation-stress-like morphological phenotype…
Funk Interphase Cluster 14	14	QARS1	established
Funk Interphase Cluster 14	14	RPL12	established
Funk Interphase Cluster 14	14	SARS1	established
Funk Interphase Cluster 14	14	SLC20A1	novel_role	7	SLC20A1 is a sodium-phosphate symporter essential for cell proliferation independent of its transport activity. It has no established connection to translation. Its clustering with translation genes could reflect an unrecognized role in supporting translation (e.g., phosphate availability for ATP/GTP needed for translation) or a shared proliferation-arrest phenotype, but a direct mechanistic link…
Funk Interphase Cluster 14	14	TIMM23	novel_role	5	TIMM23 is a core component of the mitochondrial inner membrane translocase. No direct translation role. Its clustering may reflect that mitochondrial dysfunction activates the integrated stress response (via HRI/EIF2AK1), producing phenotypes similar to direct translation perturbation.
Funk Interphase Cluster 14	14	TIMM44	novel_role	5	TIMM44 is a PAM complex component for mitochondrial protein import. Same rationale as TIMM23 — mitochondrial import defects may activate ISR and phenocopy translation stress.
Funk Interphase Cluster 14	14	URM1	established
Funk Interphase Cluster 14	14	VARS1	established
Funk Interphase Cluster 14	14	YARS1	established
Funk Interphase Cluster 14	14	ZPR1	novel_role	6	ZPR1 is involved in SMN localization to Cajal bodies and pre-mRNA splicing, and communicates proliferative signals. It interacts with EEF1A1 and has been linked to translation factor localization, but a direct role in translation regulation per se is not well established. Its clustering here could reflect a novel function in coordinating translation factor assembly or localization.
Funk Interphase Cluster 15	15	CEBPZ	novel_role	7	Known primarily as a transcription factor stimulating HSP70 promoter activity. However, CEBPZ (also known as CBF2) has been reported to bind to rDNA promoters and may regulate rRNA transcription. Its clustering here suggests a potentially underappreciated direct role in ribosome biogenesis beyond general transcriptional regulation. This connection is not widely established.
Funk Interphase Cluster 15	15	DDX24	novel_role	6	Characterized primarily for roles in innate immunity, HIV biology, and TP53 regulation. However, it is an RNA helicase with nucleolar localization and has been implicated in pre-rRNA processing in some studies. Its direct role in ribosome biogenesis is not well-established in the literature, making this a plausible novel connection.
Funk Interphase Cluster 15	15	DDX27	established
Funk Interphase Cluster 15	15	DDX54	novel_role	6	Known as a nuclear receptor transcriptional corepressor with RNA-dependent ATPase activity. While it localizes to the nucleolus, its direct involvement in ribosome biogenesis is not well-documented. Clustering with canonical ribosome biogenesis factors suggests a potentially novel role in rRNA processing or ribosome assembly.
Funk Interphase Cluster 15	15	DDX56	established
Funk Interphase Cluster 15	15	EIF6	established
Funk Interphase Cluster 15	15	FTSJ3	established
Funk Interphase Cluster 15	15	GNL2	established
Funk Interphase Cluster 15	15	GNL3	established
Funk Interphase Cluster 15	15	GNL3L	established
Funk Interphase Cluster 15	15	GTPBP4	established
Funk Interphase Cluster 15	15	LSG1	established
Funk Interphase Cluster 15	15	MAK16	uncharacterized	8	No functional annotation provided; named after yeast Mak16p which is involved in 60S biogenesis, but the human ortholog has virtually no published characterization. High priority for validating a conserved role in human ribosome biogenesis.
Funk Interphase Cluster 15	15	MDN1	established
Funk Interphase Cluster 15	15	METAP2	novel_role	6	Well-characterized as a methionine aminopeptidase involved in co-translational processing and EIF2 regulation. Its clustering with ribosome biogenesis factors is unexpected — it may have an unrecognized role in ribosome maturation or quality control rather than just downstream translation. This would represent a novel functional connection.
Funk Interphase Cluster 15	15	NCL	established
Funk Interphase Cluster 15	15	NIFK	uncharacterized	6	No functional description provided here. Known as a nucleolar protein that interacts with Ki-67 and has been linked to rRNA processing, but functional characterization remains limited. Its role in ribosome biogenesis specifically warrants further study.
Funk Interphase Cluster 15	15	NIP7	established
Funk Interphase Cluster 15	15	NLE1	novel_role	5	Primarily known for Notch signaling regulation and Wnt pathway modulation. However, NLE1 (yeast Rsa4 ortholog) has been shown to function in 60S ribosomal subunit biogenesis in yeast. The ribosome biogenesis role in human cells is emerging but not yet widely appreciated relative to its Notch signaling function.
Funk Interphase Cluster 15	15	NMD3	established
Funk Interphase Cluster 15	15	NOL8	established
Funk Interphase Cluster 15	15	NOP16	uncharacterized	7	No functional description available. Yeast Nop16p is a nucleolar protein involved in 60S subunit biogenesis, but the human gene has minimal experimental characterization. Strong candidate for confirming conserved ribosome biogenesis function.
Funk Interphase Cluster 15	15	NOP2	established
Funk Interphase Cluster 15	15	NOP53	established
Funk Interphase Cluster 15	15	NSA2	established
Funk Interphase Cluster 15	15	PES1	established
Funk Interphase Cluster 15	15	PPAN	established
Funk Interphase Cluster 15	15	RPF1	established
Funk Interphase Cluster 15	15	RPF2	established
Funk Interphase Cluster 15	15	RPL28	established
Funk Interphase Cluster 15	15	RPL36	established
Funk Interphase Cluster 15	15	RRP1	established
Funk Interphase Cluster 15	15	RRP15	uncharacterized	7	No functional annotation provided. Yeast Rrp15 is implicated in pre-rRNA processing and 60S biogenesis, but human RRP15 lacks substantial published characterization. Merits investigation to confirm pathway role.
Funk Interphase Cluster 15	15	RRS1	established
Funk Interphase Cluster 15	15	RSL24D1	established
Funk Interphase Cluster 15	15	SDAD1	established
Funk Interphase Cluster 15	15	SPOUT1	novel_role	5	Known for centrosome-related mitotic functions and miRNA regulation. Recently identified as an rRNA methyltransferase (N3-uridine in 28S rRNA). The rRNA modification role is newly established, but its integration into the broader ribosome biogenesis pathway and phenotypic consequences of its loss merit further investigation.
Funk Interphase Cluster 15	15	URB1	uncharacterized	7	No functional annotation provided. Yeast Urb1/Npa1 is a nucleolar protein required for 60S ribosomal subunit biogenesis, but the human ortholog is poorly characterized with very limited publications.
Funk Interphase Cluster 15	15	URB2	uncharacterized	5	Described primarily in context of hematopoietic stem cell development via p53 regulation. Yeast Urb2/Npa2 functions in 60S biogenesis, but human URB2 has limited direct characterization in ribosome assembly. Some functional data exists but pathway role is incompletely defined.
Funk Interphase Cluster 15	15	WDR12	established
Funk Interphase Cluster 15	15	WDR74	established
Funk Interphase Cluster 16	16	AAGAB	novel_role	4	Involved in endocytic recycling of growth factor receptors. Clustering with microtubule genes could reflect microtubule-dependent endosomal trafficking. Some connection between endocytic recycling and microtubule networks is already appreciated.
Funk Interphase Cluster 16	16	CCNL1
Funk Interphase Cluster 16	16	DDX49
Funk Interphase Cluster 16	16	DIDO1	novel_role	4	Transcription factor and tumor suppressor with roles in stem cell differentiation. Some literature links DIDO1 to centrosome amplification and genomic instability, so a microtubule connection is partially established but not well-characterized in interphase.
Funk Interphase Cluster 16	16	DNAJA1	novel_role	5	Well-characterized HSP40 co-chaperone for HSC70. Chaperone systems are known to assist in centrosome assembly and tubulin folding. A specific role in γTuRC assembly or microtubule nucleation complex maintenance would extend its known chaperone function into a novel biological context.
Funk Interphase Cluster 16	16	FCHO2	novel_role	7	Well-characterized in clathrin-mediated endocytosis and membrane curvature. Its clustering with microtubule nucleation genes suggests a potential novel role in microtubule-dependent endosomal trafficking or that FCHO2-mediated endocytosis regulates centrosomal protein turnover. Endocytic machinery interacting with microtubule organization is not well-established for FCHO2.
Funk Interphase Cluster 16	16	FNBP4	uncharacterized	8	No functional annotation provided. Formin-binding protein 4 name suggests cytoskeletal relevance (formin proteins regulate actin/microtubule dynamics), but experimental characterization is essentially absent. High priority given potential direct link to cytoskeletal organization.
Funk Interphase Cluster 16	16	FOSL1	novel_role	3	AP-1 transcription factor component (FRA1). Known to regulate genes involved in cell migration and cytoskeletal remodeling. Connection to microtubule organization is plausible but partially established through its role in EMT and cell motility.
Funk Interphase Cluster 16	16	GTSE1	established
Funk Interphase Cluster 16	16	HAUS1	established
Funk Interphase Cluster 16	16	HAUS7	established
Funk Interphase Cluster 16	16	HNRNPL
Funk Interphase Cluster 16	16	KIAA0100	uncharacterized	6	Annotated as a tube-forming lipid transport protein affecting PtdIns(4,5)P2 distribution. Very limited characterization in human cells. Phosphoinositide distribution can influence cytoskeletal organization and membrane-cytoskeleton interactions, providing a plausible but untested link.
Funk Interphase Cluster 16	16	KPNA2	established
Funk Interphase Cluster 16	16	LDLR	novel_role	5	Canonical LDL receptor for cholesterol uptake. Cholesterol and lipid composition affect membrane-cytoskeleton interactions. Clustering with microtubule genes could reflect effects of altered membrane composition on cytoskeletal anchoring, but this connection is speculative.
Funk Interphase Cluster 16	16	MED1	novel_role	3	Mediator complex subunit for RNA Pol II transcription. Could affect transcription of cytoskeletal genes broadly. Connection is indirect and non-specific.
Funk Interphase Cluster 16	16	MED24	novel_role	3	Mediator complex subunit. Same rationale as MED1 — indirect transcriptional effects on cytoskeletal gene expression.
Funk Interphase Cluster 16	16	MYBL2	novel_role	4	Transcription factor regulating cell proliferation genes. Known to regulate expression of mitotic genes including some centrosomal components. Connection to interphase microtubule organization through transcriptional regulation is plausible but partially anticipated.
Funk Interphase Cluster 16	16	NDC1	novel_role	6	Established as a nuclear pore complex transmembrane nucleoporin. Nuclear pore and centrosome biology share components (e.g., Nup133, pericentrin interactions). NDC1's role in NPC insertion could have an unappreciated connection to centrosome-associated microtubule nucleation at the nuclear envelope.
Funk Interphase Cluster 16	16	PAXBP1	novel_role	6	Known adapter linking PAX3/PAX7 to histone methylation in myogenesis. No connection to microtubule nucleation. However, its chromatin-modifying role could regulate transcription of γTuRC components or centrosomal genes, representing a novel upstream regulatory connection.
Funk Interphase Cluster 16	16	PHF23	novel_role	7	Known as a negative regulator of autophagy via LRSAM1 degradation. No established link to microtubule organization. However, autophagy and centrosome homeostasis are interconnected (centriolar satellites, pericentriolar material turnover). A role for PHF23 in regulating centrosome/microtubule integrity via selective autophagy would be novel.
Funk Interphase Cluster 16	16	POP1
Funk Interphase Cluster 16	16	RPP14
Funk Interphase Cluster 16	16	RTF2	novel_role	5	Replication termination factor involved in ATR signaling at stalled forks. The screen includes γH2AX staining, so DNA damage signaling could contribute to the phenotypic clustering. A connection between replication stress signaling and cytoskeletal organization would be novel.
Funk Interphase Cluster 16	16	SH3GL1	novel_role	5	Endophilin A2, involved in endocytosis and membrane curvature. Some evidence links endophilins to cytoskeletal regulation. A direct role in microtubule organization would be novel but partially anticipated given membrane-cytoskeleton crosstalk.
Funk Interphase Cluster 16	16	SMTN	established
Funk Interphase Cluster 16	16	SUGP1
Funk Interphase Cluster 16	16	TFIP11
Funk Interphase Cluster 16	16	TM9SF4	novel_role	7	Known for V-ATPase regulation and transmembrane protein localization. No established connection to microtubule organization. However, V-ATPase and pH regulation can affect cytoskeletal dynamics. Its role in cell surface protein localization could impact integrin/cytoskeleton signaling. A novel connection to interphase microtubule organization would be surprising.
Funk Interphase Cluster 16	16	TPX2	established
Funk Interphase Cluster 16	16	TRIM28	novel_role	6	Extensively studied as a transcriptional corepressor (KRAB-ZFP silencing, heterochromatin). Not linked to microtubule organization. However, TRIM28 could transcriptionally regulate centrosomal or microtubule-associated genes. Its clustering here suggests a potential novel role in maintaining expression programs required for interphase microtubule network integrity.
Funk Interphase Cluster 16	16	TSSK2
Funk Interphase Cluster 16	16	TUBG1	established
Funk Interphase Cluster 16	16	TUBGCP2	established
Funk Interphase Cluster 16	16	TUBGCP3	established
Funk Interphase Cluster 16	16	TUBGCP4	established
Funk Interphase Cluster 16	16	TUBGCP6	established
Funk Interphase Cluster 16	16	XYLT2	novel_role	5	Xylosyltransferase involved in proteoglycan biosynthesis. No known link to microtubule organization. Proteoglycans influence cell-matrix interactions which affect cytoskeletal architecture. A direct role in microtubule regulation would be unexpected.
Funk Interphase Cluster 16	16	ZNHIT3	uncharacterized	8	Virtually no functional annotation available. No described molecular function or biological process. Its clustering with microtubule/cytoskeletal genes is unexplained and warrants investigation for a potential role in cytoskeletal regulation or centrosome biology.
Funk Interphase Cluster 16	16	ZSWIM8	novel_role	6	Known E3 ubiquitin ligase component for miRNA-mediated degradation and protein quality control. No established role in microtubule organization. Could regulate stability of microtubule-associated proteins or centrosomal components through ubiquitin-dependent degradation. A novel cytoskeletal regulatory role would be impactful.
Funk Interphase Cluster 17	17	FOXL2
Funk Interphase Cluster 17	17	INO80C
Funk Interphase Cluster 17	17	SIGLEC1
Funk Interphase Cluster 17	17	nontargeting_11_2
Funk Interphase Cluster 17	17	nontargeting_11_3
Funk Interphase Cluster 17	17	nontargeting_13_2
Funk Interphase Cluster 17	17	nontargeting_13_3
Funk Interphase Cluster 17	17	nontargeting_16_0
Funk Interphase Cluster 17	17	nontargeting_16_3
Funk Interphase Cluster 17	17	nontargeting_19_3
Funk Interphase Cluster 17	17	nontargeting_20_1
Funk Interphase Cluster 17	17	nontargeting_23_0
Funk Interphase Cluster 17	17	nontargeting_29_2
Funk Interphase Cluster 17	17	nontargeting_2_3
Funk Interphase Cluster 17	17	nontargeting_30_0
Funk Interphase Cluster 17	17	nontargeting_31_3
Funk Interphase Cluster 17	17	nontargeting_32_2
Funk Interphase Cluster 17	17	nontargeting_33_2
Funk Interphase Cluster 17	17	nontargeting_35_1
Funk Interphase Cluster 17	17	nontargeting_37_0
Funk Interphase Cluster 17	17	nontargeting_38_3
Funk Interphase Cluster 17	17	nontargeting_39_0
Funk Interphase Cluster 17	17	nontargeting_3_1
Funk Interphase Cluster 17	17	nontargeting_40_2
Funk Interphase Cluster 17	17	nontargeting_40_3
Funk Interphase Cluster 17	17	nontargeting_42_1
Funk Interphase Cluster 17	17	nontargeting_42_3
Funk Interphase Cluster 17	17	nontargeting_47_1
Funk Interphase Cluster 17	17	nontargeting_48_0
Funk Interphase Cluster 17	17	nontargeting_48_2
Funk Interphase Cluster 17	17	nontargeting_50_0
Funk Interphase Cluster 17	17	nontargeting_50_3
Funk Interphase Cluster 17	17	nontargeting_51_1
Funk Interphase Cluster 17	17	nontargeting_52_0
Funk Interphase Cluster 17	17	nontargeting_52_2
Funk Interphase Cluster 17	17	nontargeting_55_3
Funk Interphase Cluster 17	17	nontargeting_57_0
Funk Interphase Cluster 17	17	nontargeting_62_0
Funk Interphase Cluster 17	17	nontargeting_6_3
Funk Interphase Cluster 17	17	nontargeting_9_2
Funk Interphase Cluster 18	18	ADO
Funk Interphase Cluster 18	18	AGPS	novel_role	5	Ether lipid biosynthesis enzyme. Ether lipids (plasmalogens) are important for membrane composition and could influence nuclear membrane properties affecting chromatin organization. This connection is speculative but would be novel.
Funk Interphase Cluster 18	18	BBS1	novel_role	5	BBSome component for cilia biogenesis. While primarily ciliary, some BBSome components have been linked to cell signaling pathways that could indirectly affect chromatin. Clustering with BBS9 suggests a cilia sub-cluster within this group.
Funk Interphase Cluster 18	18	BBS9
Funk Interphase Cluster 18	18	CDC42EP4
Funk Interphase Cluster 18	18	CKAP2L
Funk Interphase Cluster 18	18	CRYGC	uncharacterized	6	Crystallin gamma C is a structural lens protein with very limited study outside the eye. Its clustering here is unexpected and could reflect an uncharacterized role in non-lens cell biology.
Funk Interphase Cluster 18	18	CSDE1	novel_role	5	RNA-binding protein involved in mRNA turnover and stress granules. Could influence chromatin pathway gene expression post-transcriptionally, representing a novel regulatory layer.
Funk Interphase Cluster 18	18	EPC1	established
Funk Interphase Cluster 18	18	ERP44
Funk Interphase Cluster 18	18	FGD5
Funk Interphase Cluster 18	18	GJD4	uncharacterized	8	Gap junction protein delta-4 with minimal functional characterization beyond predicted connexin activity. Very few publications focused on this gene; its role in cell morphology or chromatin biology is unknown.
Funk Interphase Cluster 18	18	HIP1	novel_role	6	Primarily known for clathrin-mediated endocytosis and cytoskeletal function. Its clustering with chromatin regulators could reflect an unrecognized role in nuclear signaling or receptor-mediated transcriptional regulation (it enhances AR-mediated transcription).
Funk Interphase Cluster 18	18	ING3	established
Funk Interphase Cluster 18	18	KDM4A	established
Funk Interphase Cluster 18	18	KPNA6	novel_role	5	Nuclear import adapter. Could influence chromatin regulation by controlling nuclear import of transcription factors and chromatin modifiers. Specificity of cargo could explain phenotypic similarity to chromatin regulators.
Funk Interphase Cluster 18	18	LMX1B
Funk Interphase Cluster 18	18	LPA
Funk Interphase Cluster 18	18	MBD2	established
Funk Interphase Cluster 18	18	MRPL44
Funk Interphase Cluster 18	18	MTPAP	novel_role	5	Mitochondrial poly(A) polymerase also involved in histone mRNA degradation. The histone mRNA connection provides a plausible but underexplored link to chromatin homeostasis.
Funk Interphase Cluster 18	18	NAMPT	novel_role	8	Rate-limiting enzyme in NAD biosynthesis. NAD is an essential cofactor for sirtuins (SIRT1) and PARPs, both critical for chromatin remodeling and DNA damage repair. While the metabolic function is well-known, a direct role in shaping chromatin-dependent morphological phenotypes is not established and would be high-impact.
Funk Interphase Cluster 18	18	NEK6	novel_role	5	Primarily a mitotic kinase, but also involved in DNA damage-induced G2/M arrest. An interphase role in DNA damage signaling or chromatin regulation would be novel but partially supported by its DNA damage checkpoint function.
Funk Interphase Cluster 18	18	NSD1	established
Funk Interphase Cluster 18	18	OBSL1	novel_role	7	Known for 3M complex regulation of microtubule dynamics and CUL7 ubiquitin ligase pathway. A connection to chromatin integrity or DNA damage response through genome integrity regulation is plausible but not well-characterized.
Funk Interphase Cluster 18	18	PIP4K2A	novel_role	6	Phosphoinositide kinase that regulates nuclear PtdIns5P levels, which signal through ING2 (an ING family member like ING3 in this cluster). Nuclear phosphoinositide signaling in chromatin regulation is emerging but PIP4K2A's specific role is not well-defined.
Funk Interphase Cluster 18	18	PSAT1	novel_role	7	Serine biosynthesis enzyme. Serine feeds into one-carbon metabolism providing methyl groups for SAM-dependent histone and DNA methylation. A direct role in chromatin regulation through metabolic supply is plausible but not established.
Funk Interphase Cluster 18	18	PYURF	uncharacterized	7	Recently characterized mitochondrial methyltransferase chaperone with limited publications. Its presence in a chromatin/epigenetic cluster is unexpected and could indicate an unrecognized nuclear or regulatory function.
Funk Interphase Cluster 18	18	RBM14
Funk Interphase Cluster 18	18	RGP1	novel_role	5	Golgi-associated GEF for RAB6A involved in vesicular transport. Connection to chromatin pathway is unclear but membrane trafficking can influence signaling cascades that impact nuclear processes.
Funk Interphase Cluster 18	18	SBNO1	novel_role	6	Known for neural stem cell regulation via PI3K-Akt-Wnt/beta-catenin signaling. A role in chromatin remodeling or DNA damage response is not established but its transcriptional regulatory functions could intersect with epigenetic pathways.
Funk Interphase Cluster 18	18	SEC63	novel_role	6	ER translocon component also required for polycystin-1 trafficking to primary cilia. Its clustering with chromatin regulators could indicate an unrecognized role in nuclear envelope/ER-chromatin communication or protein quality control affecting nuclear proteins.
Funk Interphase Cluster 18	18	SLC25A28	novel_role	7	Mitochondrial iron transporter required for Fe-S cluster assembly. Fe-S clusters are essential cofactors for DNA repair helicases (XPD, FANCJ) and DNA polymerases. A novel role linking iron homeostasis to DNA damage response phenotypes is plausible but unstudied.
Funk Interphase Cluster 18	18	SLC3A2
Funk Interphase Cluster 18	18	SOX9
Funk Interphase Cluster 18	18	TRIM24	established
Funk Interphase Cluster 18	18	UQCC1
Funk Interphase Cluster 18	18	WDR48	established
Funk Interphase Cluster 18	18	YEATS4	established
Funk Interphase Cluster 18	18	nontargeting_18_3
Funk Interphase Cluster 19	19	AKAP8L	established
Funk Interphase Cluster 19	19	AP1M1	novel_role	6	Clathrin adaptor complex subunit for TGN/endosome trafficking. No established role in RNA processing or transcription. Clustering suggests potential novel connection to nuclear or gene regulatory processes.
Funk Interphase Cluster 19	19	ARID3A	established
Funk Interphase Cluster 19	19	ASF1B	established
Funk Interphase Cluster 19	19	BORCS8	novel_role	7	Established role in lysosome positioning via the BORC complex. Clustering with RNA processing genes is unexpected and could suggest a novel nuclear or RNA-related function beyond lysosomal biology.
Funk Interphase Cluster 19	19	BORCS8-MEF2B	uncharacterized	8	Read-through fusion transcript with no independently characterized function. Unclear whether it produces a functional protein or has regulatory significance.
Funk Interphase Cluster 19	19	C19orf67	uncharacterized	10	Completely uncharacterized open reading frame with no known function or published literature on molecular role. Highest priority for functional discovery.
Funk Interphase Cluster 19	19	CCDC130	uncharacterized	7	Predicted to be involved in mRNA splicing based on homology but has very limited experimental validation. Fits the dominant pathway but remains functionally uncharacterized.
Funk Interphase Cluster 19	19	CRLF1	novel_role	5	Cytokine receptor-like factor involved in neuronal development. No established connection to RNA processing or transcription regulation.
Funk Interphase Cluster 19	19	CRTC1	established
Funk Interphase Cluster 19	19	DCAF15	established
Funk Interphase Cluster 19	19	DHX35	established
Funk Interphase Cluster 19	19	DHX9	established
Funk Interphase Cluster 19	19	EP300	established
Funk Interphase Cluster 19	19	FKBP8	novel_role	7	Known as a mitochondrial chaperone for BCL2 and apoptosis regulator. No established connection to RNA processing or transcriptional regulation. Its clustering here suggests a potential novel nuclear or RNA-related function.
Funk Interphase Cluster 19	19	GPATCH1	uncharacterized	8	GPATCH domain proteins are often involved in RNA processing/splicing, but GPATCH1 itself has minimal functional characterization. The domain suggests plausible involvement in the dominant RNA processing pathway.
Funk Interphase Cluster 19	19	HOMER3	novel_role	6	Known as a postsynaptic scaffolding protein and NFAT pathway regulator. No established role in RNA processing. Clustering here could indicate a novel function in transcriptional or post-transcriptional regulation in non-neuronal cells.
Funk Interphase Cluster 19	19	ISYNA1	novel_role	7	Key enzyme in myo-inositol biosynthesis. No known role in mRNA processing or transcription. Inositol phosphates serve as signaling molecules, and a connection to nuclear RNA processing would be novel and surprising.
Funk Interphase Cluster 19	19	JUND	established
Funk Interphase Cluster 19	19	KXD1	novel_role	7	BORC complex member involved in lysosome movement. Like BORCS8, its presence in this cluster is unexpected and may indicate an unrecognized role in nuclear processes or gene regulation.
Funk Interphase Cluster 19	19	MAST3	uncharacterized	6	Microtubule-associated serine/threonine kinase with limited functional data. Some association with inflammatory bowel disease but molecular function is poorly characterized.
Funk Interphase Cluster 19	19	MEF2B	novel_role	3	Transcription factor for muscle-specific genes. Already fits the transcriptional regulation theme; EP300 acetylates MEF2D family members, providing a direct connection.
Funk Interphase Cluster 19	19	NCAN	novel_role	5	Chondroitin sulfate proteoglycan involved in neural adhesion. No known role in RNA processing. Presence in this cluster is surprising and could indicate an intracellular function in non-neuronal cells.
Funk Interphase Cluster 19	19	NR2C2AP	novel_role	4	Known as a repressor of NR2C2/TR4-mediated transactivation. Already has a transcriptional regulatory role, but potential involvement in RNA processing would be novel.
Funk Interphase Cluster 19	19	PDE4C	novel_role	4	cAMP phosphodiesterase. cAMP signaling can regulate transcription via CREB/CRTC1, providing an indirect but plausible link to the transcriptional component of this cluster.
Funk Interphase Cluster 19	19	PGPEP1	uncharacterized	5	Pyroglutamyl-peptidase with defined enzymatic activity but limited understanding of its biological role in cellular processes. Few publications on cellular function.
Funk Interphase Cluster 19	19	PIK3R2	novel_role	5	PI3K regulatory subunit primarily in growth factor signaling. Some evidence for nuclear PI3K signaling affecting mRNA splicing, but this connection is not well established for PIK3R2 specifically.
Funk Interphase Cluster 19	19	RFXANK	novel_role	3	Transcriptional activator for MHC class II genes. Already fits the transcriptional regulation component of the pathway.
Funk Interphase Cluster 19	19	SEMA6B	novel_role	5	Axon guidance receptor with no known nuclear function. Clustering with RNA processing genes is unexpected.
Funk Interphase Cluster 19	19	SLC25A42	novel_role	5	Mitochondrial CoA transporter with no known connection to RNA processing. Its clustering here is unexpected and could suggest a metabolic link to nuclear gene regulation.
Funk Interphase Cluster 19	19	SRRM1	established
Funk Interphase Cluster 19	19	SRSF11	established
Funk Interphase Cluster 19	19	SSBP4	uncharacterized	7	Single-stranded DNA binding protein family member with very limited functional characterization. May play a role in transcriptional regulation but lacks experimental validation.
Funk Interphase Cluster 19	19	TNRC6A	established
Funk Interphase Cluster 19	19	UNC13A	novel_role	6	Primarily known for synaptic vesicle priming. Recent studies link UNC13A cryptic exon inclusion to TDP-43 loss in neurodegeneration, connecting it to RNA processing biology in a novel way. Its presence here may reflect splicing-dependent regulation.
Funk Interphase Cluster 19	19	WDR83	novel_role	5	Has some reported involvement in pre-mRNA splicing alongside its ERK scaffolding role, but the splicing connection is not well characterized. Partially fits the pathway but the splicing role would benefit from further investigation.
Funk Interphase Cluster 19	19	ZC3H18	uncharacterized	7	Zinc finger CCCH-type protein with limited functional characterization. Some evidence links it to RNA metabolism via the NEXT complex and RNA exosome targeting, but its specific role is poorly defined.
Funk Interphase Cluster 19	19	ZNF333	novel_role	3	Predicted transcriptional regulator. Already fits the transcriptional component; limited novelty.
Funk Interphase Cluster 19	19	ZNF431	novel_role	3	Transcriptional repressor that recruits HDACs. Already fits the transcriptional regulation component of the pathway; not truly novel.
Funk Interphase Cluster 20	20	BLM	established
Funk Interphase Cluster 20	20	CCAR1
Funk Interphase Cluster 20	20	CD276
Funk Interphase Cluster 20	20	CELF6
Funk Interphase Cluster 20	20	CEP152
Funk Interphase Cluster 20	20	CEP192
Funk Interphase Cluster 20	20	CEP63	established
Funk Interphase Cluster 20	20	CHMP4B	novel_role	6	ESCRT-III component with established role in nuclear envelope sealing; novel role in interphase nuclear integrity and DNA damage prevention is plausible
Funk Interphase Cluster 20	20	CIAO2A	novel_role	8	Known for cytosolic Fe-S cluster assembly; Fe-S clusters are essential cofactors for DNA repair helicases (including BLM-related enzymes) and replication machinery; a direct role in genome integrity via Fe-S protein maturation is plausible but not established
Funk Interphase Cluster 20	20	CIB2
Funk Interphase Cluster 20	20	CPEB1	novel_role	6	Translational regulator known for cell cycle roles; could regulate translation of DNA damage response mRNAs in interphase; not previously linked to DNA damage signaling
Funk Interphase Cluster 20	20	CSPG4
Funk Interphase Cluster 20	20	ELAVL1	established
Funk Interphase Cluster 20	20	ELL3
Funk Interphase Cluster 20	20	FAIM
Funk Interphase Cluster 20	20	GGA3
Funk Interphase Cluster 20	20	GOLGA6L9	uncharacterized	9	No functional annotation available; golgin-like pseudogene/protein with virtually no publications; completely uncharacterized molecular function
Funk Interphase Cluster 20	20	ICE2	novel_role	6	LEC complex component for snRNA transcription; potential novel connection to genome stability through RNA processing defects causing R-loops and DNA damage
Funk Interphase Cluster 20	20	LTO1	novel_role	7	Adapter for Fe-S cluster insertion into ABCE1; Fe-S biogenesis is linked to DNA replication/repair enzyme function; novel connection to genome integrity pathway
Funk Interphase Cluster 20	20	MGAT3
Funk Interphase Cluster 20	20	MPI
Funk Interphase Cluster 20	20	MTFMT
Funk Interphase Cluster 20	20	NDUFAF1	novel_role	5	Mitochondrial complex I assembly factor; loss could increase ROS production leading to oxidative DNA damage detectable by γH2AX; indirect but plausible novel connection
Funk Interphase Cluster 20	20	NEIL1	established
Funk Interphase Cluster 20	20	PIGH
Funk Interphase Cluster 20	20	PLA2G4D	uncharacterized	6	Poorly studied phospholipase A2 family member with very limited literature; function in cellular stress responses unknown
Funk Interphase Cluster 20	20	PLCB2
Funk Interphase Cluster 20	20	PPCDC
Funk Interphase Cluster 20	20	PRPF39
Funk Interphase Cluster 20	20	RPS27L	uncharacterized	7	Ribosomal protein-like gene with limited functional characterization; known p53 target but poorly studied in DNA damage contexts; few focused publications
Funk Interphase Cluster 20	20	RPUSD2	novel_role	7	Pseudouridine synthase for mRNAs; epitranscriptomic modification could regulate DNA damage response transcripts; no established link to genome integrity
Funk Interphase Cluster 20	20	RYR3
Funk Interphase Cluster 20	20	SERINC4	novel_role	5	Serine incorporation into membranes; poorly studied family member; potential novel role in nuclear membrane lipid composition affecting DNA damage signaling
Funk Interphase Cluster 20	20	SLC25A10
Funk Interphase Cluster 20	20	SNX33
Funk Interphase Cluster 20	20	SPC24
Funk Interphase Cluster 20	20	SPINT1
Funk Interphase Cluster 20	20	ST20	uncharacterized	7	Minimally characterized putative tumor suppressor with only 1-2 publications; reported to promote apoptosis but molecular mechanism unknown
Funk Interphase Cluster 20	20	UBE2Z
Funk Interphase Cluster 21	21	AATF	established
Funk Interphase Cluster 21	21	ABT1	established
Funk Interphase Cluster 21	21	BMS1	established
Funk Interphase Cluster 21	21	BYSL	established
Funk Interphase Cluster 21	21	C1orf131	established
Funk Interphase Cluster 21	21	DDX18	established
Funk Interphase Cluster 21	21	DDX47	established
Funk Interphase Cluster 21	21	DDX52	established
Funk Interphase Cluster 21	21	DIMT1	established
Funk Interphase Cluster 21	21	DYRK1A	novel_role	8	Well-characterized dual-specificity kinase with established roles in DNA repair, transcription (RNA Pol II CTD phosphorylation), and splicing. No established role in ribosome biogenesis. Its clustering with ribosome biogenesis factors suggests it may phosphorylate ribosome assembly factors or regulate rRNA transcription/processing. This would be a surprising and high-impact finding given its prom…
Funk Interphase Cluster 21	21	EIF3D	established
Funk Interphase Cluster 21	21	EIF3E	established
Funk Interphase Cluster 21	21	EIF3F	established
Funk Interphase Cluster 21	21	EIF3M	established
Funk Interphase Cluster 21	21	EIF4A1	established
Funk Interphase Cluster 21	21	ESF1	established
Funk Interphase Cluster 21	21	HK2	novel_role	9	Hexokinase 2 is a canonical glycolytic enzyme with roles in mitochondrial integrity and anti-apoptosis. It has no known connection to ribosome biogenesis. Its clustering here is highly unexpected and could indicate a moonlighting function in nucleolar metabolism, rRNA processing, or a metabolic coupling between glycolysis and ribosome production. This represents a potentially high-impact novel di…
Funk Interphase Cluster 21	21	INO80	novel_role	6	INO80 is a well-characterized chromatin remodeling ATPase involved in transcription, DNA repair, and replication. While it is known to regulate transcription, a specific role in rDNA chromatin remodeling to facilitate ribosome biogenesis has been suggested in yeast but is not well established in human cells. Its clustering here may reflect a role in maintaining rDNA chromatin accessibility for rR…
Funk Interphase Cluster 21	21	MOB4	novel_role	7	Component of STRIPAK complexes involved in Hippo signaling, MAPK, and cytoskeleton remodeling. No established link to ribosome biogenesis. Its presence in this cluster is unexpected and could suggest a novel regulatory connection between STRIPAK signaling and ribosome production or nucleolar function.
Funk Interphase Cluster 21	21	NEPRO	novel_role	7	Described as a Notch signaling downstream effector in neural progenitor maintenance. However, recent studies have linked NEPRO to nucleolar function and ribosome biogenesis (it has been identified as a nucleolar protein in some proteomics studies). Its clustering here supports a primary role in ribosome biogenesis that may be more fundamental than its described role in Notch signaling.
Funk Interphase Cluster 21	21	NGDN	established
Funk Interphase Cluster 21	21	NOC4L	uncharacterized	7	No functional annotation provided. The yeast ortholog Noc4p is involved in 40S ribosomal subunit biogenesis, but the human gene has very limited characterization in the literature. Its clustering here strongly suggests a conserved role in ribosome biogenesis that warrants experimental validation in human cells.
Funk Interphase Cluster 21	21	NOL10	uncharacterized	7	No functional annotation provided. NOL10 (nucleolar protein 10) is predicted to localize to the nucleolus and has been linked to rRNA processing in high-throughput studies, but has very few focused publications characterizing its molecular function. A strong candidate for detailed mechanistic study in ribosome biogenesis.
Funk Interphase Cluster 21	21	NOP14	established
Funk Interphase Cluster 21	21	PDCD11	established
Funk Interphase Cluster 21	21	PPRC1	novel_role	7	Known as a transcriptional coactivator for mitochondrial biogenesis genes (NRF1, CREB targets). No established role in ribosome biogenesis. Its clustering here could indicate a role in coordinating mitochondrial and ribosomal biogenesis, or a direct role in rDNA transcription regulation that has not been previously recognized.
Funk Interphase Cluster 21	21	RAE1	established
Funk Interphase Cluster 21	21	RAN	established
Funk Interphase Cluster 21	21	RBIS	established
Funk Interphase Cluster 21	21	RIOK2	established
Funk Interphase Cluster 21	21	RRP12	uncharacterized	6	No functional annotation provided. The yeast ortholog Rrp12 is involved in ribosome export and pre-rRNA processing, but the human gene has limited dedicated characterization. Its presence in this cluster is consistent with a conserved ribosome biogenesis role.
Funk Interphase Cluster 21	21	RRP36	established
Funk Interphase Cluster 21	21	RRP7A	established
Funk Interphase Cluster 21	21	SRFBP1	novel_role	8	Described as a serum response factor binding protein involved in cardiac gene transcription and possibly SLC2A4 processing. No known connection to ribosome biogenesis. Its presence in this cluster is surprising and could indicate an unrecognized nucleolar or ribosome-related function, making it a high-priority candidate for follow-up.
Funk Interphase Cluster 21	21	TRMT112	established
Funk Interphase Cluster 21	21	TSR1	established
Funk Interphase Cluster 21	21	UTP14A	established
Funk Interphase Cluster 21	21	UTP20	established
Funk Interphase Cluster 21	21	ZCCHC9	novel_role	7	Described as a zinc finger CCHC-type protein that may regulate NF-kB and SRE-mediated transcription. Very limited literature. Some evidence suggests it may function as a nucleolar RNA-binding protein involved in rRNA quality control or degradation, but this is poorly characterized. Its clustering with ribosome biogenesis factors warrants investigation.
Funk Interphase Cluster 22	22	AIFM3
Funk Interphase Cluster 22	22	APOC1
Funk Interphase Cluster 22	22	ARHGAP33	novel_role	6	Known for intracellular trafficking and insulin-stimulated glucose transport via RHOQ/TC10. A novel connection to ER-to-Golgi trafficking or ER morphology regulation through Rho GTPase signaling is plausible but uncharacterized.
Funk Interphase Cluster 22	22	AURKA	novel_role	7	Primarily known as mitotic kinase, but has interphase roles in cilia disassembly via HDAC6 phosphorylation and microtubule remodeling. A novel role in ER-associated cytoskeletal organization or ER-to-Golgi trafficking during interphase would be unexpected and high-impact.
Funk Interphase Cluster 22	22	CLPTM1	established
Funk Interphase Cluster 22	22	CYP2A13
Funk Interphase Cluster 22	22	DMKN
Funk Interphase Cluster 22	22	DMWD	novel_role	7	Characterized as cofactor for USP12 deubiquitinase. Deubiquitination is critical for ERAD substrate processing. A role in ER-associated degradation or proteostasis through USP12 regulation has not been explored.
Funk Interphase Cluster 22	22	EFL1	established
Funk Interphase Cluster 22	22	EGLN2	novel_role	7	Well-characterized as HIF prolyl hydroxylase and oxygen sensor, but its role in hydroxylating CEP192 links it to centrosome/cilia biology. A novel connection to ER stress or proteostasis through its regulation of ATF4 stability (a key ER stress transcription factor) is plausible but unexplored in the context of ER morphology.
Funk Interphase Cluster 22	22	ERCC1	established
Funk Interphase Cluster 22	22	FAM98C	uncharacterized	9	Virtually no functional annotation in any database; no publications characterizing its molecular function. Presence in this cluster suggests potential role in ER/proteostasis or RNA processing that is completely unexplored.
Funk Interphase Cluster 22	22	FFAR3
Funk Interphase Cluster 22	22	FOXA3
Funk Interphase Cluster 22	22	FRG1
Funk Interphase Cluster 22	22	FUT2	novel_role	4	Golgi-resident fucosyltransferase. Loss could disrupt Golgi function and secondarily affect ER-to-Golgi flux, but this is a relatively expected connection for a glycosyltransferase.
Funk Interphase Cluster 22	22	GGN	uncharacterized	6	Poorly characterized gene with function inferred only by similarity to be involved in spermatogenesis. Very few publications; molecular function in somatic cells is unknown.
Funk Interphase Cluster 22	22	HAMP	novel_role	5	Well-known iron homeostasis hormone. Iron is critical for ER-resident enzymes and oxidative protein folding. Loss of HAMP could alter intracellular iron, affecting ER redox balance — a novel but speculative connection.
Funk Interphase Cluster 22	22	IPO11
Funk Interphase Cluster 22	22	PGLYRP1
Funk Interphase Cluster 22	22	PIH1D1	established
Funk Interphase Cluster 22	22	PLEKHA4	novel_role	6	PtdIns3P-binding protein with minimal functional characterization. PtdIns3P is critical for autophagy and endosomal trafficking; a role in ER-phagy or ER membrane dynamics would be novel.
Funk Interphase Cluster 22	22	POU2F2
Funk Interphase Cluster 22	22	PPP1R37	uncharacterized	7	Identified as PP1 inhibitor but with minimal functional characterization beyond this single finding. Its specific biological context and pathway involvement remain largely unknown.
Funk Interphase Cluster 22	22	PRR19	uncharacterized	6	Characterized only in meiotic crossing over by similarity studies. Function in somatic/interphase cells is completely unknown, making its clustering here intriguing.
Funk Interphase Cluster 22	22	RAB36
Funk Interphase Cluster 22	22	SDF2L1	uncharacterized	7	Known ER-resident protein involved in protein folding/ERAD but very few publications detailing its specific mechanism; its role in ER quality control is poorly characterized at the molecular level.
Funk Interphase Cluster 22	22	SMG9	established
Funk Interphase Cluster 22	22	TBC1D17	novel_role	6	Known RAB8 GAP involved in endocytic recycling and autophagy. A specific role in ER-to-plasma membrane trafficking or ER stress-induced autophagy (ER-phagy) would represent a novel functional connection.
Funk Interphase Cluster 22	22	TEAD2
Funk Interphase Cluster 22	22	TEX101
Funk Interphase Cluster 22	22	TMEM147	established
Funk Interphase Cluster 22	22	TRAPPC6A	established
Funk Interphase Cluster 22	22	TTYH1	novel_role	5	Volume-regulated anion channel involved in cell volume regulation. Cell swelling/volume changes affect ER morphology and could trigger unfolded protein response — a novel but plausible connection.
Funk Interphase Cluster 22	22	UQCRQ	novel_role	5	Mitochondrial complex III subunit. Mitochondrial dysfunction is tightly coupled to ER stress through calcium signaling and the integrated stress response. Its clustering here may reflect ER-mitochondria contact site biology.
Funk Interphase Cluster 22	22	USF2	novel_role	4	E-box binding transcription factor. Could regulate expression of ER chaperones or UPR target genes, but this connection is not well-established.
Funk Interphase Cluster 22	22	ZNF526	uncharacterized	6	Predicted transcriptional regulator with no experimental validation. Function inferred only by similarity; essentially unstudied.
Funk Interphase Cluster 22	22	ZNF541
Funk Interphase Cluster 22	22	ZNF580
Funk Interphase Cluster 23	23	AAMP	novel_role	8	AAMP is characterized as a protein involved in angiogenesis and cell migration via the RhoA pathway. It has no established role in ribosome function or translation. Its clustering with nearly the entire 60S ribosomal subunit is striking and unexpected. AAMP contains WD40 repeats and has been reported to associate with various protein complexes. A potential novel connection to translation, ribosom…
Funk Interphase Cluster 23	23	RPL10	established
Funk Interphase Cluster 23	23	RPL10A	established
Funk Interphase Cluster 23	23	RPL11	established
Funk Interphase Cluster 23	23	RPL13	established
Funk Interphase Cluster 23	23	RPL13A	established
Funk Interphase Cluster 23	23	RPL14	established
Funk Interphase Cluster 23	23	RPL15	established
Funk Interphase Cluster 23	23	RPL17	established
Funk Interphase Cluster 23	23	RPL17-C18orf32	uncharacterized	7	This is a read-through fusion transcript between RPL17 and C18orf32. It has essentially no dedicated functional characterization. While the RPL17 portion is a canonical ribosomal protein, the fusion product's specific function, stability, and whether it incorporates into ribosomes or has distinct roles is unknown. Its clustering here suggests it phenocopies ribosomal protein loss, making it a can…
Funk Interphase Cluster 23	23	RPL18	established
Funk Interphase Cluster 23	23	RPL18A	established
Funk Interphase Cluster 23	23	RPL19	established
Funk Interphase Cluster 23	23	RPL23	established
Funk Interphase Cluster 23	23	RPL24	established
Funk Interphase Cluster 23	23	RPL26	established
Funk Interphase Cluster 23	23	RPL27	established
Funk Interphase Cluster 23	23	RPL27A	established
Funk Interphase Cluster 23	23	RPL3	established
Funk Interphase Cluster 23	23	RPL30	established
Funk Interphase Cluster 23	23	RPL31	established
Funk Interphase Cluster 23	23	RPL32	established
Funk Interphase Cluster 23	23	RPL34	established
Funk Interphase Cluster 23	23	RPL35	established
Funk Interphase Cluster 23	23	RPL35A	established
Funk Interphase Cluster 23	23	RPL37	established
Funk Interphase Cluster 23	23	RPL37A	established
Funk Interphase Cluster 23	23	RPL38	established
Funk Interphase Cluster 23	23	RPL39	established
Funk Interphase Cluster 23	23	RPL4	established
Funk Interphase Cluster 23	23	RPL5	established
Funk Interphase Cluster 23	23	RPL6	established
Funk Interphase Cluster 23	23	RPL7	established
Funk Interphase Cluster 23	23	RPL7A	established
Funk Interphase Cluster 23	23	RPL7L1	uncharacterized	8	RPL7L1 (RPL7-like 1) has very limited functional characterization. It is a paralog of RPL7 but is not established as a canonical ribosomal protein incorporated into translating ribosomes. Some evidence links it to rRNA processing and ribosome biogenesis, but its precise molecular function remains poorly defined with very few dedicated publications. Its clustering with 60S ribosomal proteins sugge…
Funk Interphase Cluster 23	23	RPL8	established
Funk Interphase Cluster 23	23	RPL9	established
Funk Interphase Cluster 23	23	RPLP0	established
Funk Interphase Cluster 23	23	UBA52	established
Funk Interphase Cluster 24	24	AMDHD2	novel_role	5	Known for Neu5Gc degradation pathway. Recent work shows it regulates hexosamine biosynthetic pathway flux affecting O-GlcNAcylation. O-GlcNAc modification of histones and transcription factors is an emerging epigenetic mechanism. Connection to chromatin regulation via metabolic flux would be novel.
Funk Interphase Cluster 24	24	APOBR	novel_role	5	Macrophage receptor for triglyceride-rich lipoproteins. In non-macrophage context, could affect lipid uptake altering membrane composition and lipid signaling (DAG, PA) that feeds into Rho-MAPK pathways. A role in morphological regulation through lipid metabolism would be novel.
Funk Interphase Cluster 24	24	ATF7IP	established
Funk Interphase Cluster 24	24	C16orf92	uncharacterized	9	Virtually unstudied gene with only a speculative role in sperm-oocyte fusion. No known molecular function in any somatic cell pathway. Its clustering here suggests a potential undiscovered role in chromatin regulation or cytoskeletal organization detectable by morphological screening.
Funk Interphase Cluster 24	24	CD19	novel_role	4	B-cell coreceptor. In a non-lymphocyte screen context, CD19 knockout may have unexpected effects. Could reflect a role in PI3K signaling or calcium mobilization affecting cytoskeletal dynamics in non-immune cells, though this is speculative.
Funk Interphase Cluster 24	24	CDIPT	novel_role	7	Catalyzes phosphatidylinositol biosynthesis. PtdIns is the precursor for PIP2, which regulates nuclear inositol signaling and chromatin remodeling complexes (e.g., SWI/SNF). Also, PIP2 depletion would affect RHOA-MRTFA signaling by altering actin dynamics. A direct role in chromatin-coupled morphological regulation is novel.
Funk Interphase Cluster 24	24	COQ7	novel_role	6	Known for ubiquinone biosynthesis, but has a documented moonlighting function in modulating mitochondrial stress responses via nuclear gene regulation (PubMed:25961505). Clustering with chromatin modifiers suggests this nuclear role may involve epigenetic mechanisms, which would be a novel finding.
Funk Interphase Cluster 24	24	CREBBP	established
Funk Interphase Cluster 24	24	DGKI	novel_role	6	Diacylglycerol kinase converting DAG to phosphatidic acid. DAG and PA are both signaling lipids that regulate PKC and Rho-GEFs respectively. A role in modulating Rho-actin-MRTFA signaling through lipid second messenger balance is plausible but not previously characterized.
Funk Interphase Cluster 24	24	DLD	established
Funk Interphase Cluster 24	24	DLST	established
Funk Interphase Cluster 24	24	EARS2	novel_role	6	Mitochondrial glutamyl-tRNA synthetase. Mutations cause leukoencephalopathy. Mitochondrial translation defects could impair OXPHOS, alter metabolite pools (including alpha-ketoglutarate/succinyl-CoA ratios), and thereby affect histone modifications. This metabolic-epigenetic connection would be novel.
Funk Interphase Cluster 24	24	GJA3	novel_role	5	Lens fiber gap junction protein. Unexpected in this cluster. Gap junctions can transfer small signaling molecules between cells. A novel role in non-lens cell morphology regulation through intercellular signaling or a moonlighting function is possible but highly speculative.
Funk Interphase Cluster 24	24	GTF3C1	novel_role	4	TFIIIC component for RNA Pol III transcription. TFIIIC has known roles in chromatin boundary/insulator function and genome organization beyond its Pol III role. A contribution to the epigenetic landscape affecting morphological gene expression is plausible but partially known.
Funk Interphase Cluster 24	24	ITGAX	novel_role	4	Integrin alpha-X mediating cell adhesion and inflammatory responses. Integrins activate Rho-GTPases and MAPK signaling affecting cytoskeletal organization. This connection is partially known, but ITGAX specifically linking to the MRTFA-SRF transcriptional program would be a modest extension.
Funk Interphase Cluster 24	24	LAT	novel_role	4	Adaptor protein in TCR signaling activating PLCγ1, MAPK, and cytoskeletal reorganization. The MAPK activation and cytoskeletal reorganization functions overlap with the cluster's dominant pathway, but LAT's role is well-characterized in immune cells. A morphological role in non-immune cells would be partially novel.
Funk Interphase Cluster 24	24	MAPK3	established
Funk Interphase Cluster 24	24	MMP25	novel_role	5	Membrane-type matrix metalloproteinase that may activate progelatinase A. MMPs can process extracellular matrix and surface receptors, potentially affecting integrin-Rho signaling. A role in chromatin-morphology regulation through ECM remodeling would be novel.
Funk Interphase Cluster 24	24	MRTFA	established
Funk Interphase Cluster 24	24	OGDH	established
Funk Interphase Cluster 24	24	PFN1	established
Funk Interphase Cluster 24	24	PPIP5K2	novel_role	7	Synthesizes inositol pyrophosphates (InsP7/InsP8) involved in diverse signaling. Inositol pyrophosphates have emerging roles in chromatin remodeling (InsP6 is a cofactor for HDAC complexes) and cytoskeletal dynamics, but PPIP5K2's specific contribution to epigenetic regulation of morphology is unexplored.
Funk Interphase Cluster 24	24	RHBDF1	novel_role	7	Known regulator of ADAM17/TACE sheddase activity affecting EGFR ligand release. EGFR signaling activates MAPK3/ERK1 and can influence Rho-GTPase activity. A role in the Rho-actin-MRTFA-SRF axis via EGFR-MAPK signaling is plausible but not established.
Funk Interphase Cluster 24	24	RHOA	established
Funk Interphase Cluster 24	24	RMI2	novel_role	5	Component of the BLM-TOP3A complex for homologous recombination. The screen measures γH2AX (DNA damage). RMI2 loss could trigger DNA damage signaling that alters chromatin state globally. Connection to morphological changes via chromatin damage response is plausible but indirect.
Funk Interphase Cluster 24	24	SEPHS2	novel_role	5	Selenophosphate synthetase required for selenoprotein synthesis. Selenoproteins include thioredoxin reductases and glutathione peroxidases that regulate redox state. Cellular redox status affects chromatin modifications and Rho-GTPase activity, providing a plausible but indirect novel connection.
Funk Interphase Cluster 24	24	SETD1A	established
Funk Interphase Cluster 24	24	SETDB1	established
Funk Interphase Cluster 24	24	SEZ6L2	novel_role	5	Primarily characterized in neurons with a role in specialized ER functions. Its presence in this cluster is unexpected. Could have an unrecognized role in ER-dependent protein processing affecting surface receptors or secreted factors that influence cell morphology signaling.
Funk Interphase Cluster 24	24	SLC25A25	novel_role	7	Known as a mitochondrial adenyl nucleotide transporter regulating energy metabolism. A novel connection to chromatin regulation is plausible: by modulating mitochondrial adenyl nucleotide pools, it could affect nuclear ATP/AMP ratios influencing chromatin remodeling ATPases and kinase signaling. Not previously linked to epigenetic regulation.
Funk Interphase Cluster 24	24	SLC25A26	established
Funk Interphase Cluster 24	24	STX4	novel_role	5	Plasma membrane SNARE protein involved in vesicle docking. Could affect surface delivery of integrins and receptors that activate Rho-MAPK signaling. Some evidence links SNARE-mediated trafficking to cytoskeletal regulation, but a specific role in the chromatin-morphology axis is speculative.
Funk Interphase Cluster 24	24	TENT4B	novel_role	5	RNA poly(A) polymerase stabilizing mRNAs. Could selectively stabilize transcripts encoding cytoskeletal regulators or chromatin modifiers, providing post-transcriptional control of the morphological program. A specific role in regulating this pathway's mRNA targets would be novel.
Funk Interphase Cluster 24	24	TP53TG3B&TP53TG3	uncharacterized	8	No functional annotation provided. TP53TG3 family members are p53-target genes with very limited characterization. Clustering with chromatin regulators and DNA damage-related genes (γH2AX readout) suggests a potential role in chromatin integrity or stress response.
Funk Interphase Cluster 24	24	VPS35	novel_role	6	Core retromer component for endosomal trafficking. Could affect surface receptor recycling (e.g., integrins, growth factor receptors) that feed into MAPK and Rho signaling pathways controlling cell morphology. VPS35 mutations cause Parkinson's disease partly through cytoskeletal defects, but a direct link to the Rho-MRTFA-SRF transcriptional axis is novel.
Funk Interphase Cluster 24	24	YPEL3	uncharacterized	6	Minimally characterized gene involved in proliferation and apoptosis in myeloid precursors. Known as a p53 target and potential tumor suppressor, but molecular mechanism is largely unknown. Its presence in this cluster may indicate a role in chromatin-dependent transcriptional programs.
Funk Interphase Cluster 24	24	ZNF174	novel_role	4	Known transcriptional repressor via KRAB domain. KRAB-ZNFs recruit TRIM28/KAP1 which recruits SETDB1 for H3K9me3. This places ZNF174 directly in the SETDB1-mediated silencing pathway, but its specific target genes and morphological effects are uncharacterized.
Funk Interphase Cluster 24	24	ZNF688	uncharacterized	8	Annotated only as 'may be involved in transcriptional regulation' with essentially no published functional characterization. As a zinc finger protein clustering with chromatin modifiers, it could be an uncharacterized transcriptional regulator affecting cell morphology.
Funk Interphase Cluster 25	25	AKNAD1	uncharacterized	9	Virtually unstudied gene with no characterized molecular function; AKIN domain-containing but no published functional studies. High potential for novel discovery.
Funk Interphase Cluster 25	25	AMY1B&AMY1C	uncharacterized	5	Amylase genes are known enzymes but their role in non-digestive cell contexts is poorly understood. Copy number variation is well-studied but cellular function in this context is unclear.
Funk Interphase Cluster 25	25	CD101	novel_role	5	T-cell inhibitory receptor. Any non-immune function in cellular morphology or metabolic regulation would represent a significant novel role.
Funk Interphase Cluster 25	25	CLCC1	established
Funk Interphase Cluster 25	25	CSNK2A3	novel_role	5	Casein kinase 2 catalytic subunit paralog with oncogenic properties. While CK2 broadly phosphorylates metabolic enzymes, CSNK2A3-specific contributions to metabolic homeostasis are unexplored.
Funk Interphase Cluster 25	25	DDX20	novel_role	5	Established in snRNP assembly/splicing. Could influence metabolic gene expression through splicing regulation; connection to metabolic homeostasis phenotype would be a novel functional layer.
Funk Interphase Cluster 25	25	DENND2C	novel_role	7	Known Rab9 GEF involved in vesicle trafficking. A role in metabolic homeostasis through regulation of endosomal/lysosomal trafficking of metabolic receptors or nutrient transporters would be novel and plausible.
Funk Interphase Cluster 25	25	DPH2	novel_role	5	Required for diphthamide modification of EEF2, affecting translation. Connection to metabolic homeostasis through translational control of biosynthetic enzymes is plausible but partially expected.
Funk Interphase Cluster 25	25	EPS8L3	uncharacterized	8	EPS8-like protein 3 with minimal functional characterization. EPS8 family members are involved in actin dynamics but EPS8L3 itself is poorly studied.
Funk Interphase Cluster 25	25	EXTL2	established
Funk Interphase Cluster 25	25	FAM72B	uncharacterized	9	Extremely poorly characterized gene with minimal functional annotation. FAM72 family members have been linked to DNA repair but FAM72B itself lacks substantive characterization.
Funk Interphase Cluster 25	25	GSTM2	established
Funk Interphase Cluster 25	25	HAO2	novel_role	4	Known in fatty acid alpha-oxidation. Its contribution to broader cellular metabolic homeostasis is expected but specific morphological consequences are understudied.
Funk Interphase Cluster 25	25	HIPK1	novel_role	6	Well-characterized kinase in apoptosis and transcription. A direct role in metabolic regulation or biosynthetic pathway control would be novel; some evidence links HIPK family to metabolic gene regulation.
Funk Interphase Cluster 25	25	HSD3B1	established
Funk Interphase Cluster 25	25	IGSF3	uncharacterized	7	Immunoglobulin superfamily member 3 with limited functional characterization. Some evidence for roles in cell adhesion but poorly studied overall.
Funk Interphase Cluster 25	25	KCNA10	novel_role	6	Voltage-gated K+ channel with limited study outside excitable cells. Its clustering here suggests a potential non-canonical role in cell morphology or metabolic homeostasis.
Funk Interphase Cluster 25	25	KCNC4	novel_role	6	Voltage-gated K+ channel primarily studied in excitable tissues. A role in non-excitable cell morphology through membrane potential-dependent metabolic regulation would be novel.
Funk Interphase Cluster 25	25	KCND3	novel_role	6	Well-characterized neuronal/cardiac potassium channel. Clustering with metabolic genes suggests an unexpected role in non-excitable cell membrane potential regulation affecting metabolic transport or cell morphology.
Funk Interphase Cluster 25	25	MYBPHL	novel_role	7	Cardiac myosin-binding protein. Any role outside cardiac tissue in cellular morphology or cytoskeletal organization would be highly novel and unexpected.
Funk Interphase Cluster 25	25	NBPF6	uncharacterized	8	Member of the neuroblastoma breakpoint family, largely uncharacterized. Primate-specific gene with no well-defined molecular function.
Funk Interphase Cluster 25	25	NEK2	novel_role	4	Centrosomal kinase with well-established mitotic roles. In interphase, potential roles in centrosome-mediated cell organization affecting morphology; some interphase functions are emerging.
Funk Interphase Cluster 25	25	NRAS	established
Funk Interphase Cluster 25	25	OLFML3	novel_role	6	Secreted scaffold protein known in dorsoventral patterning. A role in cellular metabolic homeostasis or extracellular matrix-mediated metabolic signaling would be novel.
Funk Interphase Cluster 25	25	OVGP1
Funk Interphase Cluster 25	25	PHGDH	established
Funk Interphase Cluster 25	25	PNRC2	novel_role	5	Known in nonsense-mediated decay and glucocorticoid receptor signaling. A role in metabolic mRNA turnover affecting biosynthetic capacity is plausible but partially anticipated.
Funk Interphase Cluster 25	25	PPM1J	uncharacterized	8	Putative protein phosphatase with very limited published literature. No well-defined substrates or biological process assignments.
Funk Interphase Cluster 25	25	PRPF38B
Funk Interphase Cluster 25	25	PSRC1
Funk Interphase Cluster 25	25	RBM26
Funk Interphase Cluster 25	25	RBMXL1
Funk Interphase Cluster 25	25	SET	established
Funk Interphase Cluster 25	25	SLC16A1	established
Funk Interphase Cluster 25	25	SLC6A9	novel_role	5	Glycine transporter primarily studied at synapses. Glycine is a key metabolite for one-carbon metabolism and serine/glycine interconversion (linking to PHGDH), suggesting a metabolic role beyond neurotransmission.
Funk Interphase Cluster 25	25	STXBP3	novel_role	6	Known for GLUT4 vesicle docking in adipocytes. A broader role in metabolic transporter trafficking affecting cellular metabolic state in non-adipocyte contexts would represent a novel extension.
Funk Interphase Cluster 25	25	TTF2
Funk Interphase Cluster 25	25	UQCRH	established
Funk Interphase Cluster 26	26	ATAD5	established
Funk Interphase Cluster 26	26	CDC45	established
Funk Interphase Cluster 26	26	CDC6	established
Funk Interphase Cluster 26	26	CDC7	established
Funk Interphase Cluster 26	26	CHAF1A	established
Funk Interphase Cluster 26	26	CHAF1B	established
Funk Interphase Cluster 26	26	CLSPN	established
Funk Interphase Cluster 26	26	DDB1	established
Funk Interphase Cluster 26	26	DONSON	established
Funk Interphase Cluster 26	26	DTL	established
Funk Interphase Cluster 26	26	DTYMK	established
Funk Interphase Cluster 26	26	H3C14&H3C15	established
Funk Interphase Cluster 26	26	LRR1	novel_role	6	LRR1 is characterized primarily as a substrate recognition subunit of an ECS E3 ubiquitin ligase complex and was initially studied in the context of NF-kappaB/JNK signaling. Its role in CMG helicase disassembly via MCM7 ubiquitination during S-phase has been demonstrated in C. elegans and Xenopus but is less well characterized in human cells. Its presence in this replication cluster supports a co…
Funk Interphase Cluster 26	26	MCM10	established
Funk Interphase Cluster 26	26	MMS22L	established
Funk Interphase Cluster 26	26	MTBP	novel_role	7	MTBP is primarily characterized as a regulator of MDM2-p53 homeostasis and a suppressor of cell migration. However, recent work has identified MTBP (also known as MDM2-binding protein) as a component of the replication initiation machinery, interacting with TICRR/Treslin to promote firing of replication origins. While this replication role is emerging, it remains relatively understudied compared …
Funk Interphase Cluster 26	26	NPAT	established
Funk Interphase Cluster 26	26	ORC1	established
Funk Interphase Cluster 26	26	ORC6	established
Funk Interphase Cluster 26	26	PCNA	established
Funk Interphase Cluster 26	26	POLA1	established
Funk Interphase Cluster 26	26	POLE	established
Funk Interphase Cluster 26	26	POLE2	established
Funk Interphase Cluster 26	26	PRIM1	established
Funk Interphase Cluster 26	26	RAD51	established
Funk Interphase Cluster 26	26	RPA1	established
Funk Interphase Cluster 26	26	RPA2	established
Funk Interphase Cluster 26	26	RRM1	established
Funk Interphase Cluster 26	26	RRM2	established
Funk Interphase Cluster 26	26	SKP2	novel_role	5	SKP2 is a well-characterized F-box protein and E3 ubiquitin ligase component best known for targeting cell cycle inhibitors (p27, p21) for degradation. While it is known to target replication licensing factors ORC1 and CDT1 for degradation, its direct role at the replication fork or in the replication stress response is less established. Its clustering with core replication machinery suggests a m…
Funk Interphase Cluster 26	26	SLBP	established
Funk Interphase Cluster 26	26	TICRR	established
Funk Interphase Cluster 26	26	TIMELESS	established
Funk Interphase Cluster 26	26	TIPIN	established
Funk Interphase Cluster 26	26	TONSL	established
Funk Interphase Cluster 26	26	TOPBP1	established
Funk Interphase Cluster 26	26	TRAIP	established
Funk Interphase Cluster 27	27	ABHD13	uncharacterized	6	Member of the alpha/beta hydrolase domain family with very limited functional characterization. Some family members are involved in lipid metabolism which could affect membrane/cytoskeletal dynamics, but ABHD13 specifically lacks experimental validation.
Funk Interphase Cluster 27	27	BCR	established
Funk Interphase Cluster 27	27	C16orf71
Funk Interphase Cluster 27	27	C16orf86	uncharacterized	9	Virtually no functional annotation in any database; no known molecular function or biological process. Presence in a morphology-altering cluster makes it a high-priority candidate for novel function discovery.
Funk Interphase Cluster 27	27	C4orf46	uncharacterized	9	No characterized molecular function or biological process. Extremely limited publications. High potential for novel discovery if its perturbation produces a consistent cytoskeletal/morphological phenotype.
Funk Interphase Cluster 27	27	CBFB	novel_role	6	Well-characterized transcription factor partner of RUNX proteins. Could regulate transcription of cytoskeletal genes or adhesion molecules. RUNX1 is known to regulate cytoskeletal gene expression in some contexts, but CBFB's specific contribution to cell morphology regulation is underexplored.
Funk Interphase Cluster 27	27	CRELD1	novel_role	7	Known as a protein disulfide isomerase involved in receptor trafficking. Its potential role in cytoskeletal organization or cell morphology is unexplored. Could influence cell surface receptor presentation that feeds into morphology-regulating signaling pathways.
Funk Interphase Cluster 27	27	DIAPH3	established
Funk Interphase Cluster 27	27	EPB41L3	established
Funk Interphase Cluster 27	27	EPSTI1	novel_role	5	Known for macrophage polarization and immune signaling. Could influence cell morphology through STAT1/NF-kB-dependent transcriptional programs that regulate cytoskeletal gene expression, but this connection is not established.
Funk Interphase Cluster 27	27	GDE1	novel_role	4	Glycerophosphodiester phosphodiesterase involved in lipid signaling. Lipid metabolites can influence membrane dynamics and cytoskeletal organization, but the specific connection is speculative.
Funk Interphase Cluster 27	27	GSDMC	novel_role	7	Known for pore formation and pyroptosis. At sub-lytic levels, gasdermin family members can alter membrane integrity and ion flux, potentially affecting actin dynamics and cell shape without triggering full pyroptosis. This non-canonical morphological role is largely unexplored.
Funk Interphase Cluster 27	27	HIC2	novel_role	4	Transcriptional repressor associated with DiGeorge syndrome region. Could repress genes involved in cell morphology, but specific targets are poorly defined.
Funk Interphase Cluster 27	27	HSP90B1	novel_role	7	ER chaperone (GRP94) primarily known for protein folding/quality control. A novel role in cytoskeletal regulation is plausible: it chaperones cell surface receptors (TLRs, LRP6/Wnt) that feed into Rho-GTPase signaling and actin remodeling. Direct connection to actin cytoskeleton organization is not established.
Funk Interphase Cluster 27	27	KCNJ4	novel_role	3	Inward rectifier potassium channel. Ion channels can affect cell volume and morphology, but KCNJ4 is primarily studied in excitable cells. Connection to cytoskeletal organization is weak.
Funk Interphase Cluster 27	27	MFN2	established
Funk Interphase Cluster 27	27	MIPEP	novel_role	4	Mitochondrial processing peptidase. Loss would impair mitochondrial protein maturation broadly, potentially affecting morphology through mitochondrial dysfunction. Connection is indirect.
Funk Interphase Cluster 27	27	MRPS36
Funk Interphase Cluster 27	27	MYH9	established
Funk Interphase Cluster 27	27	NDUFAB1	novel_role	6	Complex I subunit and iron-sulfur cluster assembly factor. While its mitochondrial roles are established, a connection to cell morphology through mitochondrial ROS production or metabolic signaling affecting actin dynamics would represent a novel role.
Funk Interphase Cluster 27	27	NSMCE2	novel_role	4	SMC5-6 complex component for DNA repair. Its clustering here may reflect γH2AX signal changes rather than cytoskeletal effects. A role in morphology beyond DNA damage signaling would be novel but less likely.
Funk Interphase Cluster 27	27	OR10A4
Funk Interphase Cluster 27	27	PFKFB4	novel_role	4	Glycolysis regulator controlling fructose-2,6-bisphosphate levels. Metabolic reprogramming affects cell morphology, but this connection is relatively well-appreciated in cancer biology contexts.
Funk Interphase Cluster 27	27	RFT1	novel_role	6	Known for N-glycosylation pathway (dolichol-linked oligosaccharide translocation). Disruption of glycosylation can profoundly affect cell surface proteoglycans and integrins that regulate cell-matrix adhesion and cytoskeletal organization. A direct role in morphology regulation through glycosylation of adhesion molecules is plausible but not established.
Funk Interphase Cluster 27	27	SCAF4	novel_role	5	RNA processing/anti-termination factor. Loss could cause widespread truncated transcripts including cytoskeletal regulators, but this would be an indirect rather than pathway-specific effect.
Funk Interphase Cluster 27	27	SDC1	established
Funk Interphase Cluster 27	27	SLC25A1	novel_role	6	Mitochondrial citrate transporter with well-known metabolic roles. Cytosolic citrate affects acetyl-CoA pools and protein acetylation, which could regulate cytoskeletal proteins (e.g., tubulin acetylation). This metabolic-to-cytoskeletal connection is a plausible novel role.
Funk Interphase Cluster 27	27	SRM	novel_role	5	Spermidine synthase in polyamine biosynthesis. Polyamines regulate cell growth and can affect cytoskeletal organization through interactions with actin and tubulin. A specific role in morphology regulation is plausible but not well-documented.
Funk Interphase Cluster 27	27	STAB1	novel_role	6	Scavenger receptor known for endocytosis and angiogenesis. Its role in cell-cell interactions during endothelial tube formation hints at morphological functions, but a direct role in actin cytoskeleton organization in non-endothelial contexts would be novel.
Funk Interphase Cluster 27	27	TMEM200B	uncharacterized	8	Transmembrane protein with no characterized function. As a membrane protein, it could plausibly influence cell shape or cell-matrix interactions, but no literature supports any specific role.
Funk Interphase Cluster 27	27	TPTE2	novel_role	5	Phosphoinositide phosphatase related to PTEN. PIP3 signaling directly regulates actin dynamics through Rac/Arp2/3. While PTEN's role in cytoskeletal regulation is known, TPTE2's specific contribution is poorly characterized and could represent a novel PIP3-dependent morphology regulator.
Funk Interphase Cluster 27	27	UROD	novel_role	5	Heme biosynthesis enzyme. Heme is a cofactor for cytochrome-dependent processes and its deficiency causes porphyria with cellular stress. A connection to cell morphology through metabolic stress or heme-dependent signaling is plausible but speculative.
Funk Interphase Cluster 27	27	VPS13D	novel_role	7	Known for lipid transfer at organelle contact sites and mitophagy. Its role in directly shaping cell morphology through organelle positioning and membrane dynamics is underexplored. Knockout could alter mitochondrial distribution and consequently actin organization, representing a novel morphological regulatory axis.
Funk Interphase Cluster 27	27	YLPM1
Funk Interphase Cluster 27	27	ZBTB47	uncharacterized	5	Predicted transcription factor with minimal functional characterization. May regulate transcription but specific targets and biological roles are unknown.
Funk Interphase Cluster 27	27	ZNF169	uncharacterized	5	Zinc finger protein predicted to be involved in transcriptional regulation but with very limited functional data. Specific biological roles remain uncharacterized.
Funk Interphase Cluster 28	28	ASS1	novel_role	4	Urea cycle enzyme. ASS1 loss causes arginine auxotrophy which has been linked to replication stress and DNA damage in cancer cells. This metabolic-DDR connection is emerging but partially documented.
Funk Interphase Cluster 28	28	BAZ1B	established
Funk Interphase Cluster 28	28	BICDL2	uncharacterized	6	BICD family-like cargo adaptor with very limited characterization. Dynein-related transport functions are known for family members, but specific function of BICDL2 is poorly defined.
Funk Interphase Cluster 28	28	BRD9	established
Funk Interphase Cluster 28	28	C8orf33	uncharacterized	9	Virtually unstudied gene with no characterized molecular function or pathway assignment. Its clustering with DDR genes suggests a potential role in chromatin integrity or DNA damage signaling that would be entirely novel.
Funk Interphase Cluster 28	28	CEPT1	novel_role	4	Phospholipid biosynthesis enzyme. Membrane lipid composition affects nuclear envelope integrity and DNA damage signaling. Novel but speculative connection.
Funk Interphase Cluster 28	28	CIAPIN1	novel_role	7	Established role in cytosolic Fe-S cluster assembly and anti-apoptosis. Fe-S clusters are essential cofactors for multiple DNA repair helicases and nucleases (XPD, FANCJ, RTEL1). Loss of CIAPIN1 could impair Fe-S protein maturation needed for DDR, representing a novel upstream connection.
Funk Interphase Cluster 28	28	COMMD5	novel_role	5	Known for endosomal recycling and NF-κB regulation. COMMD family members interact with CRL complexes that regulate DDR protein ubiquitination. COMMD5's role in CRL modulation could indirectly affect DDR protein stability.
Funk Interphase Cluster 28	28	CRAMP1	uncharacterized	8	Poorly characterized gene with very limited publications. Name suggests chromatin association (Cramped-like). Clustering with chromatin remodelers and DDR genes makes it a high-priority candidate for a role in chromatin structure maintenance.
Funk Interphase Cluster 28	28	EEF1D	novel_role	6	Known translation elongation factor, but isoform 2 regulates heat shock gene transcription via HSE binding. Could cooperate with HSF1 in stress-induced chromatin remodeling and DDR transcriptional programs — a novel functional axis.
Funk Interphase Cluster 28	28	FAM92B	novel_role	3	Role in ciliogenesis. Connection to DDR is tenuous, though ciliary signaling and DDR share some regulatory overlap.
Funk Interphase Cluster 28	28	FLYWCH1	novel_role	8	Known as a Wnt/beta-catenin transcriptional modulator and peri-centromeric chromatin binder. One publication hints at DNA damage response signaling (PMID:33924684), but this role is largely unexplored. Its binding to peri-centromeric chromatin could link it to genome stability maintenance in a novel capacity.
Funk Interphase Cluster 28	28	GGT1	novel_role	4	Glutathione metabolism enzyme. Glutathione depletion increases oxidative DNA damage. Connection to DDR phenotype is plausible but well-established in oxidative stress literature.
Funk Interphase Cluster 28	28	GNB3	novel_role	3	G-protein beta subunit in transmembrane signaling. Some G-protein signaling affects cell stress responses, but direct DDR connection is not established.
Funk Interphase Cluster 28	28	GON4L	established
Funk Interphase Cluster 28	28	HNRNPA1L2	novel_role	4	hnRNP family member involved in mRNA processing. hnRNP proteins have documented roles in R-loop resolution and genome stability, but HNRNPA1L2 specifically is a retrogene paralog with limited independent study.
Funk Interphase Cluster 28	28	HSF1	established
Funk Interphase Cluster 28	28	KLHL34	uncharacterized	8	Kelch-like family member with no characterized function. KLHL proteins often serve as substrate adaptors for CUL3 E3 ubiquitin ligases; could regulate DDR protein turnover. Essentially unstudied.
Funk Interphase Cluster 28	28	LYPD2	uncharacterized	7	GPI-anchored Ly6/uPAR family member with virtually no functional characterization. Its role in this cluster is entirely unclear, making it a high-risk but potentially high-reward discovery target.
Funk Interphase Cluster 28	28	MAF1	novel_role	7	Established repressor of RNA Pol III transcription. Emerging evidence links RNA Pol III activity to genome instability at repetitive elements. MAF1 loss could increase transcription-replication conflicts, generating DNA damage — a novel and unexplored connection to DDR.
Funk Interphase Cluster 28	28	MIGA2	novel_role	5	Mitochondrial fusion regulator. Mitochondrial dysfunction can increase ROS production leading to nuclear DNA damage. A novel indirect link to DDR through mitochondrial-nuclear crosstalk.
Funk Interphase Cluster 28	28	MRPL36	uncharacterized	5	Mitochondrial ribosomal protein with limited functional studies beyond its structural role. Some mitochondrial ribosomal proteins have moonlighting functions but evidence is sparse.
Funk Interphase Cluster 28	28	MRPL51	novel_role	5	Mitochondrial ribosomal protein. Impaired mitochondrial translation could increase ROS and trigger nuclear DDR. Some mitoribosomal proteins have reported extra-mitochondrial functions.
Funk Interphase Cluster 28	28	OTOF	novel_role	2	Calcium sensor for synaptic vesicle fusion in hair cells. Highly specialized function with minimal plausible connection to DDR.
Funk Interphase Cluster 28	28	PALB2	established
Funk Interphase Cluster 28	28	PARP10	established
Funk Interphase Cluster 28	28	PDCD6	novel_role	6	Well-characterized calcium sensor in vesicular transport and apoptosis. However, its role in nuclear processes and DDR is unexplored. PDCD6 interacts with ESCRT machinery which has emerging roles in nuclear envelope repair after DNA damage.
Funk Interphase Cluster 28	28	PYROXD1	novel_role	6	FAD-dependent oxidoreductase involved in oxidative stress response. Oxidative stress directly causes DNA damage; PYROXD1 may have an unrecognized nuclear role in managing oxidative DNA lesions or redox-dependent DDR signaling.
Funk Interphase Cluster 28	28	RTKN	novel_role	5	Rho effector mediating NF-κB activation and anti-apoptosis. NF-κB has emerging roles in DDR transcriptional responses. RTKN's connection to DDR would be novel.
Funk Interphase Cluster 28	28	SCRT1	novel_role	3	Neuronal transcriptional repressor binding E-box motifs. Could modulate chromatin accessibility but primarily studied in neuronal differentiation context.
Funk Interphase Cluster 28	28	SLC39A4	novel_role	4	Zinc transporter. Zinc is a critical cofactor for many DDR proteins (zinc finger domains in PARP1, DNA repair enzymes). Zinc depletion could broadly impair DDR, but this is a general rather than specific connection.
Funk Interphase Cluster 28	28	SSR2	novel_role	5	ER translocon-associated protein involved in calcium regulation. ER calcium homeostasis disruption can trigger nuclear stress responses. Novel connection to DDR phenotype is plausible but indirect.
Funk Interphase Cluster 28	28	TOP1MT	novel_role	4	Mitochondrial topoisomerase with well-defined role in mtDNA maintenance. Loss could cause mitochondrial dysfunction and secondary nuclear DNA damage via ROS, but the DDR connection is indirect.
Funk Interphase Cluster 28	28	TRIP13	established
Funk Interphase Cluster 28	28	TSTA3	novel_role	3	GDP-fucose biosynthesis enzyme. Fucosylation affects cell surface signaling but connection to DDR is weak and speculative.
Funk Interphase Cluster 28	28	ZNF696	uncharacterized	7	Zinc finger protein with minimal characterization beyond predicted transcriptional regulation. Could function in chromatin organization or DDR transcriptional programs.
Funk Interphase Cluster 29	29	ARF4	novel_role	6	Small GTPase involved in Golgi vesicle trafficking and ciliary targeting. Not a canonical focal adhesion component. However, vesicular trafficking is essential for integrin delivery to the plasma membrane and focal adhesion turnover. A specific role for ARF4 in integrin trafficking to adhesion sites would be a novel finding.
Funk Interphase Cluster 29	29	BCAR1	established
Funk Interphase Cluster 29	29	COP1	novel_role	7	E3 ubiquitin ligase targeting p53, JUN, and other substrates for degradation. Not a known focal adhesion component. However, JUN is a key transcription factor downstream of integrin signaling, and COP1-mediated JUN degradation could modulate adhesion-dependent transcriptional responses. A direct role in focal adhesion regulation via ubiquitin-dependent mechanisms would be novel.
Funk Interphase Cluster 29	29	CRKL	established
Funk Interphase Cluster 29	29	CSE1L	novel_role	5	Nuclear export receptor for importin-alpha. Well-characterized in nucleocytoplasmic transport. Some literature links CSE1L to cell proliferation and apoptosis, and it has been associated with integrin signaling in cancer contexts, but a direct mechanistic role in focal adhesion biology would be partially novel.
Funk Interphase Cluster 29	29	FERMT2	established
Funk Interphase Cluster 29	29	ILK	established
Funk Interphase Cluster 29	29	ITGAV	established
Funk Interphase Cluster 29	29	ITGB1	established
Funk Interphase Cluster 29	29	ITGB5	established
Funk Interphase Cluster 29	29	KANSL1	novel_role	8	Known as a component of the NSL histone acetyltransferase complex and involved in spindle assembly/microtubule stability. No established role in integrin-focal adhesion signaling. Its microtubule-stabilizing function could plausibly influence focal adhesion dynamics via cortical microtubule-focal adhesion crosstalk, but this connection is not documented. Clustering with focal adhesion genes sugge…
Funk Interphase Cluster 29	29	KANSL2	novel_role	8	NSL complex component required for microtubule cytoskeleton organization in non-ciliated cells and nuclear architecture stability. No known link to integrin-focal adhesion signaling. Its role in microtubule organization could influence focal adhesion turnover and cell spreading phenotypes, representing a potentially novel connection between chromatin remodeling complexes and adhesion.
Funk Interphase Cluster 29	29	KANSL3	novel_role	8	NSL complex member and microtubule minus-end binding protein that stabilizes microtubules. Like KANSL1/2, has no documented role in focal adhesion biology. The co-clustering of all three KANSL subunits with focal adhesion genes strongly suggests the NSL complex has an unrecognized function in cell adhesion or cytoskeletal organization beyond its known chromatin roles.
Funk Interphase Cluster 29	29	KAT8	novel_role	7	Catalytic acetyltransferase of both MSL and NSL complexes. Well-characterized in chromatin biology but not in focal adhesion signaling. Co-clustering with KANSL1-3 and focal adhesion genes suggests the NSL complex enzymatic activity may regulate expression of adhesion genes or directly acetylate adhesion-related substrates. Its ability to acetylate non-histone targets (e.g., LMNA) raises the poss…
Funk Interphase Cluster 29	29	KPNB1	novel_role	4	Major nuclear import receptor. Well-characterized in nucleocytoplasmic transport. Could influence focal adhesion signaling by controlling nuclear import of transcription factors activated by integrin signaling (e.g., MRTFA/SRF pathway), but this connection is partially established.
Funk Interphase Cluster 29	29	LIMS1	established
Funk Interphase Cluster 29	29	MARK2	novel_role	6	Serine/threonine kinase regulating cell polarity and microtubule dynamics via phosphorylation of MAPs. Known to regulate epithelial polarity but not directly implicated in integrin-focal adhesion signaling. Its regulation of microtubule dynamics at the cell cortex could influence focal adhesion-microtubule crosstalk, and some indirect evidence links PAR-polarity kinases to adhesion, but a direct …
Funk Interphase Cluster 29	29	MCRS1	novel_role	7	NSL complex component with roles in microtubule minus-end stabilization, mTORC1 signaling via RHEB, and ciliogenesis. No established connection to integrin-focal adhesion signaling. Its microtubule minus-end stabilization and mTORC1 regulation could influence focal adhesion dynamics and cell spreading, representing a novel functional link.
Funk Interphase Cluster 29	29	NCBP1	novel_role	6	Cap-binding complex component involved in mRNA processing and export. No direct link to focal adhesion biology. Could influence adhesion phenotypes through post-transcriptional regulation of adhesion gene mRNAs, but a specific connection to integrin-focal adhesion signaling would be novel.
Funk Interphase Cluster 29	29	NCBP2	novel_role	6	Cap-binding complex component partnering with NCBP1. Same rationale - co-clustering of both CBC subunits with focal adhesion genes suggests mRNA cap-binding may preferentially affect adhesion-related transcripts, but this is speculative and would represent a novel regulatory layer.
Funk Interphase Cluster 29	29	PTK2	established
Funk Interphase Cluster 29	29	PXN	established
Funk Interphase Cluster 29	29	RAB10	novel_role	6	Rab GTPase involved in biosynthetic transport from Golgi to plasma membrane and asymmetric protein delivery. Not directly linked to focal adhesion signaling, but its role in polarized membrane trafficking could regulate integrin surface delivery and focal adhesion formation. A specific connection to adhesion receptor trafficking would be novel.
Funk Interphase Cluster 29	29	RAC1	established
Funk Interphase Cluster 29	29	RAPGEF1	established
Funk Interphase Cluster 29	29	RBM8A	novel_role	5	Core exon junction complex component involved in mRNA splicing and NMD. No direct link to adhesion. Its clustering here may reflect post-transcriptional regulation of adhesion-related transcripts, but the connection is indirect and partially expected given its broad role in mRNA metabolism.
Funk Interphase Cluster 29	29	RSU1	established
Funk Interphase Cluster 29	29	SEC61A1	novel_role	5	Core ER translocon component required for cotranslational translocation of secretory and transmembrane proteins including integrins. While its role in integrin biosynthesis is expected, its clustering here may reflect a specific requirement for SEC61-dependent translation of adhesion components. The connection is plausible but somewhat expected given integrin biogenesis requires ER translocation.
Funk Interphase Cluster 29	29	SEC61G	novel_role	5	SEC61 translocon subunit. Same rationale as SEC61A1 - required for ER insertion of transmembrane proteins including integrins. Clustering likely reflects dependence of integrin/adhesion receptor biosynthesis on the translocon, which is plausible but not highly novel.
Funk Interphase Cluster 29	29	SFPQ	novel_role	5	Multifunctional nuclear protein involved in splicing, transcription, and DNA repair. No specific link to focal adhesion signaling. Could regulate adhesion gene expression at the transcriptional or splicing level, but the connection would be indirect.
Funk Interphase Cluster 29	29	SRRT	novel_role	6	Mediator between CBC and miRNA processing machinery. Known role in RNA-mediated gene silencing. No established connection to focal adhesion signaling. Could regulate adhesion phenotypes through miRNA-mediated control of adhesion gene expression, representing a novel regulatory mechanism.
Funk Interphase Cluster 29	29	TLK2	novel_role	7	Serine/threonine kinase involved in chromatin assembly via ASF1 phosphorylation. No known role in focal adhesion signaling or cell adhesion. Its presence in this cluster is unexpected and could indicate a novel cytoplasmic function or transcriptional regulation of adhesion genes. A direct role in adhesion would be highly surprising and impactful.
Funk Interphase Cluster 29	29	TLN1	established
Funk Interphase Cluster 29	29	TNS3	established
Funk Interphase Cluster 29	29	XPO1	novel_role	4	Major nuclear export receptor (CRM1). Well-characterized in nuclear export. Could influence adhesion by controlling nuclear-cytoplasmic shuttling of adhesion signaling components, but this is a general mechanism rather than a specific novel connection.
Funk Interphase Cluster 30	30	ADAMTSL5
Funk Interphase Cluster 30	30	ARHGAP45	novel_role	5	RhoGAP domain protein regulating actin cytoskeleton. Cytoskeletal disruption can affect nuclear morphology detected by DAPI/phalloidin; connection to proteostasis or DNA damage would be novel.
Funk Interphase Cluster 30	30	ATP8B3
Funk Interphase Cluster 30	30	BHLHE22
Funk Interphase Cluster 30	30	CDC34	established
Funk Interphase Cluster 30	30	CHST8
Funk Interphase Cluster 30	30	COPE	novel_role	7	Well-characterized COPI coatomer subunit for ER-Golgi transport. A novel connection to ubiquitin-dependent proteostasis or DNA damage signaling would be unexpected; COPI disruption could affect protein quality control and ER stress responses leading to γH2AX phenotypes.
Funk Interphase Cluster 30	30	CYP4F11	novel_role	4	Cytochrome P450 monooxygenase for fatty acid metabolism. Metabolic disruption could indirectly affect cellular stress responses, but connection to proteostasis is speculative.
Funk Interphase Cluster 30	30	CYP4F2	novel_role	4	Cytochrome P450 involved in eicosanoid and vitamin metabolism. Similar to CYP4F11, metabolic perturbation could affect oxidative stress but direct proteostasis link is weak.
Funk Interphase Cluster 30	30	EML2-AS1	uncharacterized	9	Antisense RNA with no functional annotation; no known molecular function or pathway involvement. Completely unstudied.
Funk Interphase Cluster 30	30	FANCI	established
Funk Interphase Cluster 30	30	FEM1A	established
Funk Interphase Cluster 30	30	GTF2F1
Funk Interphase Cluster 30	30	H2AJ	novel_role	6	Histone H2A variant associated with senescence. While chromatin-related, a specific role in ubiquitin-dependent proteostasis or its connection to the γH2AX-detected phenotype in this cluster context would be a novel functional insight.
Funk Interphase Cluster 30	30	ICAM5
Funk Interphase Cluster 30	30	KRTAP10-8	uncharacterized	7	Keratin-associated protein normally restricted to hair shaft formation; essentially unstudied in cellular contexts outside hair biology. Its clustering here is unexpected.
Funk Interphase Cluster 30	30	KRTAP9-8	uncharacterized	7	Similar to KRTAP10-8, a hair keratin-associated protein with no known function in general cell biology or proteostasis pathways.
Funk Interphase Cluster 30	30	MAML1	novel_role	5	Notch transcriptional coactivator with well-established role in Notch signaling. Some evidence links Notch to DNA damage response, but a direct role in protein homeostasis would be novel.
Funk Interphase Cluster 30	30	MAP2K7	novel_role	6	Established JNK pathway kinase. While stress signaling is known, a specific role in ubiquitin-dependent protein homeostasis regulation or direct connection to DNA damage morphological phenotypes would represent a novel functional axis.
Funk Interphase Cluster 30	30	MATK	novel_role	5	Src-family kinase regulator in hematopoietic cells. A role in ubiquitin-dependent signaling or DNA damage response outside hematopoietic context would be novel.
Funk Interphase Cluster 30	30	METTL23	uncharacterized	6	Histone arginine methyltransferase with limited publications; its role in chromatin remodeling is partially characterized but poorly understood in human somatic cells.
Funk Interphase Cluster 30	30	MFSD12	novel_role	7	Lysosomal cysteine transporter involved in pigmentation and redox homeostasis. Disruption of lysosomal cysteine import could impair cellular redox balance, potentially linking to DNA damage and proteostasis phenotypes in a novel way.
Funk Interphase Cluster 30	30	MVB12A	novel_role	7	ESCRT-I component involved in endosomal sorting. ESCRT machinery has emerging links to DNA damage repair and nuclear envelope integrity; a role in proteostasis-linked DNA damage signaling would be novel.
Funk Interphase Cluster 30	30	OR7G1
Funk Interphase Cluster 30	30	PET100	novel_role	6	Mitochondrial complex IV assembly factor. Mitochondrial dysfunction can trigger oxidative stress and DNA damage; its clustering with proteostasis genes suggests a potential novel link between mitochondrial function and protein homeostasis phenotypes.
Funk Interphase Cluster 30	30	PGLS	novel_role	6	Pentose phosphate pathway enzyme (6-phosphogluconolactonase). PPP generates NADPH critical for redox homeostasis; loss could increase oxidative stress and DNA damage, representing a novel metabolic-proteostasis connection.
Funk Interphase Cluster 30	30	PRR22	uncharacterized	9	Virtually no functional annotation or publications; completely uncharacterized protein with unknown molecular function. High potential for novel discovery.
Funk Interphase Cluster 30	30	SMURF2	established
Funk Interphase Cluster 30	30	TBXA2R
Funk Interphase Cluster 30	30	TNPO2	novel_role	5	Nuclear transport receptor (transportin-2). Nuclear import is essential for DNA damage response factor localization; a specific role in importing proteostasis or DNA repair factors would be a plausible novel connection.
Funk Interphase Cluster 30	30	USHBP1	uncharacterized	8	Usher syndrome binding protein 1 with minimal functional characterization beyond association with Usher syndrome complex; very few publications on its molecular function.
Funk Interphase Cluster 30	30	ZNF100
Funk Interphase Cluster 30	30	ZNF738
Funk Interphase Cluster 30	30	ZNF85
Funk Interphase Cluster 30	30	ZNF91
Funk Interphase Cluster 31	31	BAG2	novel_role	5	HSP70 co-chaperone involved in protein quality control. Chaperone-assisted selective autophagy routes misfolded proteins to lysosomes; BAG2 may have an unrecognized role in directing substrates to the endolysosomal pathway.
Funk Interphase Cluster 31	31	C6orf15	uncharacterized	9	No functional annotation available; virtually unstudied gene with no known molecular function. Clustering with endolysosomal genes suggests potential membrane trafficking role worth investigating.
Funk Interphase Cluster 31	31	CCND3
Funk Interphase Cluster 31	31	CFB
Funk Interphase Cluster 31	31	CHMP3	established
Funk Interphase Cluster 31	31	CLPS
Funk Interphase Cluster 31	31	CUL9	novel_role	6	E3 ubiquitin ligase known for BIRC5 degradation and p53 regulation. Novel connection to endolysosomal pathway could involve ubiquitin-dependent sorting of cargo for lysosomal degradation.
Funk Interphase Cluster 31	31	DSN1
Funk Interphase Cluster 31	31	FANCE	novel_role	4	Fanconi anemia DNA repair pathway. FA proteins have emerging roles in selective autophagy (virophagy/mitophagy); novel connection to endolysosomal function is plausible but speculative.
Funk Interphase Cluster 31	31	GCLC	novel_role	5	Rate-limiting enzyme in glutathione synthesis. Glutathione depletion affects lysosomal function and autophagy; a novel regulatory connection to endolysosomal homeostasis is plausible.
Funk Interphase Cluster 31	31	H3C1
Funk Interphase Cluster 31	31	KIFC1
Funk Interphase Cluster 31	31	LEMD2	novel_role	7	Known as inner nuclear membrane protein recruiting ESCRT-III for NE reformation. Clustering with HOPS/endolysosomal genes suggests a potential novel interphase role in ESCRT-mediated endosomal processes beyond nuclear envelope sealing.
Funk Interphase Cluster 31	31	LRRC1	uncharacterized	8	No functional annotation provided; leucine-rich repeat protein with minimal published characterization. Presence in this cluster suggests possible role in vesicle trafficking or membrane organization.
Funk Interphase Cluster 31	31	LST1
Funk Interphase Cluster 31	31	NCAPH2
Funk Interphase Cluster 31	31	NCR2
Funk Interphase Cluster 31	31	NDC80
Funk Interphase Cluster 31	31	NFKBIE
Funk Interphase Cluster 31	31	PFDN6	novel_role	4	Prefoldin subunit involved in cytoskeletal protein folding. Tubulin and actin are essential for vesicle transport; disrupted folding could phenocopy trafficking defects.
Funk Interphase Cluster 31	31	RAB23	established
Funk Interphase Cluster 31	31	RCOR1
Funk Interphase Cluster 31	31	RUNX2	novel_role	4	Osteoblast transcription factor. May transcriptionally regulate endolysosomal genes; RUNX2 targets include secretory pathway components relevant to bone matrix secretion.
Funk Interphase Cluster 31	31	SKIV2L	novel_role	5	RNA surveillance helicase. Mutations cause trichohepatoenteric syndrome with enteropathy, potentially linking to endolysosomal dysfunction. Novel role in coupling mRNA quality control to membrane trafficking is plausible.
Funk Interphase Cluster 31	31	SLC26A8
Funk Interphase Cluster 31	31	TBC1D22B	uncharacterized	7	Predicted Rab GAP based on domain homology but with no experimentally validated substrate or function. Clustering with HOPS complex genes strongly suggests it regulates Rab proteins in the endolysosomal pathway, making it a high-priority candidate for functional characterization.
Funk Interphase Cluster 31	31	TEAD3
Funk Interphase Cluster 31	31	TRIP12	novel_role	5	E3 ubiquitin ligase in UFD pathway and DNA damage response. Ubiquitination is critical for endosomal sorting; TRIP12 may regulate trafficking substrates via ubiquitin tagging.
Funk Interphase Cluster 31	31	TULP1	novel_role	6	Known for photoreceptor protein transport and phagocytosis stimulation via lipid binding. Clustering here suggests a broader, unrecognized role in endolysosomal membrane trafficking outside retinal cells.
Funk Interphase Cluster 31	31	UQCC2	novel_role	4	Mitochondrial complex III assembly factor. Mitochondrial dysfunction affects lysosomal function through metabolic crosstalk; novel but indirect connection to endolysosomal phenotypes.
Funk Interphase Cluster 31	31	VPS16	established
Funk Interphase Cluster 31	31	VPS18	established
Funk Interphase Cluster 31	31	VPS39	established
Funk Interphase Cluster 31	31	VPS41	established
Funk Interphase Cluster 31	31	YIPF3	novel_role	6	Known for Golgi structure maintenance but poorly studied. Clustering with HOPS complex suggests a novel role in post-Golgi trafficking to endolysosomes rather than just Golgi integrity.
Funk Interphase Cluster 32	32	ANAPC15	novel_role	4	APC/C component primarily studied in mitosis. Interphase APC/C activity regulates protein turnover; potential non-mitotic role in chromatin regulation or DDR substrate degradation.
Funk Interphase Cluster 32	32	ASCC3	established
Funk Interphase Cluster 32	32	C6orf132	uncharacterized	9	Virtually unstudied gene with no functional annotation. Clustering with chromatin/DDR genes suggests potential involvement in genome maintenance; high discovery potential.
Funk Interphase Cluster 32	32	CARM1	established
Funk Interphase Cluster 32	32	CEP57	novel_role	4	Centrosomal protein for microtubule anchoring. Centrosome integrity affects DDR signaling; CEP57 mutations cause mosaic variegated aneuploidy with DDR activation.
Funk Interphase Cluster 32	32	CINP	established
Funk Interphase Cluster 32	32	DMAP1	established
Funk Interphase Cluster 32	32	FAM161B	uncharacterized	8	No functional annotation available. FAM161A is linked to cilia/centrosomes but FAM161B remains uncharacterized. Its phenotypic clustering here warrants investigation for chromatin or DDR roles.
Funk Interphase Cluster 32	32	FGFR1OP	novel_role	4	Centrosomal protein for microtubule anchoring and ciliation. Similar to CEP57, centrosome dysfunction can trigger DDR; interphase phenotype may reflect non-mitotic centrosome-DDR crosstalk.
Funk Interphase Cluster 32	32	FOLR3
Funk Interphase Cluster 32	32	GFI1	established
Funk Interphase Cluster 32	32	H2AC21	established
Funk Interphase Cluster 32	32	KLHL7	novel_role	6	CUL3-based E3 ubiquitin ligase adapter with poorly defined substrates. CUL3 complexes regulate DDR factors; KLHL7 may target chromatin-associated substrates relevant to DNA damage.
Funk Interphase Cluster 32	32	MRPS15	uncharacterized	5	Mitochondrial ribosomal protein with minimal functional characterization beyond mitoribosome membership. Some evidence links mitochondrial dysfunction to nuclear DNA damage signaling.
Funk Interphase Cluster 32	32	MRPS2	novel_role	4	Mitoribosome component required for mitochondrial translation. Mitochondrial translation defects cause oxidative stress and secondary nuclear DNA damage; a direct DDR role would be novel.
Funk Interphase Cluster 32	32	MSH5	established
Funk Interphase Cluster 32	32	NCR3
Funk Interphase Cluster 32	32	NOP10	novel_role	5	H/ACA snoRNP component for rRNA pseudouridylation and telomere maintenance. Telomere dysfunction activates DDR; NOP10 mutations cause dyskeratosis congenita with genomic instability, suggesting broader DDR involvement.
Funk Interphase Cluster 32	32	NUBPL	novel_role	6	Iron-sulfur cluster transfer protein for Complex I. Fe-S clusters are essential cofactors for multiple DNA repair helicases and polymerases; NUBPL could have an unrecognized role in nuclear Fe-S protein maturation affecting DDR.
Funk Interphase Cluster 32	32	OR4N2	uncharacterized	3	Annotated as odorant receptor; likely non-functional in cultured cells. Presence in cluster may reflect CRISPR artifact or unknown non-canonical function.
Funk Interphase Cluster 32	32	PHF1	established
Funk Interphase Cluster 32	32	PITRM1	novel_role	5	Mitochondrial peptidase known for transit peptide degradation. Mitochondrial dysfunction from PITRM1 loss could trigger retrograde signaling affecting nuclear DNA damage markers.
Funk Interphase Cluster 32	32	POU2F1	novel_role	4	Octamer-binding transcription factor with established transcriptional roles. Some evidence for POU2F1 in oxidative stress response and DNA damage-induced transcription, but a direct DDR role would extend current knowledge.
Funk Interphase Cluster 32	32	PPP1R18	novel_role	7	Known PP1 regulatory subunit targeting phosphatase to F-actin. PP1 has established roles in DDR checkpoint recovery (dephosphorylating γH2AX); PPP1R18 could represent a novel PP1 targeting subunit for chromatin-associated DDR functions.
Funk Interphase Cluster 32	32	RAB18	novel_role	6	Known for ER-lipid droplet contacts and membrane trafficking. Emerging evidence links ER stress and membrane dynamics to DNA damage signaling; a direct DDR role would be novel.
Funk Interphase Cluster 32	32	SLC35B2	novel_role	7	Golgi PAPS transporter for sulfation. No established DDR role, but heparan sulfate proteoglycans modulate growth factor signaling affecting DDR. Novel connection to chromatin/DDR would be unexpected and high-impact.
Funk Interphase Cluster 32	32	SRP72	novel_role	6	Signal recognition particle component for ER targeting. SRP72 mutations cause aplastic anemia with DDR features; autoantibodies target SRP72 in autoimmune conditions, suggesting possible non-canonical nuclear/DDR function.
Funk Interphase Cluster 32	32	TPBG	novel_role	5	Wnt/beta-catenin signaling inhibitor. Wnt signaling intersects with DDR through beta-catenin's role in transcriptional responses to damage, but a direct chromatin/DDR role for TPBG would be novel.
Funk Interphase Cluster 32	32	UBE2C	novel_role	5	Primarily known as APC/C E2 for mitotic progression. Emerging evidence for interphase roles in ubiquitin-dependent DDR signaling; clustering in interphase screen suggests non-mitotic chromatin function.
Funk Interphase Cluster 32	32	UBE2S	novel_role	5	APC/C E2 enzyme like UBE2C. Lys-11 ubiquitin chains have roles beyond mitosis in protein quality control and potentially DDR signaling during interphase.
Funk Interphase Cluster 32	32	UVRAG	established
Funk Interphase Cluster 32	32	VPS37A	novel_role	5	ESCRT-I component primarily known for endosomal sorting. ESCRT machinery has emerging roles in nuclear envelope repair and DNA damage compartmentalization.
Funk Interphase Cluster 32	32	XPR1	novel_role	4	Phosphate exporter regulated by inositol polyphosphates. IP6/IP7 signaling has documented roles in DNA repair (IP6 stimulates NHEJ); XPR1 perturbation could alter inositol phosphate homeostasis affecting DDR.
Funk Interphase Cluster 32	32	ZNF217	novel_role	3	Transcriptional repressor promoting proliferation and AKT signaling. Already implicated in DDR through its role in promoting genomic instability in cancer; not a truly novel connection.
Funk Interphase Cluster 33	33	AIP
Funk Interphase Cluster 33	33	ARPP19	novel_role	4	PP2A inhibitor primarily studied in mitosis. In interphase, PP2A regulation affects membrane trafficking; an interphase-specific role in endomembrane organization via PP2A inhibition would be novel.
Funk Interphase Cluster 33	33	ATP5F1A
Funk Interphase Cluster 33	33	CBWD6	uncharacterized	6	Described as zinc chaperone for METAP1 activation. Limited publications focused specifically on this paralog. Its role in protein maturation could connect to secretory pathway quality control but this is speculative.
Funk Interphase Cluster 33	33	CHRDL2
Funk Interphase Cluster 33	33	COQ4	novel_role	4	Mitochondrial ubiquinone biosynthesis enzyme. Mitochondria-ER contact sites regulate both organelles; COQ4 loss may alter ER morphology through disrupted contact sites, representing a novel connection.
Funk Interphase Cluster 33	33	CTBP2	novel_role	6	Known as transcriptional corepressor, but isoform 2 functions as ribbon synapse scaffold involved in vesicle organization. A broader role in endomembrane/vesicle organization in non-neuronal cells would be novel.
Funk Interphase Cluster 33	33	EHBP1L1	established
Funk Interphase Cluster 33	33	FERMT3	novel_role	5	Known integrin activator in hematopoietic cells. Integrins undergo extensive vesicular trafficking; FERMT3 may have an unrecognized role in integrin-related endosomal/recycling trafficking affecting cell morphology.
Funk Interphase Cluster 33	33	FPGS
Funk Interphase Cluster 33	33	KCNK4
Funk Interphase Cluster 33	33	KLC2	established
Funk Interphase Cluster 33	33	LIN7C
Funk Interphase Cluster 33	33	LRP5	novel_role	5	Well-characterized Wnt co-receptor, but LRP5 trafficking through the secretory pathway is tightly regulated. Its perturbation may cause endomembrane morphology changes through secretory pathway burden or feedback on Golgi organization.
Funk Interphase Cluster 33	33	MADD	established
Funk Interphase Cluster 33	33	MAP4K2	novel_role	4	MAPK pathway kinase with noted potential role in vesicle targeting/fusion. Clustering with trafficking genes supports this understudied vesicle-related function.
Funk Interphase Cluster 33	33	MRGPRX1
Funk Interphase Cluster 33	33	MRPL41
Funk Interphase Cluster 33	33	MUS81
Funk Interphase Cluster 33	33	NDUFV1
Funk Interphase Cluster 33	33	OR4A47
Funk Interphase Cluster 33	33	PELI3
Funk Interphase Cluster 33	33	PITPNM1	established
Funk Interphase Cluster 33	33	PPP1R14B	novel_role	5	PP1 inhibitor with limited functional characterization beyond phosphatase regulation. PP1 regulates membrane trafficking events; a specific role in vesicular transport regulation would be novel.
Funk Interphase Cluster 33	33	PPP2R5B	novel_role	7	PP2A regulatory subunit known for AKT dephosphorylation. PP2A regulates membrane trafficking and Golgi organization through multiple substrates; a specific role in endomembrane trafficking regulation would be novel.
Funk Interphase Cluster 33	33	PRRC2C	novel_role	6	Known for stress granule formation. Stress granules interface with ER and endomembrane systems; a direct role in Golgi-ER trafficking or membrane organization would be a novel connection.
Funk Interphase Cluster 33	33	RAB6A	established
Funk Interphase Cluster 33	33	RBM14-RBM4	uncharacterized	8	Read-through fusion transcript with no independent functional annotation provided. Unclear whether this represents a functional gene product or artifact; essentially uncharacterized.
Funk Interphase Cluster 33	33	RPS6KA4
Funk Interphase Cluster 33	33	SCYL1	established
Funk Interphase Cluster 33	33	SPDYC	uncharacterized	5	Known as Speedy/RINGO family CDK activator involved in cell cycle. Limited publications; its non-mitotic functions are poorly characterized. Screen is interphase-focused, suggesting an unrecognized interphase role.
Funk Interphase Cluster 33	33	SUCO	novel_role	7	Known for bone/collagen regulation but is ER-localized. May have an unrecognized role in ER organization or secretory pathway morphology beyond osteoblast-specific collagen synthesis. Morphological clustering with Golgi-ER trafficking genes is suggestive.
Funk Interphase Cluster 33	33	TMED10	established
Funk Interphase Cluster 33	33	TRIM49B	uncharacterized	9	No functional annotation available; TRIM family member with no characterized molecular function or publications describing biological role. Completely unstudied.
Funk Interphase Cluster 34	34	ATP6AP1	established
Funk Interphase Cluster 34	34	ATP6V0B	established
Funk Interphase Cluster 34	34	ATP6V0D1	established
Funk Interphase Cluster 34	34	ATP6V1B2	established
Funk Interphase Cluster 34	34	ATP6V1C1	established
Funk Interphase Cluster 34	34	ATP6V1G1	established
Funk Interphase Cluster 34	34	CDC73	novel_role	3	PAF1C component with tumor suppressor function. PAF1C regulates Wnt target gene transcription which cross-talks with mTOR. Connection is partially established through Wnt-mTOR crosstalk.
Funk Interphase Cluster 34	34	CTR9	novel_role	3	PAF1C component. Same rationale as CDC73 — connected through PAF1C's role in Wnt signaling and transcriptional elongation of growth genes.
Funk Interphase Cluster 34	34	DDX17	novel_role	7	RNA helicase with extensive roles in splicing, miRNA processing, and transcriptional coregulation. No direct link to mTORC1/lysosomal pathway. Could regulate splicing or stability of mTOR pathway component mRNAs. Phenotypic clustering suggests an unrecognized contribution to growth signaling or lysosomal gene expression.
Funk Interphase Cluster 34	34	E4F1	novel_role	6	Transcriptional repressor and ubiquitin ligase for TP53. Functions in p53/pRB pathways and cell cycle. While cell growth regulation overlaps conceptually with mTORC1, a direct role in mTOR/lysosomal signaling is not established and would represent a novel connection.
Funk Interphase Cluster 34	34	ELOF1	novel_role	8	Well-characterized in transcription-coupled nucleotide excision repair (TC-NER) as an RNA Pol II adapter. No known connection to mTORC1 or lysosomal signaling. Its clustering here is surprising and could indicate a novel role in mTOR-dependent transcriptional regulation or a TC-NER-independent function affecting cell morphology through transcription elongation control.
Funk Interphase Cluster 34	34	F3	novel_role	8	Tissue factor, canonical initiator of blood coagulation cascade. Its presence in this cluster is highly unexpected. While F3 has been linked to signaling through PAR receptors and PI3K/AKT, a direct role in mTORC1/lysosomal biology would be novel and high-impact. Could indicate non-canonical intracellular signaling function.
Funk Interphase Cluster 34	34	FBXW11	established
Funk Interphase Cluster 34	34	FIBP	uncharacterized	7	Poorly characterized gene with limited publications. Described only as potentially involved in FGF1 mitogenic signaling. Its role in any defined pathway remains unclear, and connection to mTORC1/lysosomal biology is unexplored. Clustering here suggests a potential role in growth signaling.
Funk Interphase Cluster 34	34	HNRNPR	novel_role	5	hnRNP involved in pre-mRNA processing. No known link to mTORC1/lysosomal biology. Could regulate splicing or stability of mTOR pathway transcripts, representing a novel post-transcriptional regulatory mechanism.
Funk Interphase Cluster 34	34	IGBP1	novel_role	4	PP2A regulatory protein that protects catalytic subunits from degradation. Given PP2A's role in mTOR signaling, IGBP1's involvement is plausible but partially expected through its PP2A connection.
Funk Interphase Cluster 34	34	LEO1	novel_role	3	PAF1C component. Connected to Wnt signaling through PAF1C. Not a truly novel connection.
Funk Interphase Cluster 34	34	PAF1	novel_role	3	Core PAF1C component. Wnt-mTOR crosstalk provides a partial connection. Not sufficiently novel to prioritize highly.
Funk Interphase Cluster 34	34	PPP1R8	novel_role	5	PP1 inhibitor with RNA-binding and potential splicing roles. No established mTORC1 connection. Could represent a novel phosphatase-mediated regulatory input to mTOR signaling distinct from PP2A.
Funk Interphase Cluster 34	34	PPP2CA	established
Funk Interphase Cluster 34	34	PPP2R1A	established
Funk Interphase Cluster 34	34	PTPN23	novel_role	4	Involved in endosomal sorting and MVB formation via ESCRT complexes. Endosomal/lysosomal trafficking is functionally connected to mTORC1 signaling at the lysosome, so this connection is plausible but partially expected given the known endosome-lysosome-mTOR axis.
Funk Interphase Cluster 34	34	SACM1L	novel_role	5	PtdIns(4)P phosphatase at ER-Golgi interface. Phosphoinositide metabolism affects lysosomal identity and mTORC1 recruitment. Some literature links phosphoinositide regulation to mTOR, but a direct SACM1L-mTORC1 connection is not well established.
Funk Interphase Cluster 34	34	SKP1	established
Funk Interphase Cluster 34	34	SRP68	novel_role	7	Core SRP complex component for ER cotranslational targeting. No established link to mTORC1 signaling. However, mTORC1 regulates translation of membrane/secretory proteins, and SRP68 loss could phenocopy mTOR disruption by impairing ER protein translocation, creating convergent morphological phenotypes. A functional connection to mTOR-regulated translation would be novel.
Funk Interphase Cluster 34	34	TNPO3	novel_role	6	Nuclear importin for SR splicing factors. No known role in mTORC1 signaling. Could affect nuclear import of transcription factors downstream of mTOR or regulate splicing of mTOR pathway components. The phenotypic convergence suggests a potential novel regulatory connection.
Funk Interphase Cluster 34	34	TRIM37	novel_role	6	E3 ubiquitin ligase involved in centriole biology and PcG-mediated transcriptional repression. No established mTORC1 connection. However, TRIM37 mutations cause mulibrey nanism with metabolic features, potentially linking to growth/mTOR signaling in a novel way.
Funk Interphase Cluster 34	34	TSC1	established
Funk Interphase Cluster 34	34	TSC2	established
Funk Interphase Cluster 34	34	WDR61	novel_role	3	PAF1C and SKI complex component. Dual role in transcription and mRNA decay. Connection to mTOR pathway through transcriptional regulation is plausible but not highly novel.
Funk Interphase Cluster 34	34	WDR62	novel_role	6	Primarily characterized in cortical development and centriole duplication. No established mTORC1 link. However, microcephaly genes increasingly connect to mTOR-regulated cell growth, and WDR62's role in neuronal proliferation could involve mTOR-dependent mechanisms.
Funk Interphase Cluster 34	34	WRAP73	uncharacterized	5	Characterized primarily in ciliogenesis and centrosome biology. Limited publications overall. Its presence in this interphase morphology cluster (not mitotic) is unexpected and could indicate an unappreciated interphase function related to vesicular trafficking or lysosomal biology.
Funk Interphase Cluster 34	34	ZFP36	novel_role	7	Well-characterized ARE-binding mRNA decay factor involved in inflammation and TNF-alpha regulation. No established role in mTORC1/lysosomal signaling. However, ZFP36 destabilizes HIF1A mRNA, and mTORC1 promotes HIF1A translation. Its clustering suggests a potential novel post-transcriptional regulatory axis for mTORC1-responsive transcripts.
Funk Interphase Cluster 35	35	ALG8	novel_role	6	ER glycosylation enzyme. N-glycosylation is required for proper folding of many mitochondrial-targeted proteins processed through the ER. A direct link to mitochondrial morphological phenotypes is not established.
Funk Interphase Cluster 35	35	ATP5MG	established
Funk Interphase Cluster 35	35	CAST	novel_role	5	Calpain inhibitor with known roles in protein degradation. Calpains have been implicated in mitochondrial dynamics and apoptosis. A specific role in OXPHOS maintenance would be novel.
Funk Interphase Cluster 35	35	CLASRP	uncharacterized	6	Poorly characterized splicing regulator with limited experimental validation. Function inferred largely by similarity. Its presence in this cluster could indicate a role in splicing of mitochondrial-related transcripts, but this is unexplored.
Funk Interphase Cluster 35	35	CTNNB1	novel_role	5	Canonical Wnt signaling effector with emerging evidence linking it to mitochondrial biogenesis and metabolic reprogramming. Its clustering here may reflect a role in transcriptional regulation of nuclear-encoded mitochondrial genes, partially explored but not well established.
Funk Interphase Cluster 35	35	DACT3	novel_role	5	Wnt signaling modulator. Like CTNNB1, may connect to mitochondrial function through metabolic reprogramming downstream of Wnt, but this is poorly characterized.
Funk Interphase Cluster 35	35	DDX46	novel_role	4	Spliceosome component. Could affect splicing of OXPHOS gene transcripts, but this is a general mechanism rather than a specific novel connection.
Funk Interphase Cluster 35	35	DMRTC2	uncharacterized	8	Virtually unstudied gene proposed to be involved in sexual development with minimal publications. Its clustering with mitochondrial genes suggests a potential undiscovered role in mitochondrial function or cellular metabolism. Very few functional studies exist.
Funk Interphase Cluster 35	35	FOXN3	novel_role	5	Transcriptional repressor linked to DNA damage checkpoints. Could regulate expression of mitochondrial genes or mediate nuclear responses to mitochondrial stress, but this connection is speculative.
Funk Interphase Cluster 35	35	INS	novel_role	5	Insulin is a master metabolic regulator that stimulates mitochondrial biogenesis and OXPHOS. Its clustering here may reflect insulin signaling's role in maintaining mitochondrial function, though this connection is broadly known.
Funk Interphase Cluster 35	35	ISCA2	established
Funk Interphase Cluster 35	35	LAIR1	novel_role	4	Inhibitory immune receptor. Connection to mitochondrial function is unclear; may reflect cell-type-specific signaling effects on metabolism.
Funk Interphase Cluster 35	35	MARCHF6	novel_role	7	Known as an ER-associated E3 ubiquitin ligase regulating cholesterol homeostasis and ferroptosis. Ferroptosis links to mitochondrial ROS and lipid peroxidation. Its clustering with OXPHOS genes suggests a novel role in mitochondrial quality control or mitochondria-ER contact site regulation beyond its known ERAD functions.
Funk Interphase Cluster 35	35	MED25	novel_role	4	Mediator complex subunit involved in transcriptional regulation. Could mediate transcription of OXPHOS genes, but this is a general transcriptional mechanism.
Funk Interphase Cluster 35	35	MRPL22	established
Funk Interphase Cluster 35	35	MRPL33	established
Funk Interphase Cluster 35	35	MRPL39	established
Funk Interphase Cluster 35	35	MRPS18C	established
Funk Interphase Cluster 35	35	MTCH2	established
Funk Interphase Cluster 35	35	NDUFA3	established
Funk Interphase Cluster 35	35	NDUFB4	established
Funk Interphase Cluster 35	35	NLRP2	novel_role	5	Inflammasome component. Mitochondrial dysfunction activates inflammasomes via ROS and mtDNA release. A direct role in sensing mitochondrial stress for NLRP2 specifically would be novel, as this is better characterized for NLRP3.
Funk Interphase Cluster 35	35	SGO1	novel_role	4	Primarily a mitotic cohesion protector. Screen is interphase-focused, so its clustering here may reflect an interphase function related to chromatin organization affecting mitochondrial gene expression.
Funk Interphase Cluster 35	35	SLC1A5	novel_role	7	Well-characterized as a neutral amino acid/glutamine transporter at the plasma membrane. Glutamine is a key fuel for mitochondrial oxidative phosphorylation via glutaminolysis. Its clustering here suggests its perturbation phenocopies OXPHOS defects through substrate deprivation, a connection not typically emphasized in morphological contexts.
Funk Interphase Cluster 35	35	SLC25A22	established
Funk Interphase Cluster 35	35	SQLE	novel_role	6	Rate-limiting enzyme in cholesterol biosynthesis, a MARCHF6 substrate. Cholesterol is essential for mitochondrial membrane integrity. Clustering with OXPHOS genes may reflect a novel connection between sterol synthesis and mitochondrial morphology/function.
Funk Interphase Cluster 35	35	SYT8	novel_role	5	Calcium-regulated exocytosis protein. Calcium signaling is intimately linked to mitochondrial function. A direct role in mitochondrial calcium handling or mitochondria-associated membrane dynamics would be novel.
Funk Interphase Cluster 35	35	TEAD1	novel_role	6	Hippo pathway transcription factor with emerging links to metabolic regulation. Recent studies suggest YAP/TAZ-TEAD regulate mitochondrial dynamics and bioenergetics, but TEAD1's specific role in OXPHOS gene regulation is underexplored.
Funk Interphase Cluster 35	35	TEN1	novel_role	6	CST complex component involved in telomere maintenance and replication stress. Clustering with mitochondrial genes is unexpected; could reflect a novel connection between replication stress responses and mitochondrial dysfunction-induced DNA damage (γH2AX signal).
Funk Interphase Cluster 35	35	TIMMDC1	established
Funk Interphase Cluster 35	35	USP18	novel_role	5	Interferon signaling regulator. Emerging evidence links interferon responses to mitochondrial stress (via mtDNA release and cGAS-STING). A role in mitochondrial morphology regulation would be novel.
Funk Interphase Cluster 35	35	WDR92	novel_role	7	Known as a dynein assembly factor. WD-repeat proteins serve as scaffolds in diverse complexes. Its clustering with mitochondrial genes is surprising and could indicate an unrecognized role in mitochondrial protein complex assembly or transport.
Funk Interphase Cluster 35	35	ZNF143	novel_role	4	Transcriptional activator and chromatin organizer. Could regulate expression of nuclear-encoded mitochondrial genes through enhancer-promoter looping, but specific evidence is lacking.
Funk Interphase Cluster 36	36	ACBD3	established
Funk Interphase Cluster 36	36	C4A
Funk Interphase Cluster 36	36	CHRNG
Funk Interphase Cluster 36	36	COQ3	established
Funk Interphase Cluster 36	36	CT45A7	uncharacterized	8	Cancer/testis antigen family member with essentially no functional characterization; no known molecular function or pathway assignment
Funk Interphase Cluster 36	36	CXorf56	novel_role	7	Known for ER exit site formation and COPII transport; clustering with mitochondrial import genes suggests a broader role in organelle membrane homeostasis beyond ER-Golgi trafficking
Funk Interphase Cluster 36	36	CYP26A1
Funk Interphase Cluster 36	36	DARS2	established
Funk Interphase Cluster 36	36	HSPA1A	established
Funk Interphase Cluster 36	36	JUN	novel_role	4	Well-characterized transcription factor; may transcriptionally regulate organelle stress response genes, partially known via UPR connections
Funk Interphase Cluster 36	36	KRTAP15-1
Funk Interphase Cluster 36	36	LTB
Funk Interphase Cluster 36	36	MBTPS2	established
Funk Interphase Cluster 36	36	MPZL1
Funk Interphase Cluster 36	36	NOS1
Funk Interphase Cluster 36	36	ORC5
Funk Interphase Cluster 36	36	PARS2	established
Funk Interphase Cluster 36	36	PEX6	established
Funk Interphase Cluster 36	36	PLAC8	uncharacterized	7	Limited functional characterization; some links to autophagy and cell differentiation but molecular function remains poorly defined
Funk Interphase Cluster 36	36	PPP1R35
Funk Interphase Cluster 36	36	RABGGTB	novel_role	6	Geranylgeranylation of Rab GTPases is essential for vesicular trafficking; potential novel role in organelle-specific membrane protein targeting beyond canonical secretory pathway
Funk Interphase Cluster 36	36	RSPH4A
Funk Interphase Cluster 36	36	SMIM29	uncharacterized	9	Virtually unstudied small integral membrane protein with no characterized function; its membrane localization makes it a plausible candidate for organelle membrane biology
Funk Interphase Cluster 36	36	SRPK3	novel_role	5	SR protein kinase primarily studied in muscle; potential novel role in regulating splicing of organelle-targeted transcripts
Funk Interphase Cluster 36	36	SRSF10	novel_role	6	Splicing regulator not previously linked to organelle biogenesis; could regulate alternative splicing of mitochondrial/ER import machinery components
Funk Interphase Cluster 36	36	TDP2
Funk Interphase Cluster 36	36	TIMM17A	established
Funk Interphase Cluster 36	36	TIMM50	established
Funk Interphase Cluster 36	36	TUBB2A
Funk Interphase Cluster 36	36	TUBE1	uncharacterized	6	Epsilon-tubulin with very limited functional studies; role in centriole duplication suggested but poorly characterized beyond structural predictions
Funk Interphase Cluster 36	36	USP48	novel_role	5	Deubiquitinase with roles in NF-kB and cytoskeleton; potential novel role in ubiquitin-dependent quality control of organelle protein import
Funk Interphase Cluster 36	36	nontargeting_39_1
Funk Interphase Cluster 36	36	nontargeting_48_3
Funk Interphase Cluster 37	37	C7orf26	novel_role	3	Integrator complex component (INTS15). Well-characterized as part of the integrator tail module. Its clustering with mTOR genes likely reflects convergent effects on Pol II transcription rather than a novel role in mTOR signaling per se.
Funk Interphase Cluster 37	37	CDK13	novel_role	5	CDK13 phosphorylates RNA Pol II CTD and regulates splicing. While transcription and splicing are broadly affected by mTOR signaling, a direct functional link between CDK13 and mTOR pathway is not established. The connection may reflect shared downstream effects on RNA processing.
Funk Interphase Cluster 37	37	COG2	novel_role	6	COG complex maintains Golgi morphology and function. Golgi integrity affects lysosomal biogenesis and receptor trafficking, both of which influence mTOR signaling. A direct role for COG2 in mTOR pathway regulation would be novel.
Funk Interphase Cluster 37	37	COG3	novel_role	6	COG3 is involved in ER-Golgi and retrograde transport. Similar to COG2, disruption of Golgi function could impair lysosomal maturation and mTORC1 activation, but this connection is not established in the literature.
Funk Interphase Cluster 37	37	COG4	novel_role	6	COG4 functions in Golgi homeostasis and SNARE-pin assembly. Its clustering here suggests Golgi-dependent trafficking may be more intimately linked to mTOR nutrient sensing than currently appreciated.
Funk Interphase Cluster 37	37	DYNLL1	novel_role	5	Dynein light chain with roles in vesicle transport and DNA damage response. mTORC1 activation requires lysosomal localization dependent on vesicular transport. DYNLL1 could facilitate mTOR-related cargo transport, though this specific connection is speculative.
Funk Interphase Cluster 37	37	ERH	uncharacterized	7	ERH is minimally characterized with vague annotation ('may have a role in the cell cycle'). Its molecular function remains poorly defined, and very few publications focus specifically on its biological role. Its clustering with mTOR pathway genes suggests a potential connection to growth signaling or RNA processing that warrants investigation.
Funk Interphase Cluster 37	37	GARS1	novel_role	4	Glycyl-tRNA synthetase essential for translation. mTOR promotes translation, and tRNA charging is a prerequisite. The connection is logical but indirect - GARS1 loss would impair translation similarly to mTOR inhibition, explaining phenotypic clustering without direct pathway membership.
Funk Interphase Cluster 37	37	HNRNPU	novel_role	4	Major RNA-binding protein with roles in chromatin organization, splicing, and transcription. Extensively characterized but not linked to mTOR signaling. Its clustering may reflect shared morphological phenotypes from disrupted RNA processing rather than direct pathway membership.
Funk Interphase Cluster 37	37	INTS10	novel_role	3	Integrator tail module component. Similar to C7orf26, clustering likely reflects shared transcriptional regulation phenotypes rather than direct mTOR pathway involvement.
Funk Interphase Cluster 37	37	INTS11	novel_role	3	Catalytic endonuclease of the integrator complex. Very well characterized. Clustering may reflect convergent morphological phenotypes from disrupted transcription.
Funk Interphase Cluster 37	37	INTS4	novel_role	3	Integrator complex scaffold subunit. Well characterized. Phenotypic similarity to mTOR genes likely reflects shared effects on gene expression programs.
Funk Interphase Cluster 37	37	INTS9	novel_role	3	Integrator complex component. Well characterized. Same rationale as other INTS genes.
Funk Interphase Cluster 37	37	MAP7D1	novel_role	5	Microtubule-stabilizing protein. mTOR has been linked to microtubule regulation (CLIP1 phosphorylation), and mTORC2 regulates cytoskeletal organization. MAP7D1 could be a downstream effector of mTOR-dependent microtubule stabilization.
Funk Interphase Cluster 37	37	MLST8	established
Funk Interphase Cluster 37	37	MTOR	established
Funk Interphase Cluster 37	37	PDPK1	established
Funk Interphase Cluster 37	37	PFDN1	novel_role	6	Prefoldin subunit involved in cytoskeletal protein folding (actin, tubulin). mTORC2 regulates actin cytoskeleton organization. PFDN1 could represent a downstream effector or modulator of mTORC2-dependent cytoskeletal remodeling, a connection not previously described.
Funk Interphase Cluster 37	37	PFDN2	novel_role	6	Like PFDN1, PFDN2 assists in folding of cytoskeletal proteins. Its co-clustering with mTOR components suggests a potential link between protein folding capacity and mTOR-regulated cytoskeletal dynamics.
Funk Interphase Cluster 37	37	PRKAR1A	novel_role	5	Regulatory subunit of cAMP-dependent protein kinase (PKA). PKA-AMPK-mTOR crosstalk is known at a general level, but PRKAR1A's specific role in mTOR regulation is not well-defined. Its clustering here could reflect PKA-mediated modulation of mTOR signaling.
Funk Interphase Cluster 37	37	PTBP1	novel_role	4	Well-characterized splicing regulator. PTBP1 regulates PKM splicing (M1 vs M2 isoform), which is metabolically relevant and could intersect with mTOR-regulated metabolic reprogramming, but this is an indirect connection.
Funk Interphase Cluster 37	37	RHEB	established
Funk Interphase Cluster 37	37	RICTOR	established
Funk Interphase Cluster 37	37	RPTOR	established
Funk Interphase Cluster 37	37	SEH1L	established
Funk Interphase Cluster 37	37	SGF29	novel_role	6	Chromatin reader in SAGA-type HAT complexes that recognizes H3K4me3. While SGF29 is well-characterized in chromatin biology, a role in mTOR-dependent transcriptional regulation has not been established. mTOR signaling influences gene expression programs, and SGF29 could mediate epigenetic responses to nutrient signaling.
Funk Interphase Cluster 37	37	SLC4A7	established
Funk Interphase Cluster 37	37	SRSF3	novel_role	4	Splicing factor and mRNA export adapter. mTOR signaling influences splicing programs, and SRSF3 could be a downstream mediator, but substantial evidence for this specific link is lacking.
Funk Interphase Cluster 37	37	TRAPPC11	novel_role	7	TRAPP complexes mediate ER-to-Golgi trafficking, but TRAPPC11 has no established link to mTOR signaling. mTORC1 is activated at lysosomal membranes and membrane trafficking is critical for its regulation. TRAPPC11 could play a role in mTORC1 activation through vesicular trafficking to lysosomes, representing a novel connection.
Funk Interphase Cluster 37	37	TRAPPC3	novel_role	6	Core TRAPP complex subunit involved in ER-to-Golgi transport. Its clustering with mTOR components suggests a potential role in membrane trafficking events required for mTORC1 lysosomal recruitment or nutrient sensing, which has not been established.
Funk Interphase Cluster 37	37	TRAPPC8	novel_role	7	TRAPPC8 is involved in ER-to-Golgi trafficking and autophagy initiation (ATG9 cycling). While autophagy is downstream of mTORC1, TRAPPC8's role in maintaining ATG9 cycling pools suggests it may interface with mTOR-regulated autophagy in ways not yet characterized. Its dual role in trafficking and autophagy makes it a compelling candidate.
Funk Interphase Cluster 37	37	WDR24	established
Funk Interphase Cluster 37	37	ZNF335	novel_role	5	Transcriptional regulator associated with histone methyltransferase complexes. Could mediate mTOR-dependent transcriptional programs, but this connection is not established. Well-characterized in neural development.
Funk Interphase Cluster 38	38	AHCY	novel_role	7	Well-characterized in methionine cycle/SAM metabolism but not typically linked to membrane trafficking or organelle morphology. SAM-dependent methylation regulates phospholipid biosynthesis (phosphatidylcholine via PEMT), providing a plausible but unexplored connection to membrane homeostasis and organelle integrity.
Funk Interphase Cluster 38	38	ALS2CL	established
Funk Interphase Cluster 38	38	BORCS5	established
Funk Interphase Cluster 38	38	BSG	established
Funk Interphase Cluster 38	38	CBLB	novel_role	4	E3 ubiquitin ligase known for immune receptor regulation. Ubiquitination drives receptor endocytosis and trafficking; a broader role in endomembrane organization is plausible but partially established through its endocytic functions.
Funk Interphase Cluster 38	38	CCND2	novel_role	4	Cell cycle regulator with well-known CDK4 partnership. Some evidence links cyclin D-CDK complexes to metabolic regulation and organelle biogenesis independent of cell cycle, but this is partially explored.
Funk Interphase Cluster 38	38	CFDP1	uncharacterized	6	Described only as playing a role during embryogenesis with minimal characterization. Craniofacial development protein 1 has very limited mechanistic data; its molecular function in adult cells is essentially unknown.
Funk Interphase Cluster 38	38	CRLS1	established
Funk Interphase Cluster 38	38	DDX39A	novel_role	6	Well-characterized RNA helicase in mRNA export. Clustering here could indicate that export of specific transcripts encoding membrane/trafficking proteins produces organelle morphology phenotypes — a novel functional connection.
Funk Interphase Cluster 38	38	DNAJC9	novel_role	5	Histone/HSP70 co-chaperone with established chromatin role. HSP70 chaperone machinery also functions in ER protein quality control; a novel connection to membrane protein homeostasis is plausible.
Funk Interphase Cluster 38	38	EIF4EBP2	novel_role	5	Translation repressor downstream of mTORC1. mTORC1 signaling is intimately linked to lysosomal function and membrane biogenesis. A specific role in organelle homeostasis through selective translational control is plausible but partially expected.
Funk Interphase Cluster 38	38	EMC7	established
Funk Interphase Cluster 38	38	FOXD4	uncharacterized	7	Forkhead domain transcription factor with minimal functional annotation. No UniProt function description provided. Very few publications characterize its role; potential transcriptional regulator of membrane/organelle genes.
Funk Interphase Cluster 38	38	GNA11	novel_role	4	G-alpha subunit with established GPCR signaling role. GPCRs depend on EMC7-mediated membrane insertion and endomembrane trafficking. A novel role in organelle homeostasis feedback is conceivable but low priority.
Funk Interphase Cluster 38	38	GPX2	novel_role	5	Glutathione peroxidase with established redox function. Oxidative stress impacts mitochondrial and ER membrane integrity. A specific role in organelle membrane lipid protection is plausible but not well-studied in this context.
Funk Interphase Cluster 38	38	ICAM3	novel_role	4	Cell adhesion molecule for leukocyte interactions. Membrane protein whose surface expression depends on trafficking machinery; perturbation phenotype may reflect trafficking disruption rather than adhesion per se.
Funk Interphase Cluster 38	38	KHSRP	novel_role	6	Established RNA-binding protein involved in mRNA decay and splicing. Not directly linked to organelle homeostasis, but post-transcriptional regulation of trafficking gene mRNAs could represent a novel regulatory connection.
Funk Interphase Cluster 38	38	LAD1	novel_role	5	Basement membrane zone component. Limited mechanistic studies in non-epithelial contexts. Its morphological impact when knocked out could relate to cytoskeletal-membrane interactions in a novel way.
Funk Interphase Cluster 38	38	MOK	novel_role	6	Kinase known to regulate cilium length via cAMP/mTORC1. mTORC1 is a master regulator of lysosomal signaling and membrane biogenesis. A novel role in organelle homeostasis through mTORC1-dependent phosphorylation is plausible but uncharacterized.
Funk Interphase Cluster 38	38	MTHFD1L	novel_role	7	Established in mitochondrial one-carbon/folate metabolism. Its clustering with mitochondrial membrane genes (CRLS1, SDHD, TMEM242) suggests a potential novel role in mitochondrial membrane integrity or morphology beyond its metabolic function.
Funk Interphase Cluster 38	38	MYT1L	novel_role	4	Neuronal transcription factor that represses non-neuronal genes. In non-neuronal cells, its knockout may derepress specific gene programs affecting membrane organization, but this is speculative.
Funk Interphase Cluster 38	38	NOA1	established
Funk Interphase Cluster 38	38	PI4KB	established
Funk Interphase Cluster 38	38	POLE4	novel_role	4	DNA polymerase epsilon subunit. Similar to SFR1, its presence may reflect DNA damage-organelle stress crosstalk rather than direct membrane trafficking involvement.
Funk Interphase Cluster 38	38	SAMD4A	novel_role	7	Known translational repressor of SRE-containing mRNAs. Not previously linked to membrane trafficking or organelle homeostasis. Could regulate translation of key membrane/trafficking components, representing a novel regulatory layer.
Funk Interphase Cluster 38	38	SDHD	established
Funk Interphase Cluster 38	38	SFR1	novel_role	4	Known for homologous recombination repair. Clustering with this group is unexpected; γH2AX signal in the screen could link DNA damage response to organelle stress, but connection is indirect.
Funk Interphase Cluster 38	38	SLC38A7	established
Funk Interphase Cluster 38	38	TANGO6	uncharacterized	8	Named for transport and Golgi organization but has very limited functional characterization in the literature. Its presence in this cluster is consistent with a secretory/membrane trafficking role, but molecular mechanism remains largely unknown.
Funk Interphase Cluster 38	38	TMEM242	established
Funk Interphase Cluster 38	38	TTC14	uncharacterized	9	Virtually unstudied gene with no characterized molecular function. No UniProt functional annotation provided. TPR repeat proteins often serve as scaffolds in protein complexes; its clustering here suggests potential involvement in organelle or membrane homeostasis.
Funk Interphase Cluster 38	38	UNC5B	novel_role	5	Netrin receptor known for axon guidance and apoptosis. Its dependence receptor function and membrane localization could connect to endomembrane trafficking in non-neuronal cells, representing a novel context.
Funk Interphase Cluster 38	38	WASHC5	established
Funk Interphase Cluster 39	39	AP2M1	novel_role	8	Well-characterized in clathrin-mediated endocytosis with no established role in transcription or splicing. Its clustering with transcription/splicing factors is unexpected and could indicate a novel nuclear function, perhaps in receptor-mediated signaling that feeds back to transcriptional regulation, or an unrecognized direct role in gene expression.
Funk Interphase Cluster 39	39	AP2S1	novel_role	8	Like AP2M1, AP2S1 is a canonical endocytosis adaptor protein. Co-clustering of two AP-2 subunits with transcription/splicing machinery is striking and suggests a coherent novel connection—possibly through regulation of signaling receptor internalization that impacts transcriptional programs, or an undiscovered nuclear role.
Funk Interphase Cluster 39	39	ARGLU1	established
Funk Interphase Cluster 39	39	ARID4B	novel_role	5	Known as a transcriptional repressor associated with the Sin3A corepressor complex and RB1. While it has established roles in transcriptional regulation, its specific connection to the splicing/Pol II elongation machinery represented in this cluster could represent a less-characterized aspect of its function.
Funk Interphase Cluster 39	39	ARMC7	established
Funk Interphase Cluster 39	39	CCNK	established
Funk Interphase Cluster 39	39	CDK7	established
Funk Interphase Cluster 39	39	ELL	established
Funk Interphase Cluster 39	39	GRB2	novel_role	7	Primarily known as a signaling adaptor linking receptor tyrosine kinases to RAS-MAPK. While GRB2 has recently been linked to DNA damage repair and miRNA biogenesis, a direct role in transcription/splicing regulation is not established. Its clustering here may reflect signaling-to-transcription coupling or a novel nuclear function.
Funk Interphase Cluster 39	39	HNRNPH1	established
Funk Interphase Cluster 39	39	JUNB	established
Funk Interphase Cluster 39	39	KLF16	novel_role	5	A Krüppel-like transcription factor that binds GC/GT boxes. While its role as a transcription factor is consistent with the cluster, it is relatively understudied compared to other KLF family members, and its specific contribution to the phenotypic signature here may reveal new regulatory targets or mechanisms.
Funk Interphase Cluster 39	39	KLF5	established
Funk Interphase Cluster 39	39	MED12	established
Funk Interphase Cluster 39	39	MED15	established
Funk Interphase Cluster 39	39	MED23	established
Funk Interphase Cluster 39	39	PDCD7	novel_role	6	Annotated only as promoting apoptosis when overexpressed, but PDCD7 has been identified as a component of the U5 snRNP and spliceosome in proteomic studies. Its clustering here supports a splicing role, but this connection is not yet well-established in the literature, making it a candidate for novel functional validation.
Funk Interphase Cluster 39	39	PPP6C	novel_role	6	Catalytic subunit of PP6 phosphatase with roles in cell cycle, innate immunity, and MAP kinase regulation. A direct role in transcription or splicing regulation is not well established, though phosphatases can regulate RNA Pol II CTD phosphorylation or splicing factor activity. Novel connection is plausible.
Funk Interphase Cluster 39	39	PPP6R3	novel_role	6	Regulatory subunit of PP6 phosphatase. Co-clustering with PPP6C and transcription/splicing factors suggests the PP6 holoenzyme may regulate this pathway, possibly through dephosphorylation of splicing factors or transcriptional regulators. This would represent a novel functional connection.
Funk Interphase Cluster 39	39	PRPF40A	established
Funk Interphase Cluster 39	39	RBM25	established
Funk Interphase Cluster 39	39	RNPC3	established
Funk Interphase Cluster 39	39	SFSWAP	established
Funk Interphase Cluster 39	39	SNRNP25	uncharacterized	7	Component of the minor spliceosome (U11/U12 snRNP) but has extremely limited functional characterization in the literature. Its clustering here is consistent with minor spliceosome function, but its specific molecular role remains poorly defined.
Funk Interphase Cluster 39	39	SNRNP35	uncharacterized	7	Presumed minor spliceosome component based on nomenclature and clustering with other U12-type splicing factors (RNPC3, SNRNP48, ZRSR2, ARMC7), but has minimal functional annotation and very few publications characterizing its specific role.
Funk Interphase Cluster 39	39	SNRNP48	established
Funk Interphase Cluster 39	39	SRSF7	established
Funk Interphase Cluster 39	39	TBP	established
Funk Interphase Cluster 39	39	TCF3	established
Funk Interphase Cluster 39	39	WDR25	uncharacterized	9	WDR25 has virtually no functional annotation in UniProt or published literature. Its presence in a cluster dominated by transcription and splicing factors suggests a potential role in one of these processes, making it a high-priority target for functional characterization.
Funk Interphase Cluster 39	39	ZMAT5	uncharacterized	7	Zinc finger MATRIN-type protein with no functional annotation provided. The ZMAT family includes splicing-related proteins, and its clustering with splicing factors is suggestive, but its function is essentially uncharacterized.
Funk Interphase Cluster 39	39	ZNF207	novel_role	7	Primarily characterized as a mitotic spindle assembly factor (BuGZ). Since this screen focuses on interphase phenotypes, its clustering with transcription/splicing genes suggests an uncharacterized interphase function, potentially in transcription regulation or chromatin organization, which would be a novel and surprising role.
Funk Interphase Cluster 39	39	ZRSR2	established
Funk Interphase Cluster 40	40	ABCA3	established
Funk Interphase Cluster 40	40	AGAP7P	uncharacterized	8	Annotated as putative GTPase-activating protein; classified as pseudogene. Virtually no publications characterizing its function.
Funk Interphase Cluster 40	40	AKR7A3
Funk Interphase Cluster 40	40	BCDIN3D	novel_role	5	tRNA/miRNA methyltransferase with established RNA processing role. Potential novel morphological impact through miRNA-mediated regulation of cytoskeletal or membrane genes.
Funk Interphase Cluster 40	40	DHX30	novel_role	6	Known mitochondrial RNA helicase. Clustering with lipid metabolism genes suggests potential novel role in mitochondrial-ER membrane contacts or lipid metabolism regulation.
Funk Interphase Cluster 40	40	DNAJB6	novel_role	7	Known as HSP70 co-chaperone and keratin filament organizer. Role in membrane lipid homeostasis or broader cytoskeletal morphology beyond keratins is unexplored. Clustering here suggests potential novel function in cell morphology regulation.
Funk Interphase Cluster 40	40	ETNK1	established
Funk Interphase Cluster 40	40	FBLIM1	established
Funk Interphase Cluster 40	40	GPC2	novel_role	5	Heparan sulfate proteoglycan primarily studied in neuronal development. Novel role in general cell morphology regulation through cell surface signaling modulation.
Funk Interphase Cluster 40	40	H3C3
Funk Interphase Cluster 40	40	HCFC1R1	uncharacterized	6	Only known to modulate HCFC1 localization; very few publications and poorly understood biological significance.
Funk Interphase Cluster 40	40	IARS2	novel_role	5	Mitochondrial tRNA synthetase; mitochondrial dysfunction can impact membrane lipid synthesis. Novel connection to morphological phenotypes through metabolic disruption.
Funk Interphase Cluster 40	40	MMAB	novel_role	4	Vitamin B12 metabolism enzyme. Metabolic disruption could indirectly affect membrane composition through altered methylation and lipid metabolism.
Funk Interphase Cluster 40	40	NOMO3	novel_role	6	Established in multi-pass translocon complex for membrane protein insertion. Novel connection to membrane lipid homeostasis pathway through effects on membrane protein composition affecting cell morphology.
Funk Interphase Cluster 40	40	NPIPB5	uncharacterized	9	No functional annotation available; member of nuclear pore complex interacting protein family but essentially unstudied with no known function.
Funk Interphase Cluster 40	40	OBSCN
Funk Interphase Cluster 40	40	ODR4	uncharacterized	7	Minimally characterized; putative role in GPCR trafficking based on C. elegans homology. Very limited human functional data.
Funk Interphase Cluster 40	40	PCYT2	established
Funk Interphase Cluster 40	40	PRKAB2	established
Funk Interphase Cluster 40	40	PRSS50	uncharacterized	6	Putative threonine endopeptidase with minimal characterization; largely studied in testis/cancer context with very limited functional data.
Funk Interphase Cluster 40	40	PSEN2	novel_role	7	Known for gamma-secretase activity and ER calcium homeostasis. Potential novel role in membrane lipid organization or ER-morphology regulation that could explain morphological phenotype clustering.
Funk Interphase Cluster 40	40	RAD54L	established
Funk Interphase Cluster 40	40	RNF8	established
Funk Interphase Cluster 40	40	SLC35E2A	uncharacterized	7	Annotated only as putative transporter with no characterized substrate or biological role. Very few publications.
Funk Interphase Cluster 40	40	SPRR2D
Funk Interphase Cluster 40	40	SPRR2G
Funk Interphase Cluster 40	40	SSX4
Funk Interphase Cluster 40	40	SSX4B
Funk Interphase Cluster 40	40	TNNT2
Funk Interphase Cluster 40	40	TSEN15	novel_role	5	tRNA splicing endonuclease subunit. Mutations cause pontocerebellar hypoplasia; potential novel link to cellular morphology through translational regulation.
Funk Interphase Cluster 40	40	TTC4	novel_role	4	HSP90 co-chaperone with limited characterization. Potential novel role in maintaining membrane or cytoskeletal protein homeostasis.
Funk Interphase Cluster 40	40	UBALD1	uncharacterized	9	No functional annotation available; completely uncharacterized gene with unknown molecular function. High priority for discovery.
Funk Interphase Cluster 41	41	ANKRD54	uncharacterized	7	Limited characterization beyond erythroid differentiation signaling. Few publications; function in most cell types unknown. Clustering here suggests possible role in translation or RNA processing.
Funk Interphase Cluster 41	41	ARGFX	uncharacterized	8	Described only as a transcription factor activator with minimal publications. Molecular function in human cells is poorly understood; clustering with tRNA/translation genes suggests possible unrecognized role in gene expression regulation.
Funk Interphase Cluster 41	41	BCAP31	novel_role	5	ER chaperone with roles in protein quality control. Could connect ER proteostasis to translational regulation in a novel capacity.
Funk Interphase Cluster 41	41	CES2
Funk Interphase Cluster 41	41	CFAP20	novel_role	6	Cilia/flagella-associated protein with role in tubulin polyglutamylation. Polyglutamylation enzymes also modify other substrates; potential unexpected link to translation machinery.
Funk Interphase Cluster 41	41	COMT
Funk Interphase Cluster 41	41	COX4I2
Funk Interphase Cluster 41	41	CRYBB3	uncharacterized	6	Known as a lens structural protein; function outside the lens is essentially uncharacterized. Unexpected clustering with translation/tRNA genes.
Funk Interphase Cluster 41	41	CRYGB	uncharacterized	6	Lens crystallin with no known function outside the eye. Presence in this cluster is unexplained and could indicate moonlighting roles.
Funk Interphase Cluster 41	41	DDTL	uncharacterized	8	Annotated only as 'may have lyase activity' with virtually no functional characterization. Its presence in this cluster is unexplained and merits investigation.
Funk Interphase Cluster 41	41	DRG1	novel_role	5	GTPase with reported roles in translation when hydroxylated. Connection to tRNA modification specifically would be novel, though translation link is partially known.
Funk Interphase Cluster 41	41	ELP1	established
Funk Interphase Cluster 41	41	ELP2	established
Funk Interphase Cluster 41	41	ELP3	established
Funk Interphase Cluster 41	41	ELP4	established
Funk Interphase Cluster 41	41	FBXO7	novel_role	7	Well-characterized E3 ubiquitin ligase in mitophagy and proteasome regulation. No established link to tRNA modification or translation; could regulate stability of translation/tRNA modification machinery components via ubiquitination.
Funk Interphase Cluster 41	41	GEMIN6
Funk Interphase Cluster 41	41	KCNG1
Funk Interphase Cluster 41	41	MCMBP	novel_role	5	DNA replication regulator. No established role in translation; clustering could suggest novel function in coordinating replication with translational capacity.
Funk Interphase Cluster 41	41	MOCS3	established
Funk Interphase Cluster 41	41	NELFE
Funk Interphase Cluster 41	41	PIAS1	novel_role	7	SUMO E3 ligase with roles in transcription regulation. SUMOylation of Elongator or translation factors is not established; could represent a novel regulatory layer for tRNA modification.
Funk Interphase Cluster 41	41	RAMAC
Funk Interphase Cluster 41	41	RNASEH1
Funk Interphase Cluster 41	41	RPS6KB1
Funk Interphase Cluster 41	41	RTCB	established
Funk Interphase Cluster 41	41	SH3BP1	novel_role	6	RAC1/CDC42 GAP involved in cytoskeleton. No known link to translation; phenotypic similarity may indicate novel cytoskeletal-translational crosstalk.
Funk Interphase Cluster 41	41	SUCLG1
Funk Interphase Cluster 41	41	TTC37
Funk Interphase Cluster 41	41	USP32	novel_role	6	Deubiquitinase linked to mTORC1 via LAMTOR1. Could connect mTOR-dependent translational control to tRNA modification pathway through novel substrate interactions.
Funk Interphase Cluster 41	41	USP37
Funk Interphase Cluster 42	42	ARHGEF35	uncharacterized	6	Predicted Rho guanine nucleotide exchange factor but among the least studied members of this family. While Rho GEFs broadly regulate cytoskeleton, ARHGEF35's specific substrates and functions are unknown.
Funk Interphase Cluster 42	42	ATP6V0E1	established
Funk Interphase Cluster 42	42	ATXN1	novel_role	5	Chromatin-binding factor and Notch signaling repressor. While chromatin regulation broadly impacts DNA damage response, ATXN1's specific involvement in genome integrity is not well-established but somewhat expected given its chromatin association.
Funk Interphase Cluster 42	42	BPNT1	novel_role	7	Known as a PAP phosphatase preventing toxic PAP accumulation. PAP inhibits RNA processing enzymes; its accumulation could cause RNA processing defects, R-loop formation, and consequent DNA damage. This mechanistic link to genome integrity through R-loop biology is not established.
Funk Interphase Cluster 42	42	BRCA2	established
Funk Interphase Cluster 42	42	C1orf74	uncharacterized	9	No functional annotation exists; completely uncharacterized gene. Its clustering with stress response genes suggests it may play an undiscovered role in cellular stress or genome integrity.
Funk Interphase Cluster 42	42	CERS2	novel_role	7	Established ceramide synthase for very-long-chain ceramides. Ceramide species are ER membrane components and signaling lipids in stress responses. A role in DNA damage signaling or ER stress-mediated genome instability would be novel and impactful.
Funk Interphase Cluster 42	42	CHCHD3	novel_role	6	MICOS complex component maintaining mitochondrial cristae morphology. Mitochondrial dysfunction leads to increased ROS production and oxidative DNA damage. A direct role in genome integrity through mitochondrial ROS regulation would be a novel connection.
Funk Interphase Cluster 42	42	CLEC3B	novel_role	5	Tetranectin, a secreted plasminogen-binding protein. Its role in intracellular stress responses is unknown. Clustering here suggests a potential cell-autonomous function beyond its known extracellular roles.
Funk Interphase Cluster 42	42	DOHH	established
Funk Interphase Cluster 42	42	EIF5A	established
Funk Interphase Cluster 42	42	HMGN2	established
Funk Interphase Cluster 42	42	HNRNPCL4	uncharacterized	8	Member of the hnRNP family but this specific paralog lacks functional characterization. While hnRNP proteins broadly participate in RNA processing, HNRNPCL4 has virtually no dedicated studies.
Funk Interphase Cluster 42	42	IFITM3	novel_role	5	Known antiviral protein that interacts with V-ATPase and regulates endosomal function. Its role in maintaining V-ATPase structural stability could affect lysosomal-dependent stress responses, but some connection to cellular homeostasis is already appreciated.
Funk Interphase Cluster 42	42	IL12RB2	novel_role	5	Interleukin-12 receptor subunit, JAK2/STAT4 signaling. While established in immune signaling, cell-autonomous roles in non-immune cellular stress responses would be novel. JAK/STAT signaling has emerging connections to DNA damage.
Funk Interphase Cluster 42	42	LMOD1	novel_role	6	Actin filament nucleator in smooth muscle. Nuclear actin dynamics are increasingly recognized in DNA damage repair; LMOD1 could have an unrecognized role in nuclear actin-dependent DNA repair processes.
Funk Interphase Cluster 42	42	MST1	novel_role	6	Macrophage stimulating protein / hepatocyte growth factor-like protein, ligand for RON receptor. While known in cell migration and inflammation, a role in DNA damage response or cellular stress in non-immune cells would be novel.
Funk Interphase Cluster 42	42	MYCBP	novel_role	5	MYC-binding protein that stimulates MYC transcriptional activity. MYC overactivation causes replication stress and DNA damage; MYCBP's role in modulating MYC-driven genome instability is plausible but partially expected.
Funk Interphase Cluster 42	42	MYOC	novel_role	6	Known for cytoskeletal regulation via Rho signaling and focal adhesion formation. A connection to DNA damage response through mechanotransduction or nuclear-cytoskeletal coupling (e.g., LINC complex-mediated nuclear stress) would represent a novel role.
Funk Interphase Cluster 42	42	NBPF3	uncharacterized	7	Neuroblastoma breakpoint family member with minimal functional characterization. Its biological role remains largely unknown despite association with genomic rearrangements.
Funk Interphase Cluster 42	42	NCOA4	established
Funk Interphase Cluster 42	42	OR2T29	novel_role	5	Odorant receptor with no known non-olfactory function. Ectopic expression of odorant receptors in non-olfactory tissues has been reported with roles in cell signaling. A role in cellular stress would be entirely novel.
Funk Interphase Cluster 42	42	POC1A	novel_role	6	Established role in centriole assembly and ciliogenesis. In interphase cells, centrosome integrity affects DNA damage signaling and cell cycle checkpoints. A non-mitotic role in genome integrity maintenance would be novel.
Funk Interphase Cluster 42	42	PRAMEF13	uncharacterized	7	PRAME family member with no functional annotation. Unlike PRAMEF9 which has a defined E3 ligase role, PRAMEF13 remains functionally uncharacterized.
Funk Interphase Cluster 42	42	PRAMEF17	uncharacterized	7	PRAME family member lacking functional characterization. Clustering with protein quality control genes suggests potential involvement in ubiquitin-dependent processes like the related PRAMEF9.
Funk Interphase Cluster 42	42	PRAMEF9	novel_role	5	CRL2 E3 ligase component that degrades truncated selenoproteins. Connection to genome integrity through selenoprotein quality control and oxidative stress management represents a potentially novel link.
Funk Interphase Cluster 42	42	RNF126	established
Funk Interphase Cluster 42	42	SBK1	uncharacterized	6	Poorly characterized kinase with only speculative involvement in brain development signaling. Molecular substrates and cellular functions remain undefined.
Funk Interphase Cluster 42	42	SINHCAF	novel_role	4	Component of Sin3/HDAC deacetylase complex. HDAC complexes are known to participate in DNA damage response through chromatin remodeling, so a role in genome integrity is plausible but not highly surprising.
Funk Interphase Cluster 42	42	TRNAU1AP	novel_role	8	Established role in selenocysteine incorporation and selenoprotein synthesis. Selenoproteins (e.g., GPX family, TXNRD) are critical for oxidative stress defense. Loss of TRNAU1AP could impair antioxidant selenoproteins, leading to oxidative DNA damage and genome instability - a connection not previously explored.
Funk Interphase Cluster 42	42	USP19	established
Funk Interphase Cluster 43	43	BIRC2
Funk Interphase Cluster 43	43	CD164
Funk Interphase Cluster 43	43	CITED2	novel_role	4	Transcriptional coactivator that represses HIF1A signaling. HIF1A is a master regulator of the metabolic switch from oxidative phosphorylation to glycolysis; CITED2 loss could derepress HIF1A and suppress mitochondrial function.
Funk Interphase Cluster 43	43	CLPP	established
Funk Interphase Cluster 43	43	DBP
Funk Interphase Cluster 43	43	FAM83C	uncharacterized	7	Only tentatively linked to MAPK signaling with minimal publications. Molecular function remains largely uncharacterized; clustering here may reveal an unexpected organellar or metabolic role.
Funk Interphase Cluster 43	43	FAM83E	uncharacterized	7	Similar to FAM83C, only tentatively linked to MAPK signaling with very limited characterization. Its presence in this cluster warrants investigation for non-canonical functions.
Funk Interphase Cluster 43	43	GATB	established
Funk Interphase Cluster 43	43	GATD1	uncharacterized	6	Recently characterized as a FERRY complex component for endosomal mRNA transport. Only 2 publications. Its role in mRNA localization could connect to mitochondrial mRNA trafficking, which would be novel.
Funk Interphase Cluster 43	43	GPX8	uncharacterized	9	No functional annotation provided; glutathione peroxidase 8 is ER-localized and extremely poorly characterized. Its presence in a mitochondrial cluster suggests a potential role in mitochondrial or ER-mitochondria contact site redox biology that merits investigation.
Funk Interphase Cluster 43	43	GRSF1	established
Funk Interphase Cluster 43	43	H2BC17
Funk Interphase Cluster 43	43	HLA-A
Funk Interphase Cluster 43	43	LAGE3	novel_role	6	Established in cytoplasmic tRNA t6A37 modification via EKC/KEOPS complex. Clustering with mitochondrial translation genes suggests a potential unrecognized role in mitochondrial tRNA modification or quality control.
Funk Interphase Cluster 43	43	MARS2	established
Funk Interphase Cluster 43	43	MRPS31	established
Funk Interphase Cluster 43	43	MYB
Funk Interphase Cluster 43	43	NDUFA1	established
Funk Interphase Cluster 43	43	PDSS1	established
Funk Interphase Cluster 43	43	PYGB	novel_role	5	Brain glycogen phosphorylase involved in glycogen mobilization. Metabolic coupling between glycogenolysis and mitochondrial function is plausible; loss may force metabolic rewiring that phenocopies mitochondrial dysfunction.
Funk Interphase Cluster 43	43	RABGAP1L
Funk Interphase Cluster 43	43	RIOX2	novel_role	6	Known as a histone demethylase and ribosomal protein hydroxylase involved in cytoplasmic ribosome biogenesis. Clustering with mitochondrial ribosomal genes suggests a possible novel role in mitochondrial ribosome assembly or regulation.
Funk Interphase Cluster 43	43	SLC5A3
Funk Interphase Cluster 43	43	SOX4
Funk Interphase Cluster 43	43	THAP7	novel_role	5	Chromatin-associated transcriptional repressor via HDAC3. Could regulate nuclear-encoded mitochondrial gene expression; phenotypic similarity to mitochondrial knockouts suggests it may repress mitochondrial biogenesis programs.
Funk Interphase Cluster 43	43	TIMM8A	established
Funk Interphase Cluster 43	43	TLCD1	novel_role	7	Known to regulate plasma membrane lipid composition and fluidity. Mitochondrial membranes are highly sensitive to lipid composition; a role in mitochondrial membrane lipid homeostasis would be novel and impactful.
Funk Interphase Cluster 43	43	TMCO6	uncharacterized	9	No functional annotation available. Transmembrane protein with no characterized molecular function. Transmembrane and coiled-coil domain proteins are often found in organellar membranes; clustering with mitochondrial genes suggests possible mitochondrial membrane localization or function.
Funk Interphase Cluster 43	43	TRIM41
Funk Interphase Cluster 43	43	TSSC4	novel_role	4	Known role in spliceosomal tri-snRNP assembly. Splicing defects could preferentially affect multi-exon nuclear-encoded mitochondrial genes, explaining phenotypic clustering with mitochondrial genes.
Funk Interphase Cluster 43	43	nontargeting_7_1
Funk Interphase Cluster 44	44	ANKLE1	novel_role	6	DNA damage response endonuclease. Clustering with ER genes is surprising; may indicate a novel connection between ER stress and DNA damage response pathways not previously appreciated.
Funk Interphase Cluster 44	44	ATG4D	novel_role	6	Key autophagy protease with roles in mitophagy and ER-phagophore contacts. Clustering with ERAD genes suggests a potential novel role in ER-phagy or ER quality control beyond its established autophagy functions.
Funk Interphase Cluster 44	44	ATP5F1D	novel_role	5	Mitochondrial ATP synthase subunit. Loss of mitochondrial ATP production could impair ER protein folding capacity, linking it phenotypically to ERAD. A novel ER-relevant role is plausible but not established.
Funk Interphase Cluster 44	44	ATP6V1H	novel_role	6	V-ATPase subunit essential for endosomal/lysosomal acidification. While linked to endocytosis, its clustering with ERAD genes suggests a potential novel role in ER-to-lysosome degradation pathways (ER-phagy or ERAD tuning) that is not well characterized.
Funk Interphase Cluster 44	44	B3GNT3	established
Funk Interphase Cluster 44	44	CUL1	novel_role	4	SCF E3 ligase scaffold with broad ubiquitination roles. While not a canonical ERAD component, SCF complexes can regulate ER-resident transcription factors (e.g., NRF1/NFE2L1 processing). A specific ERAD-related role would be partially novel.
Funk Interphase Cluster 44	44	CYP4F22	established
Funk Interphase Cluster 44	44	DERL2	established
Funk Interphase Cluster 44	44	GMIP	novel_role	7	RhoA GAP with very limited literature. RhoA signaling affects cytoskeletal organization which can influence ER morphology. A role in ER homeostasis through cytoskeletal regulation would be novel.
Funk Interphase Cluster 44	44	GPX4	established
Funk Interphase Cluster 44	44	MPDU1	established
Funk Interphase Cluster 44	44	MPV17L2	novel_role	6	Known role in mitochondrial ribosome assembly. Its clustering with ER homeostasis genes is unexpected; could reflect a novel role in ER-mitochondria contact site function or integrated stress response signaling affecting ER morphology.
Funk Interphase Cluster 44	44	MRPL4	uncharacterized	8	No functional annotation provided; mitochondrial ribosomal protein large subunit 4 has minimal characterization beyond its presumed role in mitochondrial translation. Very few focused publications.
Funk Interphase Cluster 44	44	MRPS11	uncharacterized	8	No functional annotation provided; mitochondrial ribosomal protein small subunit 11 is presumed to function in mitochondrial translation but has very limited dedicated literature.
Funk Interphase Cluster 44	44	NDUFA11	novel_role	5	Mitochondrial Complex I subunit. Mitochondrial dysfunction can trigger ER stress via the integrated stress response. Its phenotypic clustering here may reflect a novel connection between Complex I integrity and ER morphology/homeostasis.
Funk Interphase Cluster 44	44	NDUFA13	novel_role	5	Complex I subunit with additional roles in apoptosis and STAT3 regulation. Clustering with ERAD genes could indicate a novel role in ER stress-induced signaling or ER-mitochondria crosstalk.
Funk Interphase Cluster 44	44	NDUFB7	novel_role	5	Complex I accessory subunit. Similar rationale to NDUFA11 — mitochondrial respiratory chain disruption may phenocopy ER stress through shared morphological consequences.
Funk Interphase Cluster 44	44	OR7A10	uncharacterized	3	Annotated only as an odorant receptor. While poorly studied in non-olfactory contexts, odorant receptors are generally well-characterized as a family. Low likelihood of meaningful ER pathway connection.
Funk Interphase Cluster 44	44	OR7A17	uncharacterized	3	Same as OR7A10 — annotated as odorant receptor with minimal non-olfactory characterization. Odorant receptors are GPCRs that transit the ER, but this is a generic property.
Funk Interphase Cluster 44	44	PDE4A	novel_role	7	cAMP phosphodiesterase with no established ER quality control role. cAMP signaling can modulate ER calcium stores and UPR; a direct role in ER morphology/homeostasis would be novel and high-impact.
Funk Interphase Cluster 44	44	PRR12	uncharacterized	9	No functional annotation provided at all. Proline-rich protein 12 has virtually no characterized molecular function or biological process. Extremely understudied with potential for novel discovery.
Funk Interphase Cluster 44	44	QTRT1	novel_role	7	tRNA queuine modification enzyme that controls translational fidelity and proteome integrity. A connection to ER protein quality control through translational accuracy is biologically plausible but has not been established, making this a compelling novel candidate.
Funk Interphase Cluster 44	44	RAVER1	novel_role	5	Splicing regulator cooperating with PTBP1. Alternative splicing of ER components (e.g., XBP1 in UPR) could link RAVER1 to ER homeostasis, but this specific connection is not established.
Funk Interphase Cluster 44	44	RNASEH2A	novel_role	6	Known for DNA repair and ribonucleotide excision. Its presence in an ER homeostasis cluster is unexpected. Could reflect a novel role in ER stress-induced DNA damage signaling or an unrecognized function.
Funk Interphase Cluster 44	44	SEL1L	established
Funk Interphase Cluster 44	44	SMG8	novel_role	5	Component of nonsense-mediated mRNA decay. NMD can regulate transcripts encoding ER-targeted proteins; a role in ER homeostasis through mRNA quality control is plausible but partially expected.
Funk Interphase Cluster 44	44	SURF4	established
Funk Interphase Cluster 44	44	SYVN1	established
Funk Interphase Cluster 44	44	TECR	established
Funk Interphase Cluster 44	44	TYK2	novel_role	7	JAK family kinase involved in cytokine signaling. Its clustering with ERAD genes is unexpected. Could reflect a novel role in ER stress-induced inflammatory signaling or JAK-STAT pathway modulation by ER homeostasis disruption.
Funk Interphase Cluster 44	44	ZGLP1	novel_role	6	Transcriptional regulator of oogenic fate. Its presence in this cluster is unexpected; could indicate a novel transcriptional regulatory role affecting ER homeostasis genes outside of germ cell contexts.
Funk Interphase Cluster 45	45	AFG3L2	novel_role	5	Mitochondrial m-AAA protease with well-established roles in mitochondrial proteostasis. Clustering with translation machinery is unexpected; could reflect a novel role in mitochondrial translation regulation via tRNA processing or mitochondrial ribosome assembly beyond MRPL32 maturation.
Funk Interphase Cluster 45	45	ALDOA	novel_role	5	Canonical glycolytic enzyme, but moonlighting functions as a scaffolding protein have been suggested. A connection to Pol III transcription or translation machinery would be novel, potentially through metabolic sensing of cell growth status.
Funk Interphase Cluster 45	45	BPTF	novel_role	4	NURF chromatin remodeling complex subunit that reads H3K4me3. While primarily linked to Pol II transcription, chromatin remodeling at Pol III loci has been described. A specific role in Pol III-dependent transcription is plausible but partially anticipated.
Funk Interphase Cluster 45	45	BRF1	established
Funk Interphase Cluster 45	45	CBLL1	novel_role	6	Known E3 ubiquitin ligase and component of the m6A methylation (WMM) complex. While its RNA modification role is established, a specific connection to Pol III transcripts or tRNA biogenesis would represent a novel function. The m6A machinery has not been linked to Pol III-dependent RNA processing.
Funk Interphase Cluster 45	45	CDV3	uncharacterized	9	No functional annotation provided; virtually no characterized molecular function. Its clustering with translation/transcription machinery genes makes it a high-priority candidate for novel discovery in RNA biogenesis or growth signaling.
Funk Interphase Cluster 45	45	CHTOP	novel_role	6	Established role in mRNA export (TREX complex) and transcriptional regulation. A specific connection to Pol III transcription or tRNA biogenesis would be novel. Its role in coupling transcription to RNA processing could extend to non-coding RNA pathways.
Funk Interphase Cluster 45	45	COG1	novel_role	5	Component of the COG complex required for Golgi function. Its clustering with Pol III/translation genes is unexpected. A connection to secretory pathway regulation of growth factor signaling (IGF1R/PI3K) or a non-canonical role in RNA metabolism would be novel.
Funk Interphase Cluster 45	45	CSTF1	established
Funk Interphase Cluster 45	45	CSTF3	established
Funk Interphase Cluster 45	45	DARS1	established
Funk Interphase Cluster 45	45	EIF5	established
Funk Interphase Cluster 45	45	FARSA	established
Funk Interphase Cluster 45	45	FURIN	novel_role	5	Proprotein convertase in the secretory pathway. Could connect to this cluster through processing of growth factors (e.g., IGF1) that activate PI3K/mTOR/Pol III signaling. A direct role in Pol III-related biology would be surprising and novel.
Funk Interphase Cluster 45	45	GUK1	novel_role	5	Guanylate kinase involved in GMP recycling. While nucleotide metabolism supports transcription generally, a specific role in Pol III transcription or tRNA biogenesis would be novel and is not currently documented.
Funk Interphase Cluster 45	45	HEATR6	uncharacterized	8	Annotated only as an 'amplification-dependent oncogene' with minimal functional characterization. HEAT repeat proteins can serve as scaffolds in large complexes. Its presence in this cluster suggests a potential role in ribosome biogenesis or Pol III-related transcription, but this is entirely unexplored.
Funk Interphase Cluster 45	45	IGF1R	novel_role	4	Receptor tyrosine kinase activating PI3K/AKT/mTOR signaling, which is a well-known upstream regulator of Pol III transcription. The connection is plausible but already partially established through mTOR-mediated Pol III regulation.
Funk Interphase Cluster 45	45	IRS2	novel_role	4	Insulin/IGF1 signaling adapter activating PI3K/mTOR. Like IGF1R, its connection to Pol III transcription via mTOR is plausible but partially anticipated from known signaling cascades.
Funk Interphase Cluster 45	45	JMJD6	novel_role	6	Well-characterized arginine demethylase/lysyl hydroxylase involved in splicing regulation and Pol II transcription. A role in Pol III transcription or tRNA modification would be novel and is suggested by its clustering here. Its hydroxylase activity could potentially modify Pol III-associated factors.
Funk Interphase Cluster 45	45	PGD	novel_role	4	Pentose phosphate pathway enzyme generating NADPH and ribose-5-phosphate. Ribose-5-phosphate feeds nucleotide biosynthesis essential for RNA production. A direct regulatory connection to Pol III transcription beyond metabolite supply would be novel.
Funk Interphase Cluster 45	45	PIK3CA	novel_role	3	Catalytic subunit of PI3K, a central node in the PI3K/AKT/mTOR pathway that is already known to regulate Pol III transcription. Its presence in this cluster is expected and does not represent a truly novel connection.
Funk Interphase Cluster 45	45	POLR3A	established
Funk Interphase Cluster 45	45	POLR3B	established
Funk Interphase Cluster 45	45	POLR3E	established
Funk Interphase Cluster 45	45	POLR3F	established
Funk Interphase Cluster 45	45	RARS1	established
Funk Interphase Cluster 45	45	ROMO1	novel_role	7	Known for mitochondrial ROS production and cell proliferation. Its clustering with Pol III/tRNA/translation genes is unexpected. ROS signaling can regulate mTOR-dependent Pol III transcription, suggesting a novel upstream regulatory connection that has not been characterized.
Funk Interphase Cluster 45	45	SLTM	novel_role	7	Known as a general transcription inhibitor leading to apoptosis when overexpressed, but its specific mechanism is poorly defined. Clustering with Pol III subunits and tRNA biogenesis genes suggests a potential novel role in regulating Pol III transcription or non-coding RNA metabolism, which has not been explored.
Funk Interphase Cluster 45	45	YRDC	established
Funk Interphase Cluster 45	45	ZBTB17	novel_role	6	Transcription factor (MIZ-1) with roles in cell cycle and lymphocyte development. MYC-MIZ1 complexes are known to regulate Pol III transcription indirectly, but a direct role for ZBTB17 in Pol III-dependent processes would be a novel finding worthy of investigation.
Funk Interphase Cluster 45	45	ZNF638	novel_role	5	Known for silencing unintegrated retroviral DNA and adipogenesis regulation. A role in Pol III transcription regulation or tRNA gene expression would be novel, potentially through its chromatin silencing activities affecting Pol III loci.
Funk Interphase Cluster 46	46	ANAPC10	established
Funk Interphase Cluster 46	46	ANAPC11	established
Funk Interphase Cluster 46	46	ANAPC2	established
Funk Interphase Cluster 46	46	ANKRD11	novel_role	6	Known as a chromatin regulator modulating histone acetylation in neural precursor cells and recruiting HDACs. A specific role in cell cycle regulation through chromatin-level control of cell cycle gene expression is plausible but not established.
Funk Interphase Cluster 46	46	ATRX	novel_role	5	ATRX is well-characterized in chromatin remodeling and H3.3 deposition but its direct role in cell cycle progression control is less established. Its clustering here may reflect chromatin remodeling functions that impact cell cycle gene expression or replication-independent histone deposition affecting interphase chromatin states relevant to cell cycle control.
Funk Interphase Cluster 46	46	ATXN7L3	novel_role	6	A component of the SAGA complex DUB module that deubiquitinates H2A and H2B. While its role in histone deubiquitination is established, a specific connection to cell cycle regulation through modulation of APC/C substrates or DREAM complex target gene expression would represent a novel functional link.
Funk Interphase Cluster 46	46	BASP1	uncharacterized	7	BASP1 has no functional annotation provided and limited characterization. It has been described as a transcriptional cosuppressor with WT1, but its role in cell cycle regulation is essentially unknown. Its clustering here suggests a potential undiscovered function in cell cycle-related chromatin regulation.
Funk Interphase Cluster 46	46	BTAF1	novel_role	6	BTAF1 regulates transcription by removing TBP from TATA boxes. While it is a general transcription regulator, a specific role in controlling cell cycle gene transcription (e.g., DREAM complex target genes) would be a novel and interesting connection.
Funk Interphase Cluster 46	46	CCNA2	established
Funk Interphase Cluster 46	46	CCNF	established
Funk Interphase Cluster 46	46	DAXX	novel_role	5	DAXX is the ATRX partner in H3.3 deposition and has roles in transcriptional repression and p53 regulation via MDM2. While it has indirect cell cycle connections through p53, a direct role in APC/C or DREAM complex-mediated cell cycle regulation would be novel but partially expected given its p53 axis involvement.
Funk Interphase Cluster 46	46	EEF2	novel_role	7	EEF2 is a translation elongation factor with no established direct role in cell cycle regulation. Its clustering here is surprising and could suggest that translational control of key cell cycle regulators (cyclins, APC/C substrates) produces phenotypes mimicking cell cycle perturbation. A direct cell cycle regulatory role would be highly novel.
Funk Interphase Cluster 46	46	EIF3C	novel_role	7	A translation initiation factor component. While eIF-3 is known to selectively translate mRNAs involved in cell proliferation, a specific role producing morphological phenotypes similar to APC/C or DREAM complex perturbation is unexpected and suggests selective translational control of cell cycle regulators.
Funk Interphase Cluster 46	46	FBXW7	established
Funk Interphase Cluster 46	46	FZR1	established
Funk Interphase Cluster 46	46	H2AZ1	established
Funk Interphase Cluster 46	46	LIN37	uncharacterized	5	While LIN37 is a known DREAM complex member, it has very limited functional annotation (no description provided) and few publications specifically characterizing its molecular function beyond complex membership. Its role within the DREAM complex is poorly defined compared to LIN9 or LIN54.
Funk Interphase Cluster 46	46	LIN52	uncharacterized	5	Similar to LIN37, LIN52 is a DREAM complex component with minimal functional annotation. Its phosphorylation by DYRK1A is known to be important for DREAM complex assembly, but beyond this single finding, its molecular function is poorly characterized.
Funk Interphase Cluster 46	46	LIN54	established
Funk Interphase Cluster 46	46	LIN9	established
Funk Interphase Cluster 46	46	MIDN	novel_role	7	MIDN facilitates ubiquitin-independent proteasomal degradation of stimulus-induced transcription factors. Its presence in a cell cycle cluster is unexpected. Could suggest a novel role in degradation of cell cycle transcription factors or a connection between proteasomal degradation pathways and cell cycle control not previously recognized.
Funk Interphase Cluster 46	46	NACC1	novel_role	6	A transcriptional repressor involved in tumor cell proliferation and proteasome recruitment. While proliferation links exist, a specific mechanistic connection to APC/C or DREAM complex-mediated cell cycle regulation would be novel. Its role in proteasome localization could impact cell cycle protein turnover.
Funk Interphase Cluster 46	46	PKMYT1	established
Funk Interphase Cluster 46	46	RBBP4	established
Funk Interphase Cluster 46	46	RBBP7	established
Funk Interphase Cluster 46	46	RBM10	novel_role	7	Recently characterized as an inhibitor of pre-60S ribosome assembly. Its clustering with cell cycle regulators is unexpected. Could suggest that ribosome biogenesis perturbation phenocopies cell cycle defects, or RBM10 may have an unrecognized role in cell cycle-dependent ribosome regulation or mRNA processing of cell cycle transcripts.
Funk Interphase Cluster 46	46	SRCAP	established
Funk Interphase Cluster 46	46	STK40	novel_role	7	Described as a negative regulator of NF-kB and p53 transcription with very limited characterization. A role in cell cycle regulation would be novel. Its kinase activity could potentially regulate cell cycle proteins, and its p53 connection provides a plausible but unexplored link to cell cycle control.
Funk Interphase Cluster 46	46	TRIM33	novel_role	6	Known as an E3 ligase regulating TGF-beta/SMAD signaling and cell proliferation. While it has proliferation connections, a direct role in APC/C-related or DREAM complex-related cell cycle control would be novel. Its E3 ligase activity could potentially target cell cycle substrates.
Funk Interphase Cluster 46	46	UBE2D3	established
Funk Interphase Cluster 46	46	ZBTB39	uncharacterized	8	Annotated only as 'may be involved in transcriptional regulation' with essentially no functional characterization. A zinc finger BTB domain protein with virtually no published literature on its specific function. Its presence in this cell cycle cluster is intriguing and suggests a potential role in cell cycle-dependent transcriptional regulation that is completely unexplored.
Funk Interphase Cluster 47	47	ACTR6
Funk Interphase Cluster 47	47	ARMH3	established
Funk Interphase Cluster 47	47	CSTF2	established
Funk Interphase Cluster 47	47	DET1	established
Funk Interphase Cluster 47	47	HDLBP	novel_role	5	Known for sterol metabolism but recent work identifies it as an RNA-binding protein on the ER surface directing mRNA localization for membrane protein translation. A novel role in endomembrane organization is plausible.
Funk Interphase Cluster 47	47	LIPT2	established
Funk Interphase Cluster 47	47	MRPS22	uncharacterized	5	Known as a mitochondrial ribosomal protein but UniProt entry provided is empty, suggesting limited functional characterization beyond structural assignment. Its specific biological roles remain incompletely defined.
Funk Interphase Cluster 47	47	MTO1	established
Funk Interphase Cluster 47	47	NANOS1	established
Funk Interphase Cluster 47	47	NKAPD1	uncharacterized	9	No functional annotation available in UniProt; virtually unstudied gene with unknown molecular function. Its clustering here could reveal a role in cellular morphology or organelle homeostasis.
Funk Interphase Cluster 47	47	PDCD2L	novel_role	6	Known to suppress transcription factor activation and delay S-phase, but poorly studied overall (~2-3 publications). Its clustering with Golgi/cytoskeletal genes suggests a potential unrecognized role in cellular morphology maintenance beyond cell cycle effects.
Funk Interphase Cluster 47	47	PIGB	established
Funk Interphase Cluster 47	47	RAB11A	established
Funk Interphase Cluster 47	47	REXO2	established
Funk Interphase Cluster 47	47	SDHAF4	established
Funk Interphase Cluster 47	47	SGPP1	established
Funk Interphase Cluster 47	47	SLC22A12	established
Funk Interphase Cluster 47	47	SMARCA5	established
Funk Interphase Cluster 47	47	SRP9	established
Funk Interphase Cluster 47	47	TAGLN	established
Funk Interphase Cluster 47	47	TESK1	established
Funk Interphase Cluster 47	47	TFPT	novel_role	6	Described as a putative INO80 complex component and apoptosis promoter, but functional data is sparse. Its morphological phenotype clustering could indicate an underappreciated role in chromatin-dependent cellular organization.
Funk Interphase Cluster 47	47	TMEM165	established
Funk Interphase Cluster 47	47	TPM2	established
Funk Interphase Cluster 47	47	TRAPPC2B	established
Funk Interphase Cluster 47	47	TSEN34	established
Funk Interphase Cluster 47	47	UBIAD1	novel_role	5	Primarily known for vitamin K2/CoQ10 biosynthesis, but its Golgi localization and links to cholesterol metabolism via HMGCR suggest a potential novel role in Golgi membrane homeostasis explaining its clustering with Golgi-related genes.
Funk Interphase Cluster 47	47	nontargeting_0_0
Funk Interphase Cluster 47	47	nontargeting_0_1
Funk Interphase Cluster 47	47	nontargeting_38_2
Funk Interphase Cluster 47	47	nontargeting_40_1
Funk Interphase Cluster 48	48	ALG6	established
Funk Interphase Cluster 48	48	ARL8B	established
Funk Interphase Cluster 48	48	ATP6V0A2	established
Funk Interphase Cluster 48	48	ATXN10	novel_role	7	Known for neuritogenesis and cytokinesis regulation, but noted role in stimulating protein glycosylation suggests an underexplored connection to ER/Golgi glycosylation homeostasis.
Funk Interphase Cluster 48	48	BCCIP	novel_role	4	Known for DNA repair and microtubule organization. γH2AX phenotype in screen could reflect its DNA damage role; connection to organelle homeostasis would be novel but speculative.
Funk Interphase Cluster 48	48	BCS1L	established
Funk Interphase Cluster 48	48	C19orf25	uncharacterized	9	No functional annotation available; virtually unstudied gene with unknown molecular function. Clustering with organelle homeostasis genes suggests potential role worth investigating.
Funk Interphase Cluster 48	48	CCDC30	uncharacterized	8	Coiled-coil domain protein with no characterized function. CCDC proteins sometimes localize to mitochondria or cilia; its clustering here warrants investigation.
Funk Interphase Cluster 48	48	CHRD
Funk Interphase Cluster 48	48	DHX36	novel_role	5	Well-studied G4 helicase in RNA metabolism. Potential novel role in mitochondrial RNA G4 resolution affecting mitochondrial gene expression.
Funk Interphase Cluster 48	48	FAM200B	uncharacterized	9	No functional annotation; essentially uncharacterized gene with no known molecular function or pathway involvement.
Funk Interphase Cluster 48	48	FOXE3
[truncated: 3,423 more rows]

## Sheet: Mitotic Clusters
cluster_label	cluster_id	dominant_process	pathway_confidence	summary	total_genes	num_established	num_novel	num_uncharacterized	num_unclassified	pct_established	classification_completeness
[truncated: 222 more rows]

[truncated: 1 more sheets: Mitotic Genes]
