# Supplementary material for: Brieflow: an integrated computational pipeline for high-throughput analysis of optical pooled screening data
Source: Nat Commun. 2026 May 30;17:6997. doi: 10.1038/s41467-026-73643-7 (PMC13392126; doi:10.1038/s41467-026-73643-7)
Supplement: Supplementary file 5 — Supplementary Data 3 [file 41467_2026_73643_MOESM5_ESM.xlsx]

## Sheet: Brieflow
cluster_label	cluster_id	cluster_process	cluster_confidence	gene_symbol	gene_classification	priority	rationale	in_mitocarta	mitocarta_pathway
Brieflow Interphase Cluster 121	121	Mitochondrial oxidative phosphorylation (OXPHOS) and mitochondrial gene expression	High	ATP5F1D	established			TRUE	OXPHOS
Brieflow Interphase Cluster 121	121	Mitochondrial oxidative phosphorylation (OXPHOS) and mitochondrial gene expression	High	ATP5MGL	established			FALSE	not in MitoCarta
Brieflow Interphase Cluster 121	121	Mitochondrial oxidative phosphorylation (OXPHOS) and mitochondrial gene expression	High	ATP5PF	established			TRUE	OXPHOS
Brieflow Interphase Cluster 121	121	Mitochondrial oxidative phosphorylation (OXPHOS) and mitochondrial gene expression	High	ATP5PO	established			TRUE	OXPHOS
Brieflow Interphase Cluster 121	121	Mitochondrial oxidative phosphorylation (OXPHOS) and mitochondrial gene expression	High	CD81	novel_role	6	Well-studied tetraspanin involved in immune signaling and membrane microdomains. Its presence in a mitochondrial OXPHOS cluster is unexpected. Emerging literature links tetraspanins to mitochondria-associated membrane (MAM) contacts and metabolic regulation, but a direct role in OXPHOS or mitochondrial morphology is not established.	FALSE	not in MitoCarta
Brieflow Interphase Cluster 121	121	Mitochondrial oxidative phosphorylation (OXPHOS) and mitochondrial gene expression	High	CEACAM6	novel_role	6	Cell adhesion glycoprotein with no established mitochondrial function. Its clustering with OXPHOS genes is surprising. Some evidence links CEACAM family members to metabolic reprogramming in cancer, but a direct connection to mitochondrial respiration would be novel and warrants investigation.	FALSE	not in MitoCarta
Brieflow Interphase Cluster 121	121	Mitochondrial oxidative phosphorylation (OXPHOS) and mitochondrial gene expression	High	CLUH	established			FALSE	not in MitoCarta
Brieflow Interphase Cluster 121	121	Mitochondrial oxidative phosphorylation (OXPHOS) and mitochondrial gene expression	High	INS-IGF2	uncharacterized	7	INS-IGF2 is a read-through transcript between INS and IGF2 genes. Its protein product and biological function are poorly characterized. While the parent genes (insulin, IGF2) are well-studied in metabolic signaling, the fusion product itself has minimal functional characterization, and its clustering here could reveal a novel mitochondrial connection.	FALSE	not in MitoCarta
Brieflow Interphase Cluster 121	121	Mitochondrial oxidative phosphorylation (OXPHOS) and mitochondrial gene expression	High	LENG1	uncharacterized	9	No functional annotation available in UniProt or literature. Virtually unstudied gene with unknown molecular function. Its clustering with OXPHOS and mitochondrial genes suggests a potential role in mitochondrial biology that warrants investigation.	FALSE	not in MitoCarta
Brieflow Interphase Cluster 121	121	Mitochondrial oxidative phosphorylation (OXPHOS) and mitochondrial gene expression	High	LIG1	novel_role	5	DNA Ligase 1 is well-characterized in nuclear DNA repair and replication. However, LIG1 also functions in mitochondrial DNA repair, and its knockout could impair mtDNA integrity, leading to OXPHOS deficiency. This mitochondrial role exists but is understudied relative to its nuclear functions.	FALSE	not in MitoCarta
Brieflow Interphase Cluster 121	121	Mitochondrial oxidative phosphorylation (OXPHOS) and mitochondrial gene expression	High	LSM14A	novel_role	7	Well-characterized as a P-body component and mRNA translation repressor. However, its clustering with mitochondrial genes is intriguing — it could play a role in post-transcriptional regulation of nuclear-encoded mitochondrial mRNAs, analogous to CLUH. This RNA granule-to-mitochondria connection is not established in the literature.	FALSE	not in MitoCarta
Brieflow Interphase Cluster 121	121	Mitochondrial oxidative phosphorylation (OXPHOS) and mitochondrial gene expression	High	MRPL34	established			TRUE	Central Dogma
Brieflow Interphase Cluster 121	121	Mitochondrial oxidative phosphorylation (OXPHOS) and mitochondrial gene expression	High	MRPL4	established			TRUE	Central Dogma
Brieflow Interphase Cluster 121	121	Mitochondrial oxidative phosphorylation (OXPHOS) and mitochondrial gene expression	High	NDUFA11	established			TRUE	OXPHOS
Brieflow Interphase Cluster 121	121	Mitochondrial oxidative phosphorylation (OXPHOS) and mitochondrial gene expression	High	NDUFB7	established			TRUE	OXPHOS
Brieflow Interphase Cluster 121	121	Mitochondrial oxidative phosphorylation (OXPHOS) and mitochondrial gene expression	High	PRR12	uncharacterized	8	No functional annotation provided. PRR12 (Proline-Rich 12) has very limited literature, primarily linked to neurodevelopmental disorders with no established molecular function. Its presence in this mitochondrial cluster is unexpected and could indicate an uncharacterized role in mitochondrial function or biogenesis.	FALSE	not in MitoCarta
Brieflow Interphase Cluster 121	121	Mitochondrial oxidative phosphorylation (OXPHOS) and mitochondrial gene expression	High	UQCRFS1	established			TRUE	OXPHOS
Brieflow Interphase Cluster 129	129	Mitochondrial function and oxidative phosphorylation	High	ATG2A	novel_role	4	Lipid transfer protein essential for autophagosome formation. Its role in mitophagy is already recognized through the broader autophagy machinery. Clustering with mitochondrial genes is expected given its involvement in mitochondrial quality control pathways.	FALSE	not in MitoCarta
Brieflow Interphase Cluster 129	129	Mitochondrial function and oxidative phosphorylation	High	CCAR2	novel_role	5	Multifunctional nuclear protein that inhibits SIRT1 deacetylase activity. SIRT1 is a key regulator of mitochondrial biogenesis via PGC-1α deacetylation. CCAR2 knockout could derepress SIRT1, altering mitochondrial function. Some indirect connection to mitochondrial phenotypes is plausible through the SIRT1-PGC1α axis, but this link is partially anticipated.	FALSE	not in MitoCarta
Brieflow Interphase Cluster 129	129	Mitochondrial function and oxidative phosphorylation	High	CSPG5	novel_role	7	Known as a neuritogenesis factor and ERBB3 activator with no established mitochondrial function. Its clustering with mitochondrial genes is unexpected and could indicate an unrecognized role in mitochondrial signaling or morphology in non-neuronal contexts. Very few publications overall.	FALSE	not in MitoCarta
Brieflow Interphase Cluster 129	129	Mitochondrial function and oxidative phosphorylation	High	DHODH	established			TRUE	Metabolism
Brieflow Interphase Cluster 129	129	Mitochondrial function and oxidative phosphorylation	High	HSD11B2	novel_role	6	Well-characterized glucocorticoid-metabolizing enzyme that uses NAD+ as a cofactor. While it is an ER-localized enzyme, its NAD+ dependence and steroid metabolism could intersect with mitochondrial metabolic pathways. Its clustering here may reflect shared morphological consequences of altered NAD+ metabolism or steroid-mitochondria crosstalk.	FALSE	not in MitoCarta
Brieflow Interphase Cluster 129	129	Mitochondrial function and oxidative phosphorylation	High	IRX6	novel_role	7	Iroquois homeobox transcription factor known for roles in retinal bipolar cell differentiation. No established connection to mitochondrial function. Its presence in this cluster could suggest transcriptional regulation of mitochondrial genes or a novel metabolic regulatory role.	FALSE	not in MitoCarta
Brieflow Interphase Cluster 129	129	Mitochondrial function and oxidative phosphorylation	High	MAP1LC3B	novel_role	4	Central autophagy protein with a well-documented role in mitophagy. Its presence in this cluster is consistent with mitochondrial quality control. The connection between LC3B and mitochondrial function via mitophagy is already established, so this is not a truly novel role.	FALSE	not in MitoCarta
Brieflow Interphase Cluster 129	129	Mitochondrial function and oxidative phosphorylation	High	MRPS34	established			TRUE	Central Dogma
Brieflow Interphase Cluster 129	129	Mitochondrial function and oxidative phosphorylation	High	MTG2	established			TRUE	Central Dogma
Brieflow Interphase Cluster 129	129	Mitochondrial function and oxidative phosphorylation	High	NDUFAB1	established			TRUE	OXPHOS
Brieflow Interphase Cluster 129	129	Mitochondrial function and oxidative phosphorylation	High	NDUFB10	established			TRUE	OXPHOS
Brieflow Interphase Cluster 129	129	Mitochondrial function and oxidative phosphorylation	High	PTCD1	established			TRUE	Central Dogma
Brieflow Interphase Cluster 129	129	Mitochondrial function and oxidative phosphorylation	High	SMARCD3	novel_role	6	SWI/SNF chromatin remodeling complex subunit with well-established roles in transcriptional regulation. No direct mitochondrial function described, but chromatin remodelers can regulate nuclear-encoded mitochondrial gene expression. Clustering suggests it may specifically regulate mitochondrial biogenesis-related transcription.	FALSE	not in MitoCarta
Brieflow Interphase Cluster 129	129	Mitochondrial function and oxidative phosphorylation	High	TUFM	established			TRUE	Central Dogma
Brieflow Interphase Cluster 129	129	Mitochondrial function and oxidative phosphorylation	High	UQCRC2	established			TRUE	Protein Import & Homeostasis
Brieflow Interphase Cluster 129	129	Mitochondrial function and oxidative phosphorylation	High	ZCCHC14	uncharacterized	9	No functional annotation provided; zinc finger CCHC-type containing protein with virtually no characterized biological function. Its clustering with mitochondrial genes suggests a potential undiscovered role in mitochondrial RNA processing or regulation, making it a high-priority target for follow-up.	FALSE	not in MitoCarta
Brieflow Interphase Cluster 160	160	Mitochondrial membrane organization and homeostasis	High	ARHGEF5	novel_role	7	ARHGEF5 is a RhoA GEF involved in actin cytoskeleton remodeling. While actin-mitochondria interactions are increasingly recognized (e.g., actin's role in mitochondrial fission and mitophagy), ARHGEF5 has not been linked to mitochondrial membrane organization. Its presence in this cluster could indicate a novel role in cytoskeletal regulation of mitochondrial dynamics.	FALSE	not in MitoCarta
Brieflow Interphase Cluster 160	160	Mitochondrial membrane organization and homeostasis	High	CDC25C	novel_role	6	CDC25C is a canonical mitotic phosphatase. In an interphase screen, its clustering with mitochondrial genes is unexpected. Some evidence links cell cycle regulators to mitochondrial dynamics (e.g., CDK1-dependent DRP1 phosphorylation), and CDC25C could have an unrecognized interphase role in mitochondrial regulation independent of its mitotic function.	FALSE	not in MitoCarta
Brieflow Interphase Cluster 160	160	Mitochondrial membrane organization and homeostasis	High	CHCHD3	established			TRUE	Dynamics & Surveillance
Brieflow Interphase Cluster 160	160	Mitochondrial membrane organization and homeostasis	High	CLTB	novel_role	6	Clathrin light chain B is well-known for its role in vesicular trafficking. Emerging evidence suggests clathrin participates in mitochondrial fission (via DRP1 recruitment) and mitophagy. A specific role for CLTB in mitochondrial membrane homeostasis would be a novel finding, though some indirect evidence exists for clathrin-mitochondria connections.	FALSE	not in MitoCarta
Brieflow Interphase Cluster 160	160	Mitochondrial membrane organization and homeostasis	High	DNAJC11	established			TRUE	Protein Import & Homeostasis
Brieflow Interphase Cluster 160	160	Mitochondrial membrane organization and homeostasis	High	MFN2	established			TRUE	Dynamics & Surveillance
Brieflow Interphase Cluster 160	160	Mitochondrial membrane organization and homeostasis	High	PEX10	established			FALSE	not in MitoCarta
Brieflow Interphase Cluster 160	160	Mitochondrial membrane organization and homeostasis	High	PISD	established			TRUE	Metabolism
Brieflow Interphase Cluster 160	160	Mitochondrial membrane organization and homeostasis	High	PMPCA	established			TRUE	Protein Import & Homeostasis
Brieflow Interphase Cluster 160	160	Mitochondrial membrane organization and homeostasis	High	PRKCZ	novel_role	5	Atypical PKC with broad signaling roles in NF-kB, cell polarity, and insulin signaling. Some literature connects PKCζ to mitochondrial apoptotic pathways and mitophagy regulation, but a direct role in mitochondrial membrane organization is not well-established. The connection is plausible but partially anticipated given its broad signaling functions.	FALSE	not in MitoCarta
Brieflow Interphase Cluster 160	160	Mitochondrial membrane organization and homeostasis	High	RARRES2	novel_role	7	RARRES2/chemerin is well-characterized as an adipokine and chemotactic factor but has no established role in mitochondrial membrane organization. Its clustering with mitochondrial genes suggests a potential novel connection to mitochondrial morphology or metabolism. Some literature links chemerin signaling to mitochondrial function in metabolic contexts, but a direct role in mitochondrial membran…	FALSE	not in MitoCarta
Brieflow Interphase Cluster 160	160	Mitochondrial membrane organization and homeostasis	High	SLC4A2	novel_role	7	SLC4A2 is a chloride/bicarbonate exchanger with established roles in pH regulation and osteoclast function. No direct link to mitochondrial membrane organization exists. However, intracellular pH regulation can impact mitochondrial function, and its clustering here suggests a potential novel role in mitochondrial homeostasis through ion/pH balance.	FALSE	not in MitoCarta
Brieflow Interphase Cluster 160	160	Mitochondrial membrane organization and homeostasis	High	TRMU	established			TRUE	Central Dogma
Brieflow Interphase Cluster 160	160	Mitochondrial membrane organization and homeostasis	High	VPS13D	established			TRUE	Dynamics & Surveillance
Brieflow Interphase Cluster 22	22	Mitochondrial oxidative phosphorylation and mitochondrial translation	High	ATP5F1C	established			TRUE	OXPHOS
Brieflow Interphase Cluster 22	22	Mitochondrial oxidative phosphorylation and mitochondrial translation	High	ATP5ME	established			TRUE	OXPHOS
Brieflow Interphase Cluster 22	22	Mitochondrial oxidative phosphorylation and mitochondrial translation	High	CLPP	established			TRUE	Protein Import & Homeostasis
Brieflow Interphase Cluster 22	22	Mitochondrial oxidative phosphorylation and mitochondrial translation	High	COX10	established			TRUE	OXPHOS
Brieflow Interphase Cluster 22	22	Mitochondrial oxidative phosphorylation and mitochondrial translation	High	COX6A1	established			TRUE	OXPHOS
Brieflow Interphase Cluster 22	22	Mitochondrial oxidative phosphorylation and mitochondrial translation	High	DDIT3	novel_role	6	Well-known ER stress/integrated stress response transcription factor (CHOP). Mitochondrial dysfunction activates the integrated stress response, and DDIT3 is a downstream effector. Its clustering here is plausible through the mitochondrial stress-ISR axis, but a direct role in mitochondrial function would be novel.	FALSE	not in MitoCarta
Brieflow Interphase Cluster 22	22	Mitochondrial oxidative phosphorylation and mitochondrial translation	High	FJX1	novel_role	8	Known only as an inhibitor of dendrite extension/branching with very limited literature. No known connection to mitochondrial function. Its presence in this cluster is unexpected and could indicate a novel mitochondrial or metabolic role worth investigating.	FALSE	not in MitoCarta
Brieflow Interphase Cluster 22	22	Mitochondrial oxidative phosphorylation and mitochondrial translation	High	FOXN4	novel_role	7	Well-characterized transcription factor in neural and cardiac development. No known role in mitochondrial gene regulation or OXPHOS. Its clustering here could suggest a novel role in transcriptional regulation of mitochondrial or nuclear-encoded mitochondrial genes.	FALSE	not in MitoCarta
Brieflow Interphase Cluster 22	22	Mitochondrial oxidative phosphorylation and mitochondrial translation	High	GADD45GIP1	established			TRUE	Central Dogma
Brieflow Interphase Cluster 22	22	Mitochondrial oxidative phosphorylation and mitochondrial translation	High	GATC	established			TRUE	Central Dogma
Brieflow Interphase Cluster 22	22	Mitochondrial oxidative phosphorylation and mitochondrial translation	High	GFM1	established			TRUE	Central Dogma
Brieflow Interphase Cluster 22	22	Mitochondrial oxidative phosphorylation and mitochondrial translation	High	HARS2	established			TRUE	Central Dogma
Brieflow Interphase Cluster 22	22	Mitochondrial oxidative phosphorylation and mitochondrial translation	High	HSD17B12	novel_role	6	Established role in very long-chain fatty acid elongation and steroid metabolism in the ER. No direct mitochondrial role known, but lipid metabolism is critical for mitochondrial membrane integrity. Its clustering could indicate a role in supplying lipids essential for mitochondrial membrane or OXPHOS complex assembly.	FALSE	not in MitoCarta
Brieflow Interphase Cluster 22	22	Mitochondrial oxidative phosphorylation and mitochondrial translation	High	HSPB8	novel_role	6	Small heat shock protein involved in chaperone-assisted selective autophagy (CASA). Could play a role in mitophagy or mitochondrial protein quality control, but this connection is not well established. Clustering with mitochondrial genes suggests a potential novel mitochondrial quality control function.	FALSE	not in MitoCarta
Brieflow Interphase Cluster 22	22	Mitochondrial oxidative phosphorylation and mitochondrial translation	High	MALSU1	established			TRUE	Central Dogma
Brieflow Interphase Cluster 22	22	Mitochondrial oxidative phosphorylation and mitochondrial translation	High	MARS2	established			TRUE	Central Dogma
Brieflow Interphase Cluster 22	22	Mitochondrial oxidative phosphorylation and mitochondrial translation	High	MRPL17	established			TRUE	Central Dogma
Brieflow Interphase Cluster 22	22	Mitochondrial oxidative phosphorylation and mitochondrial translation	High	MRPL22	established			TRUE	Central Dogma
Brieflow Interphase Cluster 22	22	Mitochondrial oxidative phosphorylation and mitochondrial translation	High	MRPL33	established			TRUE	Central Dogma
Brieflow Interphase Cluster 22	22	Mitochondrial oxidative phosphorylation and mitochondrial translation	High	MRPL39	established			TRUE	Central Dogma
Brieflow Interphase Cluster 22	22	Mitochondrial oxidative phosphorylation and mitochondrial translation	High	MRPL43	established			TRUE	Central Dogma
Brieflow Interphase Cluster 22	22	Mitochondrial oxidative phosphorylation and mitochondrial translation	High	MRPL53	established			TRUE	Central Dogma
Brieflow Interphase Cluster 22	22	Mitochondrial oxidative phosphorylation and mitochondrial translation	High	MRPS18C	established			TRUE	Central Dogma
Brieflow Interphase Cluster 22	22	Mitochondrial oxidative phosphorylation and mitochondrial translation	High	MRPS23	established			TRUE	Central Dogma
Brieflow Interphase Cluster 22	22	Mitochondrial oxidative phosphorylation and mitochondrial translation	High	MRPS25	established			TRUE	Central Dogma
Brieflow Interphase Cluster 22	22	Mitochondrial oxidative phosphorylation and mitochondrial translation	High	MRPS26	established			TRUE	Central Dogma
Brieflow Interphase Cluster 22	22	Mitochondrial oxidative phosphorylation and mitochondrial translation	High	MRPS35	established			TRUE	Central Dogma
Brieflow Interphase Cluster 22	22	Mitochondrial oxidative phosphorylation and mitochondrial translation	High	MRPS6	established			TRUE	Central Dogma
Brieflow Interphase Cluster 22	22	Mitochondrial oxidative phosphorylation and mitochondrial translation	High	MTG1	established			TRUE	Central Dogma
Brieflow Interphase Cluster 22	22	Mitochondrial oxidative phosphorylation and mitochondrial translation	High	MTO1	established			TRUE	Central Dogma
Brieflow Interphase Cluster 22	22	Mitochondrial oxidative phosphorylation and mitochondrial translation	High	MTRF1L	established			TRUE	Central Dogma
Brieflow Interphase Cluster 22	22	Mitochondrial oxidative phosphorylation and mitochondrial translation	High	NDUFA1	established			TRUE	OXPHOS
Brieflow Interphase Cluster 22	22	Mitochondrial oxidative phosphorylation and mitochondrial translation	High	NDUFA2	established			TRUE	OXPHOS
Brieflow Interphase Cluster 22	22	Mitochondrial oxidative phosphorylation and mitochondrial translation	High	NDUFA3	established			TRUE	OXPHOS
Brieflow Interphase Cluster 22	22	Mitochondrial oxidative phosphorylation and mitochondrial translation	High	NDUFA6	established			TRUE	OXPHOS
Brieflow Interphase Cluster 22	22	Mitochondrial oxidative phosphorylation and mitochondrial translation	High	NDUFB2	established			TRUE	OXPHOS
Brieflow Interphase Cluster 22	22	Mitochondrial oxidative phosphorylation and mitochondrial translation	High	NDUFB6	established			TRUE	OXPHOS
Brieflow Interphase Cluster 22	22	Mitochondrial oxidative phosphorylation and mitochondrial translation	High	NDUFC1	established			TRUE	OXPHOS
Brieflow Interphase Cluster 22	22	Mitochondrial oxidative phosphorylation and mitochondrial translation	High	NDUFC2-KCTD14	established			FALSE	not in MitoCarta
Brieflow Interphase Cluster 22	22	Mitochondrial oxidative phosphorylation and mitochondrial translation	High	NDUFV2	established			TRUE	OXPHOS
Brieflow Interphase Cluster 22	22	Mitochondrial oxidative phosphorylation and mitochondrial translation	High	NRDE2	novel_role	7	Known RNA splicing and nuclear exosome regulatory factor. While it regulates RNA metabolism, it has no established role in mitochondrial function. Could potentially regulate splicing or stability of nuclear-encoded mitochondrial gene transcripts, explaining its phenotypic clustering with OXPHOS genes.	FALSE	not in MitoCarta
Brieflow Interphase Cluster 22	22	Mitochondrial oxidative phosphorylation and mitochondrial translation	High	PDSS2	established			TRUE	Metabolism
Brieflow Interphase Cluster 22	22	Mitochondrial oxidative phosphorylation and mitochondrial translation	High	SUPV3L1	established			TRUE	Central Dogma
Brieflow Interphase Cluster 22	22	Mitochondrial oxidative phosphorylation and mitochondrial translation	High	TDP2	novel_role	5	DNA repair enzyme primarily known for resolving topoisomerase 2-DNA adducts. While it has no established mitochondrial role, mitochondrial DNA maintenance requires topoisomerase activity, and TDP2 could potentially function in mtDNA repair. Some indirect evidence exists for nuclear-mitochondrial DNA damage crosstalk.	FALSE	not in MitoCarta
Brieflow Interphase Cluster 22	22	Mitochondrial oxidative phosphorylation and mitochondrial translation	High	TIMMDC1	established			TRUE	OXPHOS
Brieflow Interphase Cluster 22	22	Mitochondrial oxidative phosphorylation and mitochondrial translation	High	TMEM132A	novel_role	8	Known as a transmembrane protein involved in brain development and resistance to cell death. No established role in mitochondrial function or OXPHOS. Its clustering here suggests a potential unrecognized role in mitochondrial biology or cellular stress responses linked to mitochondrial dysfunction. Very few publications on this gene overall.	FALSE	not in MitoCarta
Brieflow Interphase Cluster 22	22	Mitochondrial oxidative phosphorylation and mitochondrial translation	High	nontargeting_ACTATCATGGC	uncharacterized	1	Non-targeting control guide; not a gene. No biological relevance.	FALSE	not in MitoCarta
Brieflow Interphase Cluster 22	22	Mitochondrial oxidative phosphorylation and mitochondrial translation	High	nontargeting_GTTGGCCTCGT	uncharacterized	1	Non-targeting control guide; not a gene. No biological relevance.	FALSE	not in MitoCarta
Brieflow Interphase Cluster 69	69	Mitochondrial gene expression and oxidative phosphorylation	High	ATP5F1E	established			TRUE	OXPHOS
Brieflow Interphase Cluster 69	69	Mitochondrial gene expression and oxidative phosphorylation	High	CALCB	novel_role	7	CALCB encodes a secreted vasodilatory neuropeptide (CGRP2) with well-established roles in vascular biology and neurotransmission. It has no known connection to mitochondrial translation or oxidative phosphorylation. Its presence in this cluster could indicate a novel role in mitochondrial function or cellular morphology regulation, or a secondary effect of mitochondrial dysfunction on neuropeptid…	FALSE	not in MitoCarta
Brieflow Interphase Cluster 69	69	Mitochondrial gene expression and oxidative phosphorylation	High	CLPX	established			TRUE	Protein Import & Homeostasis
Brieflow Interphase Cluster 69	69	Mitochondrial gene expression and oxidative phosphorylation	High	CYC1	established			TRUE	OXPHOS
Brieflow Interphase Cluster 69	69	Mitochondrial gene expression and oxidative phosphorylation	High	KRTAP5-9	uncharacterized	9	KRTAP5-9 is a keratin-associated protein involved in hair shaft formation with no known mitochondrial function. Its presence in this strongly mitochondrial cluster is highly unexpected. It has very limited functional literature beyond structural roles in hair cortex. This gene merits investigation for a potential undiscovered mitochondrial or cellular morphology role, or it may represent a screen…	FALSE	not in MitoCarta
Brieflow Interphase Cluster 69	69	Mitochondrial gene expression and oxidative phosphorylation	High	MORF4L1	novel_role	8	MORF4L1 is a well-characterized component of the NuA4 histone acetyltransferase and SIN3B complexes involved in transcriptional regulation and DNA repair. It has no established role in mitochondrial function or oxidative phosphorylation. Its clustering with mitochondrial translation and OXPHOS genes suggests a potential novel role in regulating nuclear-encoded mitochondrial gene expression or a m…	FALSE	not in MitoCarta
Brieflow Interphase Cluster 69	69	Mitochondrial gene expression and oxidative phosphorylation	High	MRPL12	established			TRUE	Central Dogma
Brieflow Interphase Cluster 69	69	Mitochondrial gene expression and oxidative phosphorylation	High	MRPL13	established			TRUE	Central Dogma
Brieflow Interphase Cluster 69	69	Mitochondrial gene expression and oxidative phosphorylation	High	MRPL15	established			TRUE	Central Dogma
Brieflow Interphase Cluster 69	69	Mitochondrial gene expression and oxidative phosphorylation	High	MRPL18	established			TRUE	Central Dogma
Brieflow Interphase Cluster 69	69	Mitochondrial gene expression and oxidative phosphorylation	High	MRPL38	established			TRUE	Central Dogma
Brieflow Interphase Cluster 69	69	Mitochondrial gene expression and oxidative phosphorylation	High	MRPL42	established			TRUE	Central Dogma
Brieflow Interphase Cluster 69	69	Mitochondrial gene expression and oxidative phosphorylation	High	MRPL46	established			TRUE	Central Dogma
Brieflow Interphase Cluster 69	69	Mitochondrial gene expression and oxidative phosphorylation	High	MRPL55	established			TRUE	Central Dogma
Brieflow Interphase Cluster 69	69	Mitochondrial gene expression and oxidative phosphorylation	High	MRPL58	established			TRUE	Central Dogma
Brieflow Interphase Cluster 69	69	Mitochondrial gene expression and oxidative phosphorylation	High	MRPS11	established			TRUE	Central Dogma
Brieflow Interphase Cluster 69	69	Mitochondrial gene expression and oxidative phosphorylation	High	MRPS33	established			TRUE	Central Dogma
Brieflow Interphase Cluster 69	69	Mitochondrial gene expression and oxidative phosphorylation	High	MRPS7	established			TRUE	Central Dogma
Brieflow Interphase Cluster 69	69	Mitochondrial gene expression and oxidative phosphorylation	High	NDUFA10	established			TRUE	OXPHOS
Brieflow Interphase Cluster 69	69	Mitochondrial gene expression and oxidative phosphorylation	High	NDUFA9	established			TRUE	OXPHOS
Brieflow Interphase Cluster 69	69	Mitochondrial gene expression and oxidative phosphorylation	High	NDUFAF3	established			TRUE	OXPHOS
Brieflow Interphase Cluster 69	69	Mitochondrial gene expression and oxidative phosphorylation	High	NDUFB8	established			TRUE	OXPHOS
Brieflow Interphase Cluster 69	69	Mitochondrial gene expression and oxidative phosphorylation	High	NDUFB9	established			TRUE	OXPHOS
Brieflow Interphase Cluster 69	69	Mitochondrial gene expression and oxidative phosphorylation	High	TFAM	established			TRUE	Central Dogma

## Sheet: Funk
cluster_label	cluster_id	cluster_process	cluster_confidence	gene_symbol	gene_classification	priority	rationale	in_mitocarta	mitocarta_pathway
Funk Interphase Cluster 135	135	Mitochondrial gene expression and mitochondrial function	High	CLPX	established			TRUE	Protein Import & Homeostasis
Funk Interphase Cluster 135	135	Mitochondrial gene expression and mitochondrial function	High	EFCC1	uncharacterized	9	EFCC1 (EF-hand calcium-binding domain-containing protein 1) has virtually no published functional characterization. Its clustering with mitochondrial translation and function genes suggests a potential role in mitochondrial biology, possibly calcium-related mitochondrial regulation. This is a strong candidate for novel discovery.	FALSE	not in MitoCarta
Funk Interphase Cluster 135	135	Mitochondrial gene expression and mitochondrial function	High	EIF4ENIF1	novel_role	7	EIF4ENIF1 is well-characterized in P-body formation and mRNA translational repression. A role in regulating mitochondrial-related mRNA stability or translation has not been described. Its clustering here could indicate selective regulation of nuclear-encoded mitochondrial gene mRNAs, representing a novel post-transcriptional regulatory layer.	FALSE	not in MitoCarta
Funk Interphase Cluster 135	135	Mitochondrial gene expression and mitochondrial function	High	GFM1	established			TRUE	Central Dogma
Funk Interphase Cluster 135	135	Mitochondrial gene expression and mitochondrial function	High	KLF1	novel_role	8	KLF1 is a well-characterized erythroid transcription factor regulating globin switching. Its clustering with mitochondrial translation/function genes is surprising. KLF1 could have an unrecognized role in transcriptional regulation of mitochondrial biogenesis genes, particularly in erythroid cells where mitochondrial function is critical for heme biosynthesis. This connection is not established i…	FALSE	not in MitoCarta
Funk Interphase Cluster 135	135	Mitochondrial gene expression and mitochondrial function	High	MCM2	novel_role	4	MCM2 is a canonical DNA replication helicase component. While primarily nuclear, there are emerging links between replication stress and mitochondrial dysfunction. However, this connection is somewhat speculative and MCM2's presence may reflect secondary phenotypic effects rather than a direct mitochondrial role.	FALSE	not in MitoCarta
Funk Interphase Cluster 135	135	Mitochondrial gene expression and mitochondrial function	High	MRPL19	established			TRUE	Central Dogma
Funk Interphase Cluster 135	135	Mitochondrial gene expression and mitochondrial function	High	MRPL3	established			TRUE	Central Dogma
Funk Interphase Cluster 135	135	Mitochondrial gene expression and mitochondrial function	High	MRPL47	established			TRUE	Central Dogma
Funk Interphase Cluster 135	135	Mitochondrial gene expression and mitochondrial function	High	MRPS33	established			TRUE	Central Dogma
Funk Interphase Cluster 135	135	Mitochondrial gene expression and mitochondrial function	High	MRPS35	established			TRUE	Central Dogma
Funk Interphase Cluster 135	135	Mitochondrial gene expression and mitochondrial function	High	NAA50	novel_role	5	NAA50 is a well-characterized N-alpha-acetyltransferase with roles in co-translational acetylation and sister chromatid cohesion. A specific role in mitochondrial protein acetylation or mitochondrial function has not been described, though N-terminal acetylation of mitochondrial-targeted proteins could influence import efficiency.	FALSE	not in MitoCarta
Funk Interphase Cluster 135	135	Mitochondrial gene expression and mitochondrial function	High	NDUFA9	established			TRUE	OXPHOS
Funk Interphase Cluster 135	135	Mitochondrial gene expression and mitochondrial function	High	OPA1	established			TRUE	Dynamics & Surveillance
Funk Interphase Cluster 135	135	Mitochondrial gene expression and mitochondrial function	High	PARL	established			TRUE	Protein Import & Homeostasis
Funk Interphase Cluster 135	135	Mitochondrial gene expression and mitochondrial function	High	PCED1B	uncharacterized	8	PCED1B (PC-esterase domain containing 1B) has very limited functional annotation. No well-established molecular function or pathway assignment. Its clustering here suggests a possible mitochondrial role that is entirely unexplored.	FALSE	not in MitoCarta
Funk Interphase Cluster 135	135	Mitochondrial gene expression and mitochondrial function	High	PCNP	uncharacterized	6	PCNP (PEST-containing nuclear protein) has minimal functional characterization beyond a suggested role in cell cycle regulation. Very few publications exist. Its clustering with mitochondrial genes is unexplained and could represent a novel connection.	FALSE	not in MitoCarta
Funk Interphase Cluster 135	135	Mitochondrial gene expression and mitochondrial function	High	PCNX3	uncharacterized	7	PCNX3 (Pecanex homolog 3) is poorly characterized with minimal publications on its function. The pecanex family has been linked to Notch signaling in Drosophila, but mammalian PCNX3 function is largely unknown. Its presence in this mitochondrial cluster is unexpected and warrants investigation.	FALSE	not in MitoCarta
Funk Interphase Cluster 135	135	Mitochondrial gene expression and mitochondrial function	High	PSMG3	novel_role	4	PSMG3 is a proteasome assembly chaperone. Proteasome function is linked to mitochondrial quality control through degradation of mislocalized mitochondrial proteins (mitoTAD/mitoRQC pathways), but PSMG3's specific involvement in mitochondrial homeostasis is only indirectly supported.	FALSE	not in MitoCarta
Funk Interphase Cluster 135	135	Mitochondrial gene expression and mitochondrial function	High	VPS25	novel_role	6	VPS25 is an established ESCRT-II component involved in endosomal sorting. ESCRT machinery has emerging roles in mitophagy and mitochondrial quality control, but VPS25's specific involvement in mitochondrial homeostasis is not well established, making this a plausible novel connection.	FALSE	not in MitoCarta
Funk Interphase Cluster 135	135	Mitochondrial gene expression and mitochondrial function	High	XRN1	novel_role	6	XRN1 is a major cytoplasmic 5'-3' exoribonuclease involved in mRNA decay. While its general role in RNA turnover is well established, a specific role in regulating mitochondrial-related transcript stability is not well characterized. Its clustering here may reflect selective degradation of nuclear-encoded mitochondrial mRNAs.	FALSE	not in MitoCarta
Funk Interphase Cluster 147	147	Mitochondrial oxidative phosphorylation and energy metabolism	High	ATP5F1B	established			TRUE	OXPHOS
Funk Interphase Cluster 147	147	Mitochondrial oxidative phosphorylation and energy metabolism	High	ATP5F1C	established			TRUE	OXPHOS
Funk Interphase Cluster 147	147	Mitochondrial oxidative phosphorylation and energy metabolism	High	CAP1	novel_role	5	Cyclase-associated protein regulating actin dynamics. Similar to CFL1, could influence mitochondrial morphology through actin-dependent mechanisms. CAP1 has also been linked to apoptosis signaling at mitochondria in some studies, suggesting a partially explored but not well-established mitochondrial connection.	FALSE	not in MitoCarta
Funk Interphase Cluster 147	147	Mitochondrial oxidative phosphorylation and energy metabolism	High	CFL1	novel_role	5	Actin depolymerizing factor with well-established roles in cytoskeletal dynamics. Emerging evidence links actin dynamics to mitochondrial fission/fusion and morphology. Its clustering with OXPHOS genes could reflect a role in mitochondrial network organization affecting respiratory function, which would be a novel connection.	FALSE	not in MitoCarta
Funk Interphase Cluster 147	147	Mitochondrial oxidative phosphorylation and energy metabolism	High	CNOT2	novel_role	5	Component of the CCR4-NOT deadenylase complex regulating mRNA stability. CNOT3 has been linked to energy metabolism mRNA regulation, but CNOT2's specific role in mitochondrial/OXPHOS mRNA turnover is less established. Its clustering here may reflect post-transcriptional regulation of OXPHOS transcripts.	FALSE	not in MitoCarta
Funk Interphase Cluster 147	147	Mitochondrial oxidative phosphorylation and energy metabolism	High	CNOT3	novel_role	4	CCR4-NOT complex component already implicated in metabolic regulation and recruitment of the complex to energy metabolism mRNAs. Its presence in this cluster is consistent with emerging literature, so the novelty is moderate.	FALSE	not in MitoCarta
Funk Interphase Cluster 147	147	Mitochondrial oxidative phosphorylation and energy metabolism	High	CS	established			TRUE	Metabolism
Funk Interphase Cluster 147	147	Mitochondrial oxidative phosphorylation and energy metabolism	High	EIF4G2	novel_role	6	Translation initiation factor involved in IRES-mediated translation. While its role in cap-independent translation is established, a specific connection to mitochondrial biogenesis or OXPHOS gene translation has not been well characterized. Could regulate translation of nuclear-encoded mitochondrial proteins under stress conditions.	FALSE	not in MitoCarta
Funk Interphase Cluster 147	147	Mitochondrial oxidative phosphorylation and energy metabolism	High	KRTAP4-5	uncharacterized	8	Keratin-associated protein normally associated with hair shaft formation. Has essentially no characterized function in non-hair cell types and extremely limited literature. Its presence in this mitochondrial/energy metabolism cluster is unexpected and could represent a screening artifact or a genuinely novel biology. Virtually unstudied outside hair biology.	FALSE	not in MitoCarta
Funk Interphase Cluster 147	147	Mitochondrial oxidative phosphorylation and energy metabolism	High	MDH2	established			TRUE	Metabolism
Funk Interphase Cluster 147	147	Mitochondrial oxidative phosphorylation and energy metabolism	High	MORF4L1	novel_role	6	Component of the NuA4 HAT complex and SIN3B deacetylase complex involved in transcriptional regulation and DNA repair. While it has no established role in mitochondrial metabolism, chromatin remodeling complexes can regulate nuclear-encoded mitochondrial gene expression. Its clustering here suggests it may regulate transcription of OXPHOS components, a role not yet characterized.	FALSE	not in MitoCarta
Funk Interphase Cluster 147	147	Mitochondrial oxidative phosphorylation and energy metabolism	High	MRPL12	established			TRUE	Central Dogma
Funk Interphase Cluster 147	147	Mitochondrial oxidative phosphorylation and energy metabolism	High	MRPL46	uncharacterized	7	Mitochondrial ribosomal protein of the large subunit. While its general localization to mitochondria is known, MRPL46 has very limited functional characterization in the literature. Its role in mitochondrial translation is presumed but poorly studied compared to other MRPLs. Its clustering here is consistent with mitochondrial function but specific contributions to OXPHOS phenotypes are undefined.	TRUE	Central Dogma
Funk Interphase Cluster 147	147	Mitochondrial oxidative phosphorylation and energy metabolism	High	MTF1	novel_role	7	Known as a zinc-dependent transcriptional regulator of metallothionein genes. Its clustering with mitochondrial OXPHOS genes is unexpected. MTF1 could regulate expression of mitochondrial metal-containing enzymes or protect against oxidative stress from OXPHOS dysfunction. A direct role in mitochondrial energy metabolism has not been established, making this a potentially novel connection.	FALSE	not in MitoCarta
Funk Interphase Cluster 147	147	Mitochondrial oxidative phosphorylation and energy metabolism	High	NDUFB2	established			TRUE	OXPHOS
Funk Interphase Cluster 147	147	Mitochondrial oxidative phosphorylation and energy metabolism	High	NDUFB9	established			TRUE	OXPHOS
Funk Interphase Cluster 147	147	Mitochondrial oxidative phosphorylation and energy metabolism	High	NDUFS1	established			TRUE	OXPHOS
Funk Interphase Cluster 147	147	Mitochondrial oxidative phosphorylation and energy metabolism	High	SLC25A51	established			TRUE	Metabolism
Funk Interphase Cluster 147	147	Mitochondrial oxidative phosphorylation and energy metabolism	High	WDR1	novel_role	5	Actin disassembly factor that cooperates with cofilin. Clusters with CFL1 and CAP1, suggesting the actin regulatory module may collectively influence mitochondrial morphology or function. A direct role in mitochondrial energy metabolism would be novel.	FALSE	not in MitoCarta
Funk Interphase Cluster 149	149	Mitochondrial oxidative phosphorylation and electron transport chain	High	ATP5ME	established			TRUE	OXPHOS
Funk Interphase Cluster 149	149	Mitochondrial oxidative phosphorylation and electron transport chain	High	BRAF	novel_role	7	BRAF is a well-characterized RAF-MAPK kinase. Like KRAS, its presence in this mitochondrial cluster is unexpected. BRAF has emerging links to mitochondrial metabolism (e.g., BRAF inhibition alters OXPHOS dependency in melanoma), but a direct role in mitochondrial morphology or ETC function is not established. The phenotypic similarity to ETC knockouts suggests a novel regulatory axis.	FALSE	not in MitoCarta
Funk Interphase Cluster 149	149	Mitochondrial oxidative phosphorylation and electron transport chain	High	CYC1	established			TRUE	OXPHOS
Funk Interphase Cluster 149	149	Mitochondrial oxidative phosphorylation and electron transport chain	High	DMAC1	established			TRUE	OXPHOS
Funk Interphase Cluster 149	149	Mitochondrial oxidative phosphorylation and electron transport chain	High	GATC	established			TRUE	Central Dogma
Funk Interphase Cluster 149	149	Mitochondrial oxidative phosphorylation and electron transport chain	High	KRAS	novel_role	7	KRAS is a canonical RAS-MAPK signaling oncogene. While KRAS has been linked to metabolic reprogramming in cancer, a direct role in mitochondrial OXPHOS integrity affecting cell morphology is not well established. Its clustering with OXPHOS genes suggests KRAS loss may impair mitochondrial function or biogenesis in a way that phenocopies ETC disruption, representing a potentially novel mechanistic…	FALSE	not in MitoCarta
Funk Interphase Cluster 149	149	Mitochondrial oxidative phosphorylation and electron transport chain	High	LRPPRC	established			TRUE	Central Dogma
Funk Interphase Cluster 149	149	Mitochondrial oxidative phosphorylation and electron transport chain	High	LSM11	novel_role	6	LSM11 is a component of the U7 snRNP involved in histone mRNA processing. Its connection to mitochondrial OXPHOS is not obvious. However, disruption of histone supply could affect chromatin-dependent regulation of nuclear-encoded mitochondrial genes, or cell cycle perturbation could indirectly alter mitochondrial morphology. A novel link to mitochondrial phenotypes would be surprising and merits …	FALSE	not in MitoCarta
Funk Interphase Cluster 149	149	Mitochondrial oxidative phosphorylation and electron transport chain	High	MRPL18	established			TRUE	Central Dogma
Funk Interphase Cluster 149	149	Mitochondrial oxidative phosphorylation and electron transport chain	High	MRPL55	uncharacterized	8	Mitochondrial ribosomal protein large subunit 55. Very limited functional annotation — no descriptive text in UniProt provided. As a mitoribosomal component it likely supports mitochondrial translation, but its specific molecular role and essentiality for OXPHOS are poorly characterized. High priority for functional follow-up.	TRUE	Central Dogma
Funk Interphase Cluster 149	149	Mitochondrial oxidative phosphorylation and electron transport chain	High	MRPL57	uncharacterized	8	Mitochondrial ribosomal protein large subunit 57 (also known as MRP63). No functional description provided. Extremely limited literature on its specific role. Its presence in this OXPHOS-dominated cluster suggests importance for mitochondrial translation and respiratory chain biogenesis, but this remains experimentally unvalidated.	TRUE	Central Dogma
Funk Interphase Cluster 149	149	Mitochondrial oxidative phosphorylation and electron transport chain	High	NDUFA6	established			TRUE	OXPHOS
Funk Interphase Cluster 149	149	Mitochondrial oxidative phosphorylation and electron transport chain	High	NDUFC1	established			TRUE	OXPHOS
Funk Interphase Cluster 149	149	Mitochondrial oxidative phosphorylation and electron transport chain	High	NDUFV2	established			TRUE	OXPHOS
Funk Interphase Cluster 149	149	Mitochondrial oxidative phosphorylation and electron transport chain	High	NINL	novel_role	5	NINL is involved in microtubule organization and vesicle transport. Its clustering with OXPHOS genes is unexpected. Microtubule networks are important for mitochondrial distribution and dynamics; NINL loss could alter mitochondrial morphology/positioning, phenocopying ETC defects in imaging-based assays.	FALSE	not in MitoCarta
Funk Interphase Cluster 149	149	Mitochondrial oxidative phosphorylation and electron transport chain	High	RAD23B	novel_role	5	RAD23B is primarily known for nucleotide excision repair and proteasomal delivery of ubiquitinated substrates. Its proteasomal shuttle function could be relevant to mitochondrial protein quality control. Clustering with OXPHOS genes may indicate that impaired proteasomal degradation of misfolded mitochondrial precursors affects ETC integrity.	FALSE	not in MitoCarta
Funk Interphase Cluster 149	149	Mitochondrial oxidative phosphorylation and electron transport chain	High	SNAPC1	novel_role	6	SNAPC1 is part of the SNAPc complex for snRNA transcription. No known mitochondrial role. Its clustering here could indicate that disruption of snRNA biogenesis (affecting splicing of nuclear-encoded mitochondrial gene transcripts) phenocopies OXPHOS defects, representing a potentially novel indirect regulatory connection.	FALSE	not in MitoCarta
Funk Interphase Cluster 149	149	Mitochondrial oxidative phosphorylation and electron transport chain	High	UBAC2	novel_role	5	UBAC2 functions in ER-associated processes and Wnt signaling regulation. Its presence in this cluster could reflect a novel role in ER-mitochondria contact sites or in quality control of mitochondrial proteins through ERAD-like mechanisms. Some indirect evidence exists for ER-mitochondria crosstalk affecting OXPHOS.	FALSE	not in MitoCarta
Funk Interphase Cluster 149	149	Mitochondrial oxidative phosphorylation and electron transport chain	High	UQCRFS1	established			TRUE	OXPHOS
Funk Interphase Cluster 185	185	Mitochondrial translation and oxidative phosphorylation	High	C16orf72	novel_role	7	C16orf72 (HAPSTR1) is a stress response coordinator acting through HUWE1 and TP53. While it has documented roles in stress signaling, it has no established connection to mitochondrial translation. Its clustering with mitochondrial ribosomal proteins suggests it may regulate mitochondrial function or mitochondrial stress responses (e.g., mitochondrial unfolded protein response) in a previously unr…	FALSE	not in MitoCarta
Funk Interphase Cluster 185	185	Mitochondrial translation and oxidative phosphorylation	High	FBXO21	novel_role	7	FBXO21 is an F-box protein and E3 ubiquitin ligase component with roles in ubiquitin-proteasome degradation. It has no established role in mitochondrial translation. Its clustering here suggests it may regulate turnover of mitochondrial ribosomal proteins or quality control of mitochondrial translation components via ubiquitin-dependent degradation, representing a potentially novel regulatory con…	FALSE	not in MitoCarta
Funk Interphase Cluster 185	185	Mitochondrial translation and oxidative phosphorylation	High	LAMTOR1	novel_role	6	LAMTOR1 is a well-characterized component of the Ragulator complex and mTORC1 signaling at lysosomes. While mTORC1 broadly regulates translation and metabolism, a specific role in mitochondrial translation is not established. However, mTORC1 signaling can influence mitochondrial biogenesis, and LAMTOR1's clustering here may reflect lysosome-mitochondria crosstalk or nutrient-sensing regulation of…	FALSE	not in MitoCarta
Funk Interphase Cluster 185	185	Mitochondrial translation and oxidative phosphorylation	High	MRPL14	established			TRUE	Central Dogma
Funk Interphase Cluster 185	185	Mitochondrial translation and oxidative phosphorylation	High	MRPL2	established			TRUE	Central Dogma
Funk Interphase Cluster 185	185	Mitochondrial translation and oxidative phosphorylation	High	MRPL9	established			TRUE	Central Dogma
Funk Interphase Cluster 185	185	Mitochondrial translation and oxidative phosphorylation	High	MRPS10	established			TRUE	Central Dogma
Funk Interphase Cluster 185	185	Mitochondrial translation and oxidative phosphorylation	High	MRPS14	established			TRUE	Central Dogma
Funk Interphase Cluster 185	185	Mitochondrial translation and oxidative phosphorylation	High	MRPS18A	established			TRUE	Central Dogma
Funk Interphase Cluster 185	185	Mitochondrial translation and oxidative phosphorylation	High	MRPS18B	established			TRUE	Central Dogma
Funk Interphase Cluster 185	185	Mitochondrial translation and oxidative phosphorylation	High	NDUFB3	established			TRUE	OXPHOS
Funk Interphase Cluster 185	185	Mitochondrial translation and oxidative phosphorylation	High	QRSL1	established			TRUE	Central Dogma
Funk Interphase Cluster 185	185	Mitochondrial translation and oxidative phosphorylation	High	TMX1	novel_role	8	TMX1 is an ER-resident thioredoxin-family protein involved in disulfide bond formation, ERAD, and ER-mitochondria contact site regulation. While its role at ER-mitochondria contact sites and Ca2+ flux regulation provides a plausible physical connection to mitochondria, a role in mitochondrial translation is entirely unexpected. Its clustering with mitochondrial ribosomal proteins suggests TMX1 ma…	FALSE	not in MitoCarta
Funk Interphase Cluster 185	185	Mitochondrial translation and oxidative phosphorylation	High	VARS2	established			TRUE	Central Dogma
