# Supplementary material for: Brieflow: an integrated computational pipeline for high-throughput analysis of optical pooled screening data
Source: Nat Commun. 2026 May 30;17:6997. doi: 10.1038/s41467-026-73643-7 (PMC13392126; doi:10.1038/s41467-026-73643-7)
Supplement: Supplementary file 6 — Supplementary Data 4 [file 41467_2026_73643_MOESM6_ESM.xlsx]

## Sheet: Funk Cluster Retention
funk_label	cell_class	funk_cluster	funk_description	assessment	n_genes	n_found	preservation	funk_annotation	funk_confidence	dominant_brieflow_label	dominant_count	dominant_annotation	dominant_confidence	n_brieflow_clusters	distribution
Funk Interphase Cluster 199	Interphase	199	RNA polymerase (I)	well	11	11	1	RNA Polymerase II-mediated transcription	High	Brieflow Interphase Cluster 59	11	RNA Polymerase II transcription elongation and associated chromatin remodeling	High	1	59(11)
Funk Interphase Cluster 155	Interphase	155	RNA polymerase (III)	well	18	18	1	RNA Polymerase I-dependent rDNA transcription and ribosome biogenesis	High	Brieflow Interphase Cluster 27	18	RNA Polymerase I transcription and ribosomal RNA processing (ribosome biogenesis)	High	1	27(18)
Funk Interphase Cluster 217	Interphase	217	Integrator subunits (related to cluster 37)	well	8	8	1	Integrator complex-mediated RNA Polymerase II transcription termination	High	Brieflow Interphase Cluster 85	8	Integrator complex-mediated RNA Polymerase II transcription termination and pause-release regulation	High	1	85(8)
Funk Interphase Cluster 148	Interphase	148	Cytokinesis	well	19	19	1	Cytokinesis and abscission	High	Brieflow Interphase Cluster 76	19	Cytokinesis and abscission	High	1	76(19)
Funk Interphase Cluster 15	Interphase	15	60S ribosome biogenesis	well	41	41	0.9756	Ribosome biogenesis (primarily 60S large subunit assembly and maturation)	High	Brieflow Interphase Cluster 3	40	60S ribosomal subunit biogenesis and pre-rRNA processing	High	2	3(40), 29(1)
Funk Interphase Cluster 23	Interphase	23	60S ribosome subunits	well	39	39	0.9744	Cytoplasmic translation / 60S large ribosomal subunit function	High	Brieflow Interphase Cluster 29	38	60S large ribosomal subunit / cytoplasmic translation	High	2	29(38), 3(1)
Funk Interphase Cluster 66	Interphase	66	40S ribosome subunits	well	29	29	0.9655	40S ribosomal subunit biogenesis and cytoplasmic translation	High	Brieflow Interphase Cluster 36	28	40S ribosomal subunit biogenesis and translation initiation	High	2	36(28), 7(1)
Funk Interphase Cluster 112	Interphase	112	Related nucleolar factors (I)	well	22	22	0.9545	Ribosome biogenesis (primarily 60S ribosomal subunit assembly and pre-rRNA processing)	High	Brieflow Interphase Cluster 3	21	60S ribosomal subunit biogenesis and pre-rRNA processing	High	2	3(21), 93(1)
Funk Interphase Cluster 167	Interphase	167	20S proteasome core (AKIRIN2)	well	16	16	0.9375	Ubiquitin-proteasome system: 20S proteasome assembly and proteasomal protein degradation	High	Brieflow Interphase Cluster 109	15	20S proteasome complex assembly and function	High	2	109(15), 54(1)
Funk Interphase Cluster 192	Interphase	192	TFIID complex	well	13	13	0.9231	TFIID-mediated RNA Polymerase II transcription initiation and promoter-proximal pausing regulation	High	Brieflow Interphase Cluster 83	12	RNA Polymerase II transcription initiation and early elongation control (TFIID complex and NELF-mediated pausing)	High	2	83(12), 139(1)
Funk Interphase Cluster 203	Interphase	203	Related nucleolar factors (II)	well	11	11	0.9091	Small subunit (SSU) processome-mediated 18S rRNA biogenesis	High	Brieflow Interphase Cluster 27	10	RNA Polymerase I transcription and ribosomal RNA processing (ribosome biogenesis)	High	2	27(10), 8(1)
Funk Interphase Cluster 201	Interphase	201	Vesicle trafficking (I)	well	11	11	0.9091	COPI vesicle-mediated retrograde Golgi-to-ER transport and ER-Golgi secretory pathway	High	Brieflow Interphase Cluster 146	10	COPI vesicle-mediated Golgi-ER retrograde transport and ER-Golgi vesicular trafficking	High	2	146(10), 32(1)
Funk Interphase Cluster 213	Interphase	213	Protein degradation / ubiquitin-proteasome (II)	well	9	9	0.8889	26S proteasome-mediated protein degradation (19S regulatory particle)	High	Brieflow Interphase Cluster 128	8	26S proteasome-mediated ubiquitin-dependent protein degradation	High	2	128(8), 58(1)
Funk Interphase Cluster 216	Interphase	216	Related nucleolar factors (III)	well	8	8	0.875	Ribosome biogenesis and pre-rRNA processing (SSU processome)	High	Brieflow Interphase Cluster 27	7	RNA Polymerase I transcription and ribosomal RNA processing (ribosome biogenesis)	High	2	27(7), 8(1)
Funk Interphase Cluster 215	Interphase	215	RNA processing / splicing (IV)	well	8	7	0.8571	snRNA biogenesis, maturation, and snRNP assembly	High	Brieflow Interphase Cluster 44	6	snRNA biogenesis, snRNP assembly, and pre-mRNA splicing	High	2	44(6), 13(1)
Funk Interphase Cluster 218	Interphase	218	Cell cycle control (I)	well	7	7	0.8571	Cohesin complex function and cohesin-mediated chromatin organization	High	Brieflow Interphase Cluster 162	6	Cohesin complex function and cohesin-mediated chromatin organization	High	2	162(6), 44(1)
Funk Interphase Cluster 14	Interphase	14	tRNA ligases & eIF2 translation initiation	well	41	41	0.8537	Cytoplasmic translation and tRNA metabolism	High	Brieflow Interphase Cluster 7	35	Translation initiation, tRNA aminoacylation, and the integrated stress response (ISR)	High	3	7(35), 74(5), 50(1)
Funk Interphase Cluster 110	Interphase	110	RNA processing / splicing (III)	well	23	22	0.8182	Pre-mRNA splicing / Spliceosome assembly and function	High	Brieflow Interphase Cluster 13	18	Pre-mRNA splicing / Spliceosome assembly and function	High	4	13(18), 54(2), 94(1), 44(1)
Funk Interphase Cluster 200	Interphase	200	Protein degradation / ubiquitin-proteasome (III)	well	11	11	0.8182	COP9 signalosome (CSN) complex-mediated deneddylation and ubiquitin-proteasome regulation	High	Brieflow Interphase Cluster 63	9	Pre-mRNA splicing and RNA processing coupled with COP9 signalosome-mediated protein homeostasis	High	3	63(9), 27(1), 29(1)
Funk Interphase Cluster 138	Interphase	138	RNA processing / splicing (II)	well	21	21	0.8095	Pre-mRNA splicing via the spliceosome (U4/U6-U5 tri-snRNP assembly and function)	High	Brieflow Interphase Cluster 13	17	Pre-mRNA splicing / Spliceosome assembly and function	High	3	13(17), 77(3), 56(1)
Funk Interphase Cluster 29	Interphase	29	Cell adhesion / integrins	well	35	35	0.8	Integrin-mediated focal adhesion signaling and cell-ECM adhesion	High	Brieflow Interphase Cluster 38	28	Integrin-mediated focal adhesion signaling and cell-ECM adhesion	High	7	38(28), 139(2), 58(1), 32(1), 63(1), 192(1), 165(1)
Funk Interphase Cluster 95	Interphase	95	Cell cycle control (II)	partially	24	24	0.7917	Mitotic chromosome segregation and kinetochore-spindle attachment	High	Brieflow Interphase Cluster 17	19	Kinetochore assembly, centromere function, and mitotic spindle organization	High	2	17(19), 171(5)
Funk Interphase Cluster 26	Interphase	26	DNA replication & damage response (I)	partially	37	36	0.7222	DNA replication and replication-coupled genome maintenance	High	Brieflow Interphase Cluster 15	26	DNA replication initiation, elongation, and replication stress response	High	3	15(26), 31(8), 56(2)
Funk Interphase Cluster 21	Interphase	21	Nucleolar proteins / RNA helicases	partially	39	39	0.7179	Ribosome biogenesis and 40S ribosomal subunit maturation	High	Brieflow Interphase Cluster 8	28	Ribosome biogenesis and pre-rRNA processing (SSU processome / 40S subunit maturation)	High	8	8(28), 57(5), 37(1), 50(1), 67(1), 74(1), 165(1), 139(1)
Funk Interphase Cluster 52	Interphase	52	RNA processing / splicing (I)	partially	30	30	0.6667	Pre-mRNA splicing / Spliceosome	High	Brieflow Interphase Cluster 94	20	Pre-mRNA splicing via the spliceosome	High	5	94(20), 15(4), 13(4), 56(1), 63(1)
Funk Interphase Cluster 104	Interphase	104	Nuclear transport / pore	partially	23	23	0.6087	Nuclear pore complex assembly and nuclear envelope organization	High	Brieflow Interphase Cluster 41	14	Nuclear pore complex (NPC) structure, assembly, and nucleocytoplasmic transport	High	7	41(14), 216(2), 64(2), 125(2), 75(1), 106(1), 189(1)
Funk Interphase Cluster 136	Interphase	136	40S ribosome biogenesis	partially	21	21	0.5714	40S ribosomal subunit biogenesis and 18S rRNA processing (SSU processome pathway)	High	Brieflow Interphase Cluster 8	12	Ribosome biogenesis and pre-rRNA processing (SSU processome / 40S subunit maturation)	High	2	8(12), 36(9)
Funk Interphase Cluster 184	Interphase	184	Actin cytoskeleton & adhesion	partially	14	14	0.5714	Arp2/3-mediated branched actin polymerization and WAVE complex-dependent actin cytoskeleton regulation	High	Brieflow Interphase Cluster 138	8	Arp2/3 complex-mediated branched actin polymerization and WAVE complex signaling	High	3	138(8), 139(5), 38(1)
Funk Interphase Cluster 179	Interphase	179	DNA replication & damage response (IV)	partially	14	13	0.5385	DNA damage response and genome stability maintenance	High	Brieflow Interphase Cluster 56	7	Telomere maintenance and protection via the shelterin complex, integrated with DNA damage response signaling	High	5	56(7), 199(2), 15(2), 172(1), 63(1)
Funk Interphase Cluster 145	Interphase	145	RNA processing / splicing (VI)	partially	19	19	0.5263	RNA exosome-mediated RNA degradation and surveillance	High	Brieflow Interphase Cluster 93	10	RNA exosome complex-mediated RNA processing and degradation	High	8	93(10), 43(2), 50(2), 85(1), 163(1), 63(1), 74(1), 38(1)
Funk Interphase Cluster 106	Interphase	106	Protein degradation / ubiquitin-proteasome (I)	partially	23	23	0.5217	Ubiquitin-proteasome system: cullin-RING ligase neddylation and 26S proteasomal degradation	High	Brieflow Interphase Cluster 58	12	Cullin-RING E3 ubiquitin ligase (CRL) regulation via neddylation pathway	High	4	58(12), 128(8), 35(2), 46(1)
Funk Interphase Cluster 140	Interphase	140	Vesicle trafficking (III)	partially	20	20	0.5	N-linked glycosylation and ER protein processing	High	Brieflow Interphase Cluster 118	10	N-linked glycosylation in the endoplasmic reticulum	High	8	118(10), 32(4), 25(1), 127(1), 53(1), 220(1), 116(1), 158(1)
Funk Interphase Cluster 39	Interphase	39	Transcriptional regulation (II)	poorly	33	33	0.4545	RNA polymerase II transcription and pre-mRNA splicing	High	Brieflow Interphase Cluster 49	15	Pre-mRNA splicing (major and minor spliceosome pathways)	High	9	49(15), 60(4), 77(4), 44(3), 35(2), 122(2), 68(1), 190(1), 75(1)
Funk Interphase Cluster 46	Interphase	46	Cell cycle control (III)	poorly	31	31	0.4516	Cell cycle regulation through APC/C-mediated ubiquitin-dependent proteolysis and DREAM complex transcriptional control	High	Brieflow Interphase Cluster 37	14	Transcriptional regulation via the DREAM complex and chromatin remodeling controlling cell cycle gene expression	Medium	10	37(14), 125(4), 95(4), 36(2), 38(2), 171(1), 32(1), 31(1), 199(1), 81(1)
Funk Interphase Cluster 8	Interphase	8	Mediator / general transcription factors (II)	poorly	45	45	0.4222	RNA Polymerase II transcription, mRNA processing, and nuclear mRNA export	High	Brieflow Interphase Cluster 35	19	RNA Polymerase II Transcription Initiation - Mediator Complex and General Transcription Factor Assembly	High	7	35(19), 185(10), 59(8), 52(4), 139(2), 122(1), 81(1)
Funk Interphase Cluster 195	Interphase	195	DNA replication & damage response (III)	poorly	12	12	0.4167	DNA replication licensing and replisome assembly	High	Brieflow Interphase Cluster 15	5	DNA replication initiation, elongation, and replication stress response	High	7	15(5), 102(2), 99(1), 6(1), 31(1), 172(1), 107(1)
Funk Interphase Cluster 45	Interphase	45	RNA polymerase (II)	poorly	31	31	0.3871	RNA Polymerase III transcription and tRNA biogenesis supporting translation and cell growth	Medium	Brieflow Interphase Cluster 7	12	Translation initiation, tRNA aminoacylation, and the integrated stress response (ISR)	High	10	7(12), 67(8), 50(4), 74(1), 173(1), 51(1), 91(1), 163(1), 68(1), 83(1)
Funk Interphase Cluster 197	Interphase	197	m6A modification (METTL3/METTL14/HNRNPD)	poorly	11	11	0.3636	RNA processing and chromatin regulation affecting nuclear morphology and genome integrity	Medium	Brieflow Interphase Cluster 141	4	N6-methyladenosine (m6A) mRNA methylation	High	6	141(4), 173(3), 21(1), 82(1), 55(1), 41(1)
Funk Interphase Cluster 60	Interphase	60	Mediator / general transcription factors / mRNA export	poorly	29	29	0.3448	RNA Polymerase II Transcription Initiation and Chromatin-Dependent Gene Expression Regulation	High	Brieflow Interphase Cluster 35	10	RNA Polymerase II Transcription Initiation - Mediator Complex and General Transcription Factor Assembly	High	12	35(10), 52(4), 82(3), 141(3), 79(2), 185(1), 44(1), 61(1), 28(1), 25(1), 120(1), 139(1)
Funk Interphase Cluster 157	Interphase	157	RNA processing / splicing (V)	poorly	18	18	0.3333	mRNA 3'-end processing, polyadenylation, and pre-mRNA splicing	High	Brieflow Interphase Cluster 91	6	mRNA 3'-end processing (cleavage and polyadenylation)	High	7	91(6), 54(4), 81(3), 127(2), 59(1), 116(1), 85(1)
Funk Interphase Cluster 146	Interphase	146	Transcriptional regulation (I)	poorly	19	19	0.3158	NFE2L1/NRF1-mediated proteasome homeostasis and ER-associated protein quality control via the CTLH E3 ubiquitin ligase complex	High	Brieflow Interphase Cluster 77	6	Ubiquitin-proteasome system and NFE2L1-mediated proteasome homeostasis	High	6	77(6), 68(5), 159(5), 189(1), 115(1), 85(1)
Funk Interphase Cluster 13	Interphase	13	DNA replication & damage response (II)	poorly	42	42	0.3095	DNA damage response and chromatin integrity	Low	Brieflow Interphase Cluster 9	13	Pericentromeric chromatin integrity and nuclear architecture	Low	12	9(13), 14(13), 56(3), 48(3), 34(3), 171(1), 199(1), 18(1), 97(1), 29(1), 163(1), 43(1)
Funk Interphase Cluster 149	Interphase	149	KRAS/BRAF signaling & mitochondria	poorly	19	19	0.2632	Mitochondrial oxidative phosphorylation and electron transport chain	High	Brieflow Interphase Cluster 22	5	Mitochondrial oxidative phosphorylation and mitochondrial translation	High	11	22(5), 69(3), 46(3), 209(1), 102(1), 82(1), 134(1), 79(1), 119(1), 110(1), 121(1)
Funk Interphase Cluster 37	Interphase	37	Integrator complex / mTOR / ER-Golgi	poorly	33	33	0.2424	mTOR signaling and nutrient-sensing pathway regulating cell growth and metabolism	Medium	Brieflow Interphase Cluster 43	8	Tubulin folding, microtubule cytoskeleton biogenesis, and associated quality control	High	9	43(8), 51(6), 75(6), 84(5), 50(4), 49(1), 133(1), 11(1), 67(1)
Funk Interphase Cluster 121	Interphase	121	MYC/MAX transcription regulators	poorly	22	22	0.2273	MYC-driven transcriptional regulation of cell growth and proliferation	Medium	Brieflow Interphase Cluster 190	5	MYC/MAX-driven transcriptional regulation and chromatin-mediated gene expression control	Medium	11	190(5), 91(4), 2(3), 63(2), 6(2), 127(1), 44(1), 54(1), 68(1), 184(1), 10(1)
Funk Interphase Cluster 54	Interphase	54	Vesicle trafficking (II)	poorly	30	30	0.2	Endosomal sorting and ESCRT-mediated multivesicular body (MVB) biogenesis / endolysosomal trafficking	Medium	Brieflow Interphase Cluster 107	6	ESCRT pathway and endosomal sorting of ubiquitinated cargo into multivesicular bodies (MVBs)	High	14	107(6), 179(5), 114(4), 170(3), 25(2), 17(2), 80(1), 139(1), 117(1), 8(1), 46(1), 38(1), 95(1), 60(1)
Funk Interphase Cluster 3	Interphase	3	DNA replication & damage response (V)	poorly	49	49	0.1633	DNA damage response and genome integrity maintenance	Medium	Brieflow Interphase Cluster 48	8	Mitochondrial function and cellular stress response (mitochondrial electron transport chain, apoptosis, and epithelial integrity)	Medium	13	48(8), 14(8), 18(8), 97(6), 42(6), 56(4), 172(2), 2(2), 31(1), 9(1), 6(1), 200(1), 142(1)
Funk Mitotic Cluster 205	Mitotic	205	Tubulin	well	12	12	1	Tubulin folding and microtubule biogenesis via the TRiC/CCT chaperonin complex	High	Brieflow Mitotic Cluster 12	12	Tubulin folding, microtubule biogenesis, and mitotic spindle assembly	High	1	12(12)
Funk Mitotic Cluster 11	Mitotic	11	Chromosome alignment	well	44	44	0.9091	Mitotic chromosome segregation and spindle-kinetochore attachment	High	Brieflow Mitotic Cluster 3	40	Kinetochore assembly, spindle-microtubule attachment, and mitotic chromosome segregation	High	4	3(40), 6(2), 32(1), 7(1)
Funk Mitotic Cluster 214	Mitotic	214	Augmin complex	well	9	9	0.8889	Augmin-mediated microtubule nucleation and mitotic spindle assembly	High	Brieflow Mitotic Cluster 6	8	Mitotic spindle assembly and chromosome segregation	High	2	6(8), 33(1)
Funk Mitotic Cluster 34	Mitotic	34	DNA replication (mitotic)	partially	32	31	0.7419	DNA replication initiation and S-phase genome integrity	High	Brieflow Mitotic Cluster 4	23	DNA replication initiation, fork progression, and replication-coupled repair	High	6	4(23), 2(4), 214(1), 1(1), 57(1), 85(1)
Funk Mitotic Cluster 109	Mitotic	109	ZNF335 / spindle bipolarity / gamma-tubulin	partially	23	23	0.7391	Centrosome biogenesis, centriole duplication, and mitotic spindle assembly	High	Brieflow Mitotic Cluster 33	17	Centrosome biogenesis, centriole duplication, and mitotic spindle assembly	High	2	33(17), 6(6)
Funk Mitotic Cluster 6	Mitotic	6	mRNA splicing (mitotic)	partially	48	47	0.7021	Pre-mRNA splicing / Spliceosome assembly and function	High	Brieflow Mitotic Cluster 2	33	Pre-mRNA splicing / Spliceosome assembly and function	High	2	2(33), 1(14)
Funk Mitotic Cluster 88	Mitotic	88	Proteasome (mitotic)	partially	25	23	0.5217	Ubiquitin-proteasome system (26S proteasome-mediated protein degradation)	High	Brieflow Mitotic Cluster 5	12	Ubiquitin-proteasome system and protein homeostasis in mitotic cell cycle progression	High	8	5(12), 1(4), 7(2), 127(1), 140(1), 134(1), 144(1), 4(1)
