# Supplementary material for: Brieflow: an integrated computational pipeline for high-throughput analysis of optical pooled screening data
Source: Nat Commun. 2026 May 30;17:6997. doi: 10.1038/s41467-026-73643-7 (PMC13392126; doi:10.1038/s41467-026-73643-7)
Supplement: Supplementary file 7 — Supplementary Data 5 [file 41467_2026_73643_MOESM7_ESM.xlsx]

## Sheet: Jaccard Similarity
cell_class	direction	source_label	source_process	source_confidence	source_size	target_label	target_process	target_confidence	target_size	jaccard	overlap_frac	shared_genes	fragmentation	genes_found_total	genes_missing	category
Interphase	BF→FK	Brieflow Interphase Cluster 29	60S large ribosomal subunit / cytoplasmic translation	High	42	Funk Interphase Cluster 23	Cytoplasmic translation / 60S large ribosomal subunit function	High	39	0.8837	0.9048	38	5	42	0	Strong concordance
Interphase	BF→FK	Brieflow Interphase Cluster 76	Cytokinesis and abscission	High	23	Funk Interphase Cluster 148	Cytokinesis and abscission	High	19	0.8261	0.8261	19	5	23	0	Strong concordance
Interphase	BF→FK	Brieflow Interphase Cluster 109	20S proteasome complex assembly and function	High	19	Funk Interphase Cluster 167	Ubiquitin-proteasome system: 20S proteasome assembly and proteasomal protein degradation	High	16	0.75	0.7895	15	5	19	0	Strong concordance
Interphase	BF→FK	Brieflow Interphase Cluster 36	40S ribosomal subunit biogenesis and translation initiation	High	40	Funk Interphase Cluster 66	40S ribosomal subunit biogenesis and cytoplasmic translation	High	29	0.6829	0.7	28	4	40	0	Strong concordance
Interphase	BF→FK	Brieflow Interphase Cluster 94	Pre-mRNA splicing via the spliceosome	High	21	Funk Interphase Cluster 52	Pre-mRNA splicing / Spliceosome	High	30	0.6452	0.9524	20	2	21	0	Strong concordance
Interphase	BF→FK	Brieflow Interphase Cluster 163	TRiC/CCT chaperonin-mediated protein folding of cytoskeletal proteins (tubulin and actin)	High	14	Funk Interphase Cluster 212	TRiC/CCT chaperonin-mediated protein folding (actin and tubulin folding)	High	9	0.6429	0.6429	9	6	14	0	Strong concordance
Interphase	BF→FK	Brieflow Interphase Cluster 146	COPI vesicle-mediated Golgi-ER retrograde transport and ER-Golgi vesicular trafficking	High	15	Funk Interphase Cluster 201	COPI vesicle-mediated retrograde Golgi-to-ER transport and ER-Golgi secretory pathway	High	11	0.625	0.6667	10	5	15	0	Strong concordance
Interphase	BF→FK	Brieflow Interphase Cluster 38	Integrin-mediated focal adhesion signaling and cell-ECM adhesion	High	39	Funk Interphase Cluster 29	Integrin-mediated focal adhesion signaling and cell-ECM adhesion	High	35	0.6087	0.7179	28	9	39	0	Strong concordance
Interphase	BF→FK	Brieflow Interphase Cluster 83	RNA Polymerase II transcription initiation and early elongation control (TFIID complex and NELF-mediated pausing)	High	22	Funk Interphase Cluster 192	TFIID-mediated RNA Polymerase II transcription initiation and promoter-proximal pausing regulation	High	13	0.5217	0.5455	12	10	22	0	Good concordance
Interphase	BF→FK	Brieflow Interphase Cluster 3	60S ribosomal subunit biogenesis and pre-rRNA processing	High	76	Funk Interphase Cluster 15	Ribosome biogenesis (primarily 60S large subunit assembly and maturation)	High	41	0.5195	0.5263	40	15	76	0	Good concordance
Interphase	BF→FK	Brieflow Interphase Cluster 7	Translation initiation, tRNA aminoacylation, and the integrated stress response (ISR)	High	65	Funk Interphase Cluster 14	Cytoplasmic translation and tRNA metabolism	High	41	0.493	0.5385	35	13	65	0	Good concordance
Interphase	BF→FK	Brieflow Interphase Cluster 128	26S proteasome-mediated ubiquitin-dependent protein degradation	High	17	Funk Interphase Cluster 213	26S proteasome-mediated protein degradation (19S regulatory particle)	High	9	0.4444	0.4706	8	3	17	0	Good concordance
Interphase	BF→FK	Brieflow Interphase Cluster 15	DNA replication initiation, elongation, and replication stress response	High	52	Funk Interphase Cluster 26	DNA replication and replication-coupled genome maintenance	High	37	0.4127	0.5	26	16	52	0	Good concordance
Interphase	BF→FK	Brieflow Interphase Cluster 27	RNA Polymerase I transcription and ribosomal RNA processing (ribosome biogenesis)	High	44	Funk Interphase Cluster 155	RNA Polymerase I-dependent rDNA transcription and ribosome biogenesis	High	18	0.4091	0.4091	18	11	44	0	Good concordance
Interphase	BF→FK	Brieflow Interphase Cluster 162	Cohesin complex function and cohesin-mediated chromatin organization	High	14	Funk Interphase Cluster 218	Cohesin complex function and cohesin-mediated chromatin organization	High	7	0.4	0.4286	6	6	14	0	Good concordance
Interphase	BF→FK	Brieflow Interphase Cluster 59	RNA Polymerase II transcription elongation and associated chromatin remodeling	High	28	Funk Interphase Cluster 199	RNA Polymerase II-mediated transcription	High	11	0.3929	0.3929	11	9	28	0	Good concordance
Interphase	BF→FK	Brieflow Interphase Cluster 8	Ribosome biogenesis and pre-rRNA processing (SSU processome / 40S subunit maturation)	High	64	Funk Interphase Cluster 21	Ribosome biogenesis and 40S ribosomal subunit maturation	High	39	0.3733	0.4375	28	9	64	0	Good concordance
Interphase	BF→FK	Brieflow Interphase Cluster 118	N-linked glycosylation in the endoplasmic reticulum	High	17	Funk Interphase Cluster 140	N-linked glycosylation and ER protein processing	High	20	0.3704	0.5882	10	7	17	0	Good concordance
Interphase	BF→FK	Brieflow Interphase Cluster 85	Integrator complex-mediated RNA Polymerase II transcription termination and pause-release regulation	High	22	Funk Interphase Cluster 217	Integrator complex-mediated RNA Polymerase II transcription termination	High	8	0.3636	0.3636	8	14	22	0	Good concordance
Interphase	BF→FK	Brieflow Interphase Cluster 138	Arp2/3 complex-mediated branched actin polymerization and WAVE complex signaling	High	16	Funk Interphase Cluster 184	Arp2/3-mediated branched actin polymerization and WAVE complex-dependent actin cytoskeleton regulation	High	14	0.3636	0.5	8	7	16	0	Good concordance
Interphase	BF→FK	Brieflow Interphase Cluster 17	Kinetochore assembly, centromere function, and mitotic spindle organization	High	52	Funk Interphase Cluster 95	Mitotic chromosome segregation and kinetochore-spindle attachment	High	24	0.3333	0.3654	19	17	52	0	Good concordance
Interphase	BF→FK	Brieflow Interphase Cluster 93	RNA exosome complex-mediated RNA processing and degradation	High	21	Funk Interphase Cluster 145	RNA exosome-mediated RNA degradation and surveillance	High	19	0.3333	0.4762	10	11	21	0	Good concordance
Interphase	BF→FK	Brieflow Interphase Cluster 63	Pre-mRNA splicing and RNA processing coupled with COP9 signalosome-mediated protein homeostasis	High	26	Funk Interphase Cluster 200	COP9 signalosome (CSN) complex-mediated deneddylation and ubiquitin-proteasome regulation	High	11	0.3214	0.3462	9	12	26	0	Good concordance
Interphase	BF→FK	Brieflow Interphase Cluster 49	Pre-mRNA splicing (major and minor spliceosome pathways)	High	30	Funk Interphase Cluster 39	RNA polymerase II transcription and pre-mRNA splicing	High	33	0.3125	0.5	15	10	30	0	Good concordance
Interphase	BF→FK	Brieflow Interphase Cluster 41	Nuclear pore complex (NPC) structure, assembly, and nucleocytoplasmic transport	High	36	Funk Interphase Cluster 104	Nuclear pore complex assembly and nuclear envelope organization	High	23	0.3111	0.3889	14	15	36	0	Good concordance
Interphase	BF→FK	Brieflow Interphase Cluster 58	Cullin-RING E3 ubiquitin ligase (CRL) regulation via neddylation pathway	High	28	Funk Interphase Cluster 106	Ubiquitin-proteasome system: cullin-RING ligase neddylation and 26S proteasomal degradation	High	23	0.3077	0.4286	12	12	28	0	Good concordance
Interphase	BF→FK	Brieflow Interphase Cluster 13	Pre-mRNA splicing / Spliceosome assembly and function	High	54	Funk Interphase Cluster 110	Pre-mRNA splicing / Spliceosome assembly and function	High	23	0.3051	0.3333	18	10	53	1	Good concordance
Interphase	BF→FK	Brieflow Interphase Cluster 35	RNA Polymerase II Transcription Initiation - Mediator Complex and General Transcription Factor Assembly	High	40	Funk Interphase Cluster 8	RNA Polymerase II transcription, mRNA processing, and nuclear mRNA export	High	45	0.2879	0.475	19	11	40	0	Partial match
Interphase	BF→FK	Brieflow Interphase Cluster 165	Nuclear pore complex function and nucleocytoplasmic transport	High	13	Funk Interphase Cluster 177	Nuclear pore complex function and nucleocytoplasmic transport	Medium	14	0.2857	0.4615	6	8	13	0	Partial match
Interphase	BF→FK	Brieflow Interphase Cluster 101	Cytoplasmic dynein-dynactin mediated microtubule-based intracellular transport	High	20	Funk Interphase Cluster 81	Cytoplasmic dynein-1/dynactin-mediated microtubule-based intracellular transport	High	26	0.2778	0.5	10	9	20	0	Partial match
Interphase	BF→FK	Brieflow Interphase Cluster 145	Centrosome biogenesis and centriole duplication	High	15	Funk Interphase Cluster 115	Centrosome/centriolar satellite organization and microtubule cytoskeleton integrity	High	22	0.2759	0.5333	8	5	15	0	Partial match
Interphase	BF→FK	Brieflow Interphase Cluster 52	Histone H3K4 methylation and transcriptional activation via COMPASS/SET1-MLL complexes and associated chromatin regulatory machinery	High	29	Funk Interphase Cluster 143	Chromatin remodeling and transcriptional regulation via histone modification complexes	High	19	0.2308	0.3103	9	9	29	0	Partial match
Interphase	BF→FK	Brieflow Interphase Cluster 185	mRNA nuclear export via the TREX complex and TAP/NXF1 pathway	High	11	Funk Interphase Cluster 8	RNA Polymerase II transcription, mRNA processing, and nuclear mRNA export	High	45	0.2174	0.9091	10	2	11	0	Partial match
Interphase	BF→FK	Brieflow Interphase Cluster 54	Pre-mRNA splicing / Spliceosome function	High	29	Funk Interphase Cluster 160	Pre-mRNA splicing and RNA processing	High	18	0.2051	0.2759	8	12	29	0	Partial match
Interphase	BF→FK	Brieflow Interphase Cluster 56	Telomere maintenance and protection via the shelterin complex, integrated with DNA damage response signaling	High	28	Funk Interphase Cluster 179	DNA damage response and genome stability maintenance	High	14	0.2	0.25	7	13	27	1	Partial match
Interphase	BF→FK	Brieflow Interphase Cluster 139	Nuclear pore complex function and nucleocytoplasmic transport	High	16	Funk Interphase Cluster 184	Arp2/3-mediated branched actin polymerization and WAVE complex-dependent actin cytoskeleton regulation	High	14	0.2	0.3125	5	10	16	0	Partial match
Interphase	BF→FK	Brieflow Interphase Cluster 46	Mitochondrial oxidative phosphorylation and mitochondrial gene expression	High	30	Funk Interphase Cluster 147	Mitochondrial oxidative phosphorylation and energy metabolism	High	19	0.1951	0.2667	8	15	30	0	Partial match
Interphase	BF→FK	Brieflow Interphase Cluster 186	Condensin complex-mediated chromatin organization and interphase chromosome architecture	High	11	Funk Interphase Cluster 82	Chromatin organization and nuclear architecture (condensin-mediated chromosome condensation and chromatin remodeling)	Medium	26	0.1935	0.5455	6	5	11	0	Partial match
Interphase	BF→FK	Brieflow Interphase Cluster 44	snRNA biogenesis, snRNP assembly, and pre-mRNA splicing	High	31	Funk Interphase Cluster 215	snRNA biogenesis, maturation, and snRNP assembly	High	8	0.1818	0.1935	6	18	30	1	Partial match
Interphase	BF→FK	Brieflow Interphase Cluster 84	mTORC1 signaling pathway (nutrient sensing and lysosomal activation)	High	22	Funk Interphase Cluster 161	Nonsense-mediated mRNA decay (NMD) and mRNA quality control	Medium	17	0.1818	0.2727	6	10	22	0	Partial match
Interphase	BF→FK	Brieflow Interphase Cluster 91	mRNA 3'-end processing (cleavage and polyadenylation)	High	21	Funk Interphase Cluster 157	mRNA 3'-end processing, polyadenylation, and pre-mRNA splicing	High	18	0.1818	0.2857	6	8	21	0	Partial match
Interphase	BF→FK	Brieflow Interphase Cluster 141	N6-methyladenosine (m6A) mRNA methylation	High	16	Funk Interphase Cluster 197	RNA processing and chromatin regulation affecting nuclear morphology and genome integrity	Medium	11	0.1739	0.25	4	10	16	0	Partial match
Interphase	BF→FK	Brieflow Interphase Cluster 197	N-linked glycosylation and ER protein quality control (ERAD)	High	10	Funk Interphase Cluster 44	Endoplasmic reticulum homeostasis and ER-associated degradation (ERAD) / ER quality control	Medium	31	0.1714	0.6	6	3	10	0	Partial match
Interphase	BF→FK	Brieflow Interphase Cluster 67	PI3K/AKT growth factor signaling integrated with INO80 chromatin remodeling	High	25	Funk Interphase Cluster 45	RNA Polymerase III transcription and tRNA biogenesis supporting translation and cell growth	Medium	31	0.1667	0.32	8	13	25	0	Partial match
Interphase	BF→FK	Brieflow Interphase Cluster 77	Ubiquitin-proteasome system and NFE2L1-mediated proteasome homeostasis	High	23	Funk Interphase Cluster 146	NFE2L1/NRF1-mediated proteasome homeostasis and ER-associated protein quality control via the CTLH E3 ubiquitin ligase complex	High	19	0.1667	0.2609	6	11	23	0	Partial match
Interphase	BF→FK	Brieflow Interphase Cluster 171	Anaphase-Promoting Complex/Cyclosome (APC/C)-mediated ubiquitin-dependent protein degradation	High	13	Funk Interphase Cluster 95	Mitotic chromosome segregation and kinetochore-spindle attachment	High	24	0.1562	0.3846	5	8	13	0	Partial match
Interphase	BF→FK	Brieflow Interphase Cluster 43	Tubulin folding, microtubule cytoskeleton biogenesis, and associated quality control	High	31	Funk Interphase Cluster 37	mTOR signaling and nutrient-sensing pathway regulating cell growth and metabolism	Medium	33	0.1429	0.2581	8	15	31	0	Weak match
Interphase	BF→FK	Brieflow Interphase Cluster 107	ESCRT pathway and endosomal sorting of ubiquitinated cargo into multivesicular bodies (MVBs)	High	19	Funk Interphase Cluster 54	Endosomal sorting and ESCRT-mediated multivesicular body (MVB) biogenesis / endolysosomal trafficking	Medium	30	0.1395	0.3158	6	9	19	0	Weak match
Interphase	BF→FK	Brieflow Interphase Cluster 117	V-ATPase-mediated endolysosomal acidification and vesicular trafficking	High	18	Funk Interphase Cluster 34	mTORC1 signaling and lysosomal nutrient sensing	Medium	33	0.1333	0.3333	6	11	18	0	Weak match
Interphase	BF→FK	Brieflow Interphase Cluster 61	Chromatin structure and nucleosome organization	High	27	Funk Interphase Cluster 170	Chromatin organization and histone-mediated transcriptional regulation	Medium	16	0.1316	0.1852	5	19	26	1	Weak match
Interphase	BF→FK	Brieflow Interphase Cluster 79	Histone acetylation and chromatin remodeling via HAT complexes (ATAC, MOZ/MORF)	High	22	Funk Interphase Cluster 91	Chromatin remodeling and histone acetylation-dependent transcriptional regulation	High	24	0.122	0.2273	5	14	22	0	Weak match
Interphase	BF→FK	Brieflow Interphase Cluster 121	Mitochondrial oxidative phosphorylation (OXPHOS) and mitochondrial gene expression	High	17	Funk Interphase Cluster 44	Endoplasmic reticulum homeostasis and ER-associated degradation (ERAD) / ER quality control	Medium	31	0.1163	0.2941	5	11	17	0	Weak match
Interphase	BF→FK	Brieflow Interphase Cluster 31	DNA replication stress response and replication-coupled DNA repair (Fanconi anemia/homologous recombination pathway)	High	41	Funk Interphase Cluster 26	DNA replication and replication-coupled genome maintenance	High	37	0.1143	0.1951	8	26	41	0	Weak match
Interphase	BF→FK	Brieflow Interphase Cluster 51	Vesicular trafficking and Golgi homeostasis (ER-Golgi transport, intra-Golgi retrograde transport, and endosome-lysosome fusion)	High	29	Funk Interphase Cluster 37	mTOR signaling and nutrient-sensing pathway regulating cell growth and metabolism	Medium	33	0.1071	0.2069	6	14	29	0	Weak match
Interphase	BF→FK	Brieflow Interphase Cluster 69	Mitochondrial gene expression and oxidative phosphorylation	High	24	Funk Interphase Cluster 147	Mitochondrial oxidative phosphorylation and energy metabolism	High	19	0.1026	0.1667	4	14	24	0	Weak match
Interphase	BF→FK	Brieflow Interphase Cluster 74	tRNA modification and maturation (Elongator complex-dependent wobble uridine modification pathway)	High	23	Funk Interphase Cluster 41	tRNA wobble uridine modification and translational regulation	Medium	31	0.102	0.2174	5	13	23	0	Weak match
Interphase	BF→FK	Brieflow Interphase Cluster 106	ER-to-Golgi vesicular trafficking and early secretory pathway	High	19	Funk Interphase Cluster 172	Chromatin remodeling and nuclear organization	Low	15	0.0968	0.1579	3	15	19	0	Weak match
Interphase	BF→FK	Brieflow Interphase Cluster 64	ER protein biogenesis, membrane protein insertion, and ER-to-Golgi secretory pathway homeostasis	High	25	Funk Interphase Cluster 119	ER membrane protein biogenesis and secretory pathway homeostasis	Medium	21	0.0952	0.16	4	18	25	0	Weak match
Interphase	BF→FK	Brieflow Interphase Cluster 89	NuA4 histone acetyltransferase complex-mediated chromatin remodeling and transcriptional regulation	High	21	Funk Interphase Cluster 85	Integrated stress response and translational homeostasis	Medium	26	0.093	0.1905	4	14	21	0	Weak match
Interphase	BF→FK	Brieflow Interphase Cluster 199	Iron-sulfur cluster biogenesis and cytosolic Fe-S protein assembly	High	10	Funk Interphase Cluster 179	DNA damage response and genome stability maintenance	High	14	0.0909	0.2	2	8	10	0	Weak match
Interphase	BF→FK	Brieflow Interphase Cluster 129	Mitochondrial function and oxidative phosphorylation	High	16	Funk Interphase Cluster 116	Cellular stress response and genome integrity maintenance (ER stress, nucleotide metabolism, and DNA damage signaling)	Low	22	0.0857	0.1875	3	11	16	0	Weak match
Interphase	BF→FK	Brieflow Interphase Cluster 95	Ubiquitin and ubiquitin-like protein (SUMO) conjugation pathways regulating chromatin integrity and DNA damage response	High	20	Funk Interphase Cluster 46	Cell cycle regulation through APC/C-mediated ubiquitin-dependent proteolysis and DREAM complex transcriptional control	High	31	0.0851	0.2	4	14	20	0	Weak match
Interphase	BF→FK	Brieflow Interphase Cluster 22	Mitochondrial oxidative phosphorylation and mitochondrial translation	High	46	Funk Interphase Cluster 149	Mitochondrial oxidative phosphorylation and electron transport chain	High	19	0.0833	0.1087	5	22	46	0	Weak match
Interphase	BF→FK	Brieflow Interphase Cluster 50	De novo purine biosynthesis and mTOR-driven nucleotide metabolism	High	29	Funk Interphase Cluster 108	ER-Golgi vesicular trafficking and endomembrane system organization	Medium	23	0.0833	0.1379	4	17	29	0	Weak match
Interphase	BF→FK	Brieflow Interphase Cluster 81	mRNA 3'-end processing, deadenylation, and post-transcriptional mRNA metabolism	High	22	Funk Interphase Cluster 162	Ubiquitin and ubiquitin-like protein activation and protein homeostasis	Medium	17	0.0833	0.1364	3	15	22	0	Weak match
Interphase	BF→FK	Brieflow Interphase Cluster 198	Phosphatidylethanolamine biosynthesis and ethanolamine/phospholipid metabolism	High	10	Funk Interphase Cluster 164	Phosphoinositide and inositol phosphate signaling / membrane phospholipid homeostasis	Medium	16	0.0833	0.2	2	6	9	1	Weak match
Interphase	BF→FK	Brieflow Interphase Cluster 170	SRP-dependent cotranslational protein targeting to the endoplasmic reticulum	High	13	Funk Interphase Cluster 54	Endosomal sorting and ESCRT-mediated multivesicular body (MVB) biogenesis / endolysosomal trafficking	Medium	30	0.075	0.2308	3	10	13	0	Weak match
Interphase	BF→FK	Brieflow Interphase Cluster 192	DNA damage response and checkpoint signaling	High	10	Funk Interphase Cluster 144	YAP1/Hippo signaling and mechanotransduction-regulated cell morphology	Medium	19	0.0741	0.2	2	8	10	0	Weak match
Interphase	BF→FK	Brieflow Interphase Cluster 172	Chromatin structure and DNA damage response via histone/γH2AX regulation	High	12	Funk Interphase Cluster 160	Pre-mRNA splicing and RNA processing	High	18	0.0714	0.1667	2	7	9	3	Weak match
Interphase	BF→FK	Brieflow Interphase Cluster 217	eIF5A hypusination pathway and translational control	High	7	Funk Interphase Cluster 208	DNA damage response and genome integrity maintenance	Low	9	0.0667	0.1429	1	5	7	0	Weak match
Interphase	BF→FK	Brieflow Interphase Cluster 82	DNA replication stress response and replication-coupled DNA damage signaling	High	22	Funk Interphase Cluster 60	RNA Polymerase II Transcription Initiation and Chromatin-Dependent Gene Expression Regulation	High	29	0.0625	0.1364	3	19	22	0	Weak match
Interphase	BF→FK	Brieflow Interphase Cluster 160	Mitochondrial membrane organization and homeostasis	High	14	Funk Interphase Cluster 89	Mitochondrial gene expression and mitochondrial maintenance	Medium	25	0.0541	0.1429	2	12	14	0	Weak match
Interphase	BF→FK	Brieflow Interphase Cluster 115	Autophagy and PI3K-mediated membrane trafficking	High	18	Funk Interphase Cluster 114	PIKK-dependent stress signaling and membrane/organelle homeostasis	Low	22	0.0526	0.1111	2	14	18	0	Weak match
Interphase	FK→BF	Funk Interphase Cluster 23	Cytoplasmic translation / 60S large ribosomal subunit function	High	39	Brieflow Interphase Cluster 29	60S large ribosomal subunit / cytoplasmic translation	High	42	0.8837	0.9744	38	2	39	0	Strong concordance
Interphase	FK→BF	Funk Interphase Cluster 148	Cytokinesis and abscission	High	19	Brieflow Interphase Cluster 76	Cytokinesis and abscission	High	23	0.8261	1	19	1	19	0	Strong concordance
Interphase	FK→BF	Funk Interphase Cluster 167	Ubiquitin-proteasome system: 20S proteasome assembly and proteasomal protein degradation	High	16	Brieflow Interphase Cluster 109	20S proteasome complex assembly and function	High	19	0.75	0.9375	15	2	16	0	Strong concordance
Interphase	FK→BF	Funk Interphase Cluster 66	40S ribosomal subunit biogenesis and cytoplasmic translation	High	29	Brieflow Interphase Cluster 36	40S ribosomal subunit biogenesis and translation initiation	High	40	0.6829	0.9655	28	2	29	0	Strong concordance
Interphase	FK→BF	Funk Interphase Cluster 52	Pre-mRNA splicing / Spliceosome	High	30	Brieflow Interphase Cluster 94	Pre-mRNA splicing via the spliceosome	High	21	0.6452	0.6667	20	5	30	0	Strong concordance
Interphase	FK→BF	Funk Interphase Cluster 212	TRiC/CCT chaperonin-mediated protein folding (actin and tubulin folding)	High	9	Brieflow Interphase Cluster 163	TRiC/CCT chaperonin-mediated protein folding of cytoskeletal proteins (tubulin and actin)	High	14	0.6429	1	9	1	9	0	Strong concordance
Interphase	FK→BF	Funk Interphase Cluster 201	COPI vesicle-mediated retrograde Golgi-to-ER transport and ER-Golgi secretory pathway	High	11	Brieflow Interphase Cluster 146	COPI vesicle-mediated Golgi-ER retrograde transport and ER-Golgi vesicular trafficking	High	15	0.625	0.9091	10	2	11	0	Strong concordance
Interphase	FK→BF	Funk Interphase Cluster 29	Integrin-mediated focal adhesion signaling and cell-ECM adhesion	High	35	Brieflow Interphase Cluster 38	Integrin-mediated focal adhesion signaling and cell-ECM adhesion	High	39	0.6087	0.8	28	7	35	0	Strong concordance
Interphase	FK→BF	Funk Interphase Cluster 192	TFIID-mediated RNA Polymerase II transcription initiation and promoter-proximal pausing regulation	High	13	Brieflow Interphase Cluster 83	RNA Polymerase II transcription initiation and early elongation control (TFIID complex and NELF-mediated pausing)	High	22	0.5217	0.9231	12	2	13	0	Good concordance
Interphase	FK→BF	Funk Interphase Cluster 15	Ribosome biogenesis (primarily 60S large subunit assembly and maturation)	High	41	Brieflow Interphase Cluster 3	60S ribosomal subunit biogenesis and pre-rRNA processing	High	76	0.5195	0.9756	40	2	41	0	Good concordance
Interphase	FK→BF	Funk Interphase Cluster 14	Cytoplasmic translation and tRNA metabolism	High	41	Brieflow Interphase Cluster 7	Translation initiation, tRNA aminoacylation, and the integrated stress response (ISR)	High	65	0.493	0.8537	35	3	41	0	Good concordance
Interphase	FK→BF	Funk Interphase Cluster 213	26S proteasome-mediated protein degradation (19S regulatory particle)	High	9	Brieflow Interphase Cluster 128	26S proteasome-mediated ubiquitin-dependent protein degradation	High	17	0.4444	0.8889	8	2	9	0	Good concordance
Interphase	FK→BF	Funk Interphase Cluster 26	DNA replication and replication-coupled genome maintenance	High	37	Brieflow Interphase Cluster 15	DNA replication initiation, elongation, and replication stress response	High	52	0.4127	0.7027	26	3	36	1	Good concordance
Interphase	FK→BF	Funk Interphase Cluster 155	RNA Polymerase I-dependent rDNA transcription and ribosome biogenesis	High	18	Brieflow Interphase Cluster 27	RNA Polymerase I transcription and ribosomal RNA processing (ribosome biogenesis)	High	44	0.4091	1	18	1	18	0	Good concordance
Interphase	FK→BF	Funk Interphase Cluster 218	Cohesin complex function and cohesin-mediated chromatin organization	High	7	Brieflow Interphase Cluster 162	Cohesin complex function and cohesin-mediated chromatin organization	High	14	0.4	0.8571	6	2	7	0	Good concordance
Interphase	FK→BF	Funk Interphase Cluster 199	RNA Polymerase II-mediated transcription	High	11	Brieflow Interphase Cluster 59	RNA Polymerase II transcription elongation and associated chromatin remodeling	High	28	0.3929	1	11	1	11	0	Good concordance
Interphase	FK→BF	Funk Interphase Cluster 21	Ribosome biogenesis and 40S ribosomal subunit maturation	High	39	Brieflow Interphase Cluster 8	Ribosome biogenesis and pre-rRNA processing (SSU processome / 40S subunit maturation)	High	64	0.3733	0.7179	28	8	39	0	Good concordance
Interphase	FK→BF	Funk Interphase Cluster 140	N-linked glycosylation and ER protein processing	High	20	Brieflow Interphase Cluster 118	N-linked glycosylation in the endoplasmic reticulum	High	17	0.3704	0.5	10	8	20	0	Good concordance
Interphase	FK→BF	Funk Interphase Cluster 184	Arp2/3-mediated branched actin polymerization and WAVE complex-dependent actin cytoskeleton regulation	High	14	Brieflow Interphase Cluster 138	Arp2/3 complex-mediated branched actin polymerization and WAVE complex signaling	High	16	0.3636	0.5714	8	3	14	0	Good concordance
Interphase	FK→BF	Funk Interphase Cluster 217	Integrator complex-mediated RNA Polymerase II transcription termination	High	8	Brieflow Interphase Cluster 85	Integrator complex-mediated RNA Polymerase II transcription termination and pause-release regulation	High	22	0.3636	1	8	1	8	0	Good concordance
Interphase	FK→BF	Funk Interphase Cluster 95	Mitotic chromosome segregation and kinetochore-spindle attachment	High	24	Brieflow Interphase Cluster 17	Kinetochore assembly, centromere function, and mitotic spindle organization	High	52	0.3333	0.7917	19	2	24	0	Good concordance
Interphase	FK→BF	Funk Interphase Cluster 145	RNA exosome-mediated RNA degradation and surveillance	High	19	Brieflow Interphase Cluster 93	RNA exosome complex-mediated RNA processing and degradation	High	21	0.3333	0.5263	10	8	19	0	Good concordance
Interphase	FK→BF	Funk Interphase Cluster 200	COP9 signalosome (CSN) complex-mediated deneddylation and ubiquitin-proteasome regulation	High	11	Brieflow Interphase Cluster 63	Pre-mRNA splicing and RNA processing coupled with COP9 signalosome-mediated protein homeostasis	High	26	0.3214	0.8182	9	3	11	0	Good concordance
Interphase	FK→BF	Funk Interphase Cluster 39	RNA polymerase II transcription and pre-mRNA splicing	High	33	Brieflow Interphase Cluster 49	Pre-mRNA splicing (major and minor spliceosome pathways)	High	30	0.3125	0.4545	15	9	33	0	Good concordance
Interphase	FK→BF	Funk Interphase Cluster 104	Nuclear pore complex assembly and nuclear envelope organization	High	23	Brieflow Interphase Cluster 41	Nuclear pore complex (NPC) structure, assembly, and nucleocytoplasmic transport	High	36	0.3111	0.6087	14	7	23	0	Good concordance
Interphase	FK→BF	Funk Interphase Cluster 106	Ubiquitin-proteasome system: cullin-RING ligase neddylation and 26S proteasomal degradation	High	23	Brieflow Interphase Cluster 58	Cullin-RING E3 ubiquitin ligase (CRL) regulation via neddylation pathway	High	28	0.3077	0.5217	12	4	23	0	Good concordance
Interphase	FK→BF	Funk Interphase Cluster 110	Pre-mRNA splicing / Spliceosome assembly and function	High	23	Brieflow Interphase Cluster 13	Pre-mRNA splicing / Spliceosome assembly and function	High	54	0.3051	0.7826	18	4	22	1	Good concordance
Interphase	FK→BF	Funk Interphase Cluster 138	Pre-mRNA splicing via the spliceosome (U4/U6-U5 tri-snRNP assembly and function)	High	21	Brieflow Interphase Cluster 13	Pre-mRNA splicing / Spliceosome assembly and function	High	54	0.2931	0.8095	17	3	21	0	Partial match
Interphase	FK→BF	Funk Interphase Cluster 8	RNA Polymerase II transcription, mRNA processing, and nuclear mRNA export	High	45	Brieflow Interphase Cluster 35	RNA Polymerase II Transcription Initiation - Mediator Complex and General Transcription Factor Assembly	High	40	0.2879	0.4222	19	7	45	0	Partial match
Interphase	FK→BF	Funk Interphase Cluster 81	Cytoplasmic dynein-1/dynactin-mediated microtubule-based intracellular transport	High	26	Brieflow Interphase Cluster 101	Cytoplasmic dynein-dynactin mediated microtubule-based intracellular transport	High	20	0.2778	0.3846	10	17	26	0	Partial match
Interphase	FK→BF	Funk Interphase Cluster 115	Centrosome/centriolar satellite organization and microtubule cytoskeleton integrity	High	22	Brieflow Interphase Cluster 145	Centrosome biogenesis and centriole duplication	High	15	0.2759	0.3636	8	10	22	0	Partial match
Interphase	FK→BF	Funk Interphase Cluster 112	Ribosome biogenesis (primarily 60S ribosomal subunit assembly and pre-rRNA processing)	High	22	Brieflow Interphase Cluster 3	60S ribosomal subunit biogenesis and pre-rRNA processing	High	76	0.2727	0.9545	21	2	22	0	Partial match
Interphase	FK→BF	Funk Interphase Cluster 46	Cell cycle regulation through APC/C-mediated ubiquitin-dependent proteolysis and DREAM complex transcriptional control	High	31	Brieflow Interphase Cluster 37	Transcriptional regulation via the DREAM complex and chromatin remodeling controlling cell cycle gene expression	Medium	39	0.25	0.4516	14	10	31	0	Partial match
Interphase	FK→BF	Funk Interphase Cluster 143	Chromatin remodeling and transcriptional regulation via histone modification complexes	High	19	Brieflow Interphase Cluster 52	Histone H3K4 methylation and transcriptional activation via COMPASS/SET1-MLL complexes and associated chromatin regulatory machinery	High	29	0.2308	0.4737	9	10	19	0	Partial match
Interphase	FK→BF	Funk Interphase Cluster 72	Ribosome biogenesis and rRNA processing	High	28	Brieflow Interphase Cluster 8	Ribosome biogenesis and pre-rRNA processing (SSU processome / 40S subunit maturation)	High	64	0.2267	0.6071	17	12	28	0	Partial match
Interphase	FK→BF	Funk Interphase Cluster 203	Small subunit (SSU) processome-mediated 18S rRNA biogenesis	High	11	Brieflow Interphase Cluster 27	RNA Polymerase I transcription and ribosomal RNA processing (ribosome biogenesis)	High	44	0.2222	0.9091	10	2	11	0	Partial match
Interphase	FK→BF	Funk Interphase Cluster 160	Pre-mRNA splicing and RNA processing	High	18	Brieflow Interphase Cluster 54	Pre-mRNA splicing / Spliceosome function	High	29	0.2051	0.4444	8	9	18	0	Partial match
Interphase	FK→BF	Funk Interphase Cluster 179	DNA damage response and genome stability maintenance	High	14	Brieflow Interphase Cluster 56	Telomere maintenance and protection via the shelterin complex, integrated with DNA damage response signaling	High	28	0.2	0.5	7	5	13	1	Partial match
Interphase	FK→BF	Funk Interphase Cluster 147	Mitochondrial oxidative phosphorylation and energy metabolism	High	19	Brieflow Interphase Cluster 46	Mitochondrial oxidative phosphorylation and mitochondrial gene expression	High	30	0.1951	0.4211	8	7	19	0	Partial match
Interphase	FK→BF	Funk Interphase Cluster 157	mRNA 3'-end processing, polyadenylation, and pre-mRNA splicing	High	18	Brieflow Interphase Cluster 91	mRNA 3'-end processing (cleavage and polyadenylation)	High	21	0.1818	0.3333	6	7	18	0	Partial match
Interphase	FK→BF	Funk Interphase Cluster 215	snRNA biogenesis, maturation, and snRNP assembly	High	8	Brieflow Interphase Cluster 44	snRNA biogenesis, snRNP assembly, and pre-mRNA splicing	High	31	0.1818	0.75	6	2	7	1	Partial match
Interphase	FK→BF	Funk Interphase Cluster 146	NFE2L1/NRF1-mediated proteasome homeostasis and ER-associated protein quality control via the CTLH E3 ubiquitin ligase complex	High	19	Brieflow Interphase Cluster 159	CTLH E3 ubiquitin-protein ligase complex function and protein prenylation/CAAX processing	Medium	14	0.1786	0.2632	5	6	19	0	Partial match
Interphase	FK→BF	Funk Interphase Cluster 136	40S ribosomal subunit biogenesis and 18S rRNA processing (SSU processome pathway)	High	21	Brieflow Interphase Cluster 36	40S ribosomal subunit biogenesis and translation initiation	High	40	0.1731	0.4286	9	2	21	0	Partial match
Interphase	FK→BF	Funk Interphase Cluster 60	RNA Polymerase II Transcription Initiation and Chromatin-Dependent Gene Expression Regulation	High	29	Brieflow Interphase Cluster 35	RNA Polymerase II Transcription Initiation - Mediator Complex and General Transcription Factor Assembly	High	40	0.1695	0.3448	10	12	29	0	Partial match
Interphase	FK→BF	Funk Interphase Cluster 216	Ribosome biogenesis and pre-rRNA processing (SSU processome)	High	8	Brieflow Interphase Cluster 27	RNA Polymerase I transcription and ribosomal RNA processing (ribosome biogenesis)	High	44	0.1556	0.875	7	2	8	0	Partial match
Interphase	FK→BF	Funk Interphase Cluster 91	Chromatin remodeling and histone acetylation-dependent transcriptional regulation	High	24	Brieflow Interphase Cluster 79	Histone acetylation and chromatin remodeling via HAT complexes (ATAC, MOZ/MORF)	High	22	0.122	0.2083	5	11	24	0	Weak match
Interphase	FK→BF	Funk Interphase Cluster 135	Mitochondrial gene expression and mitochondrial function	High	21	Brieflow Interphase Cluster 210	Mitochondrial gene expression and respiratory chain function	Medium	7	0.12	0.1429	3	14	21	0	Weak match
Interphase	FK→BF	Funk Interphase Cluster 185	Mitochondrial translation and oxidative phosphorylation	High	14	Brieflow Interphase Cluster 24	Mitochondrial translation and respiratory chain assembly, with secondary chromosome 6p21 locus effects	Low	47	0.1091	0.4286	6	9	14	0	Weak match
Interphase	FK→BF	Funk Interphase Cluster 214	RAB5-dependent endosomal trafficking and vesicle transport	High	8	Brieflow Interphase Cluster 2	Endolysosomal trafficking, autophagy, and vesicular transport (chromosome 17q-enriched cluster)	Low	81	0.0854	0.875	7	2	8	0	Weak match
Interphase	FK→BF	Funk Interphase Cluster 195	DNA replication licensing and replisome assembly	High	12	Brieflow Interphase Cluster 15	DNA replication initiation, elongation, and replication stress response	High	52	0.0847	0.4167	5	7	12	0	Weak match
Interphase	FK→BF	Funk Interphase Cluster 97	mRNA transcription and pre-mRNA splicing/processing	High	24	Brieflow Interphase Cluster 58	Cullin-RING E3 ubiquitin ligase (CRL) regulation via neddylation pathway	High	28	0.0833	0.1667	4	13	24	0	Weak match
Interphase	FK→BF	Funk Interphase Cluster 149	Mitochondrial oxidative phosphorylation and electron transport chain	High	19	Brieflow Interphase Cluster 22	Mitochondrial oxidative phosphorylation and mitochondrial translation	High	46	0.0833	0.2632	5	11	19	0	Weak match
Mitotic	BF→FK	Brieflow Mitotic Cluster 33	Centrosome biogenesis, centriole duplication, and mitotic spindle assembly	High	28	Funk Mitotic Cluster 109	Centrosome biogenesis, centriole duplication, and mitotic spindle assembly	High	23	0.5	0.6071	17	10	28	0	Good concordance
Mitotic	BF→FK	Brieflow Mitotic Cluster 3	Kinetochore assembly, spindle-microtubule attachment, and mitotic chromosome segregation	High	86	Funk Mitotic Cluster 11	Mitotic chromosome segregation and spindle-kinetochore attachment	High	44	0.4444	0.4651	40	27	85	1	Good concordance
Mitotic	BF→FK	Brieflow Mitotic Cluster 0	Ribosome biogenesis and rRNA processing	High	169	Funk Mitotic Cluster 0	Ribosome biogenesis and 60S ribosomal subunit assembly/maturation	High	67	0.3642	0.3728	63	33	169	0	Good concordance
Mitotic	BF→FK	Brieflow Mitotic Cluster 12	Tubulin folding, microtubule biogenesis, and mitotic spindle assembly	High	33	Funk Mitotic Cluster 205	Tubulin folding and microtubule biogenesis via the TRiC/CCT chaperonin complex	High	12	0.3636	0.3636	12	16	33	0	Good concordance
Mitotic	BF→FK	Brieflow Mitotic Cluster 2	Pre-mRNA splicing / Spliceosome assembly and function	High	99	Funk Mitotic Cluster 6	Pre-mRNA splicing / Spliceosome assembly and function	High	48	0.2895	0.3333	33	28	97	2	Partial match
Mitotic	BF→FK	Brieflow Mitotic Cluster 4	DNA replication initiation, fork progression, and replication-coupled repair	High	72	Funk Mitotic Cluster 34	DNA replication initiation and S-phase genome integrity	High	32	0.284	0.3194	23	34	72	0	Partial match
Mitotic	BF→FK	Brieflow Mitotic Cluster 6	Mitotic spindle assembly and chromosome segregation	High	40	Funk Mitotic Cluster 214	Augmin-mediated microtubule nucleation and mitotic spindle assembly	High	9	0.1951	0.2	8	15	40	0	Partial match
Mitotic	BF→FK	Brieflow Mitotic Cluster 5	Ubiquitin-proteasome system and protein homeostasis in mitotic cell cycle progression	High	55	Funk Mitotic Cluster 88	Ubiquitin-proteasome system (26S proteasome-mediated protein degradation)	High	23	0.1818	0.2182	12	25	55	0	Partial match
Mitotic	BF→FK	Brieflow Mitotic Cluster 1	Pre-mRNA splicing and RNA processing	High	133	Funk Mitotic Cluster 47	Chromatin regulation and mitotic spindle assembly	Medium	30	0.1241	0.1353	18	42	133	0	Weak match
Mitotic	BF→FK	Brieflow Mitotic Cluster 172	Ribosome biogenesis and translational control	High	17	Funk Mitotic Cluster 17	Ribosome biogenesis and small subunit (SSU) processome assembly	High	39	0.037	0.1176	2	15	17	0	Unique to source
Mitotic	FK→BF	Funk Mitotic Cluster 109	Centrosome biogenesis, centriole duplication, and mitotic spindle assembly	High	23	Brieflow Mitotic Cluster 33	Centrosome biogenesis, centriole duplication, and mitotic spindle assembly	High	28	0.5	0.7391	17	2	23	0	Good concordance
Mitotic	FK→BF	Funk Mitotic Cluster 11	Mitotic chromosome segregation and spindle-kinetochore attachment	High	44	Brieflow Mitotic Cluster 3	Kinetochore assembly, spindle-microtubule attachment, and mitotic chromosome segregation	High	86	0.4444	0.9091	40	4	44	0	Good concordance
Mitotic	FK→BF	Funk Mitotic Cluster 0	Ribosome biogenesis and 60S ribosomal subunit assembly/maturation	High	67	Brieflow Mitotic Cluster 0	Ribosome biogenesis and rRNA processing	High	169	0.3642	0.9403	63	5	67	0	Good concordance
Mitotic	FK→BF	Funk Mitotic Cluster 205	Tubulin folding and microtubule biogenesis via the TRiC/CCT chaperonin complex	High	12	Brieflow Mitotic Cluster 12	Tubulin folding, microtubule biogenesis, and mitotic spindle assembly	High	33	0.3636	1	12	1	12	0	Good concordance
Mitotic	FK→BF	Funk Mitotic Cluster 6	Pre-mRNA splicing / Spliceosome assembly and function	High	48	Brieflow Mitotic Cluster 2	Pre-mRNA splicing / Spliceosome assembly and function	High	99	0.2895	0.6875	33	2	47	1	Partial match
Mitotic	FK→BF	Funk Mitotic Cluster 34	DNA replication initiation and S-phase genome integrity	High	32	Brieflow Mitotic Cluster 4	DNA replication initiation, fork progression, and replication-coupled repair	High	72	0.284	0.7188	23	6	31	1	Partial match
Mitotic	FK→BF	Funk Mitotic Cluster 33	Pre-mRNA splicing / Spliceosome assembly and function	High	32	Brieflow Mitotic Cluster 2	Pre-mRNA splicing / Spliceosome assembly and function	High	99	0.2243	0.75	24	6	32	0	Partial match
Mitotic	FK→BF	Funk Mitotic Cluster 214	Augmin-mediated microtubule nucleation and mitotic spindle assembly	High	9	Brieflow Mitotic Cluster 6	Mitotic spindle assembly and chromosome segregation	High	40	0.1951	0.8889	8	2	9	0	Partial match
Mitotic	FK→BF	Funk Mitotic Cluster 88	Ubiquitin-proteasome system (26S proteasome-mediated protein degradation)	High	23	Brieflow Mitotic Cluster 5	Ubiquitin-proteasome system and protein homeostasis in mitotic cell cycle progression	High	55	0.1818	0.5217	12	8	23	0	Partial match
Mitotic	FK→BF	Funk Mitotic Cluster 17	Ribosome biogenesis and small subunit (SSU) processome assembly	High	39	Brieflow Mitotic Cluster 0	Ribosome biogenesis and rRNA processing	High	169	0.1304	0.6154	24	14	39	0	Weak match
Mitotic	FK→BF	Funk Mitotic Cluster 76	Pre-mRNA splicing and spliceosome function coupled to mitotic cell division	High	25	Brieflow Mitotic Cluster 6	Mitotic spindle assembly and chromosome segregation	High	40	0.1207	0.28	7	5	25	0	Weak match
Mitotic	FK→BF	Funk Mitotic Cluster 21	Ribosome biogenesis and rRNA processing	High	38	Brieflow Mitotic Cluster 0	Ribosome biogenesis and rRNA processing	High	169	0.1129	0.5526	21	15	38	0	Weak match
Mitotic	FK→BF	Funk Mitotic Cluster 94	DNA replication fork stability, S-phase progression, and mitotic chromosome integrity	High	24	Brieflow Mitotic Cluster 4	DNA replication initiation, fork progression, and replication-coupled repair	High	72	0.0549	0.2083	5	11	24	0	Weak match
Mitotic	FK→BF	Funk Mitotic Cluster 3	Mitotic chromosome condensation, spindle assembly, and cell division	High	51	Brieflow Mitotic Cluster 3	Kinetochore assembly, spindle-microtubule attachment, and mitotic chromosome segregation	High	86	0.0458	0.1176	6	37	51	0	Unique to source
Mitotic	FK→BF	Funk Mitotic Cluster 35	Ribosome biogenesis and translational machinery	High	32	Brieflow Mitotic Cluster 0	Ribosome biogenesis and rRNA processing	High	169	0.0415	0.25	8	23	32	0	Unique to source
Mitotic	FK→BF	Funk Mitotic Cluster 168	Ribosome biogenesis and rRNA processing	High	16	Brieflow Mitotic Cluster 219	Transcription regulation and cell cycle progression through RNA Polymerase II-dependent transcription	Medium	12	0.037	0.0625	1	14	16	0	Unique to source
