# Supplementary material for: Brieflow: an integrated computational pipeline for high-throughput analysis of optical pooled screening data
Source: Nat Commun. 2026 May 30;17:6997. doi: 10.1038/s41467-026-73643-7 (PMC13392126; doi:10.1038/s41467-026-73643-7)
Supplement: Supplementary file 10 — Source Data [file 41467_2026_73643_MOESM10_ESM.xlsx]

## Sheet: Legend
sheet	figure	description	source_file	notes
Fig2c	Fig. 2c	Spot detection comparison: Standard vs Spotiflow. Per-tile metrics (n=8 tiles × 2 methods). Includes Mann-Whitney U p-values table.	results/spot_calling/benchmark_results.csv
Fig2e	Fig. 2e	Segmentation benchmarking: Cellpose3 vs Cellpose4 vs StarDist. Per-tile counts and runtime.	results/segmentation/benchmark_results.csv
Fig3f	Fig. 3f	Clustering quality metrics across Leiden resolutions (k=5-15) for Brieflow Interphase. STRING F1, CORUM enrichment, KEGG enrichment.	results/cluster/enrichment/resolution_sweep.csv	Brieflow Interphase rows only
Fig5c	Fig. 5c	Pearson correlation matrix for genes in mitochondrial sub-module clusters (Brieflow ordering). Upper triangle = Brieflow PCA-based; lower triangle = Funk raw-feature-based.	results/cluster/similarity/corr_data_interphase.npz + cluster TSVs	Genes from Brieflow clusters 22, 69, 121, 129, 160 only
Fig5d	Fig. 5d	Same Pearson correlation matrix as Fig5c, reordered by Funk et al. cluster assignments.	results/cluster/similarity/corr_data_interphase.npz + cluster TSVs	Genes from Funk clusters 135, 147, 149, 185 only
Fig2b	Fig. 2b	Barcode mapping quality for plate 1. Per-well fraction of cells mapping to a single gene (heatmap).	brieflow_output/sbs/eval/mapping/P-1__cell_mapping_heatmap_one.tsv + sbs/parquets/P-1_W-*__cells.parquet	Two sections: well-level mapping fraction (top) and per-gene cell counts (bottom)
Fig2f	Fig. 2f	Phenotypic measurement quality for plate 1. Per-well min PHALLOIDIN intensity (top heatmap) and cell count (bottom heatmap).	brieflow_output/phenotype/eval/features/P-1__cell_PHALLOIDIN_min_heatmap.tsv + phenotype/eval/segmentation/P-1__cell_density_heatmap.tsv	Aggregated to per-well mean across tiles
Fig3b	Fig. 3b	Merge performance for plate 3. Per-well fraction of SBS cells matched to phenotype cells.	brieflow_output/merge/eval/P-3__sbs_to_ph_matching_rates.tsv	Aggregated to per-well mean across tiles
Fig3d	Fig. 3d	Batch effect correction: per-well feature distributions before (raw cell_*_mean) and after (PC_0–PC_9) TVN alignment. Interphase and Mitotic cells.	brieflow_output_new_plots/aggregate/eval/CeCl-Interphase_ChCo-DAPI_TUBULIN_GH2AX_PHALLOIDIN__tvn_summary.tsv	Generated by replot_eval_figures.py Section 4b. Run on Slurm before source_data.py.
SuppFig6b	Supp. Fig. 6b	Cell stage classifier training dataset composition: total annotated cells per class.	brieflow_output/classifier/training_dataset/cell_classifier_training_dataset_for_cell_stage_20260112_172158.parquet
SuppFig6c	Supp. Fig. 6c	Cell stage classifier confusion matrix: true vs predicted class counts and per-class accuracy.	brieflow_output/classifier/classifier/run_20260112_172222/models/multiclass_xgb_k50/multiclass_xgb_k50_classification_report.json	Test set (n=240). Class 0=Mitotic, Class 1=Interphase
SuppFig3a	Supp. Fig. 3a	Runtime comparison: Spotiflow vs Standard spot calling. Per-tile runtime in seconds.	results/spot_calling/benchmark_results.csv
SuppFig3b	Supp. Fig. 3b	Peak memory usage comparison: Spotiflow vs Standard. Per-tile memory in MB.	results/spot_calling/benchmark_results.csv
SuppFig3d	Supp. Fig. 3d	ISS multi-construct T7 validation: per-well barcode specificity and mapping rates.	results/iss_multi/iss_multi_summary.tsv
SuppFig4a_d	Supp. Fig. 4a-d	Segmentation method comparison: Cellpose3, Cellpose4 (CPSAM), StarDist. Per-tile cell counts and runtime.	results/segmentation/benchmark_results.csv
SuppFig4e	Supp. Fig. 4e	Runtime comparison: cp_measure vs Brieflow emulator (CP multichannel). Per-tile runtime in seconds.	results/feature_extraction/benchmark_results.csv
SuppFig4f_h	Supp. Fig. 4f-h	Feature correlation between CP Emulator and cp_measure: Pearson r per feature. Summary statistics by feature category.	results/feature_extraction/feature_correlations.csv	Summary r values only; full per-cell data available in repository
SuppFig5a	Supp. Fig. 5a	Cell counts at each merge pipeline stage (aggregate across all wells/plates).	results/merge/snakemake_benchmark_results.csv	Aggregated from per-well benchmark results
SuppFig5b_c	Supp. Fig. 5b-c	Spatial distribution of matched/unmatched cells: per-region match rates.	results/merge/overlap_analysis.csv
SuppFig7a	Supp. Fig. 7a	Clustering quality metrics at ideal k: STRING F1, CORUM enrichment, KEGG enrichment for Brieflow, Funk, and Shuffled control.	results/cluster/enrichment/ideal_comparison.csv
SuppFig7b_c	Supp. Fig. 7b-c	MozzareLLM annotation quality: high-confidence cluster percentages and mean genes per cluster by classification category.	results/cluster/mozzarellm/summary_table.tsv
SuppFig8a	Supp. Fig. 8a	Cluster preservation analysis: 15 Funk-highlighted clusters tracked through Brieflow re-clustering. Preservation fraction and tier.	results/cluster/validation/cluster_tracking.tsv	highlighted_in == 'text' rows (15 clusters)
SuppFig8b	Supp. Fig. 8b	Gene redistribution from fragmented Funk clusters into Brieflow clusters (Sankey/alluvial source data).	results/cluster/validation/redistribution_detail.tsv
SuppFig9a	Supp. Fig. 9a	Brieflow-unique clusters: clusters with no strong Jaccard match in Funk (jaccard < 0.1), ranked by best match score.	results/cluster/overlap/bf_to_fk_interphase.tsv	Filtered to Brieflow-unique clusters (best jaccard < 0.1)
SuppFig9b	Supp. Fig. 9b	Funk-unique clusters: clusters with no strong Jaccard match in Brieflow (jaccard < 0.1), ranked by best match score.	results/cluster/overlap/fk_to_bf_interphase.tsv	Filtered to Funk-unique clusters (best jaccard < 0.1)

## Sheet: Fig2b
section	well	fraction_single_gene	gene_name	cell_count
well_mapping_fraction	A1	0.6354
well_mapping_fraction	A2	0.6097
well_mapping_fraction	A3	0.6235
well_mapping_fraction	B1	0.6321
well_mapping_fraction	B2	0.6115
well_mapping_fraction	B3	0.6083
per_gene_cell_count			CTDNEP1	3248
per_gene_cell_count			CEP350	3064
per_gene_cell_count			MRPL51	2938
per_gene_cell_count			INTS8	2860
per_gene_cell_count			MPRIP	2817
per_gene_cell_count			FOXM1	2789
per_gene_cell_count			RIC1	2772
per_gene_cell_count			CHMP4C	2768
per_gene_cell_count			LIN37	2749
per_gene_cell_count			DACT3	2747
per_gene_cell_count			ARPC4-TTLL3	2738
per_gene_cell_count			MARS1	2737
per_gene_cell_count			ALS2CL	2734
per_gene_cell_count			STARD8	2708
per_gene_cell_count			CRYGB	2694
per_gene_cell_count			RICTOR	2665
per_gene_cell_count			UFSP2	2656
per_gene_cell_count			MTERF3	2655
per_gene_cell_count			PSG8	2652
per_gene_cell_count			COQ2	2631
per_gene_cell_count			PWP1	2621
per_gene_cell_count			VDAC2	2608
per_gene_cell_count			BRD7	2607
per_gene_cell_count			CSNK2A1	2588
per_gene_cell_count			OR3A3	2563
per_gene_cell_count			SNRPB2	2551
per_gene_cell_count			RTCB	2538
per_gene_cell_count			SULT2B1	2537
per_gene_cell_count			TMEM242	2534
per_gene_cell_count			DOCK6	2532
per_gene_cell_count			PILRA	2532
per_gene_cell_count			RNASEH2B	2530
per_gene_cell_count			HBS1L	2529
per_gene_cell_count			FGFR1OP	2523
per_gene_cell_count			ARMH3	2517
per_gene_cell_count			NPIPB13	2511
per_gene_cell_count			ZNF486	2511
per_gene_cell_count			TM2D2	2499
per_gene_cell_count			QRSL1	2496
per_gene_cell_count			HUWE1	2493
per_gene_cell_count			DDX19B	2485
per_gene_cell_count			DHX29	2482
per_gene_cell_count			MUC16	2469
per_gene_cell_count			CMYA5	2461
per_gene_cell_count			CRELD1	2460
per_gene_cell_count			TMEM130	2457
per_gene_cell_count			NBEAL1	2453
per_gene_cell_count			VWA7	2450
per_gene_cell_count			PQBP1	2448
per_gene_cell_count			PSMG1	2441
per_gene_cell_count			SDHB	2441
per_gene_cell_count			CCND2	2439
per_gene_cell_count			ITGA4	2437
per_gene_cell_count			CXorf56	2437
per_gene_cell_count			ZNF100	2429
per_gene_cell_count			RSPH4A	2425
per_gene_cell_count			RAD1	2421
per_gene_cell_count			AAGAB	2405
per_gene_cell_count			ITGA3	2400
per_gene_cell_count			GPR179	2399
per_gene_cell_count			CIAPIN1	2396
per_gene_cell_count			DHX36	2391
per_gene_cell_count			MBTPS2	2390
per_gene_cell_count			RTL10	2389
per_gene_cell_count			PCED1A	2385
per_gene_cell_count			ZBTB39	2384
per_gene_cell_count			EIF3H	2384
per_gene_cell_count			FMO1	2382
per_gene_cell_count			NDUFB3	2381
per_gene_cell_count			FBXW7	2380
per_gene_cell_count			FLCN	2373
per_gene_cell_count			CNOT9	2370
per_gene_cell_count			GJD4	2368
per_gene_cell_count			ELP5	2354
per_gene_cell_count			MICU1	2350
per_gene_cell_count			SLC9B1	2349
per_gene_cell_count			TM9SF2	2345
per_gene_cell_count			DLG4	2344
per_gene_cell_count			RAP2A	2343
per_gene_cell_count			DDX52	2343
per_gene_cell_count			PRAMEF11	2340
per_gene_cell_count			RPS6KA1	2338
per_gene_cell_count			PI4KB	2338
per_gene_cell_count			ORC5	2337
per_gene_cell_count			PMF1	2333
per_gene_cell_count			GATB	2327
per_gene_cell_count			METAP2	2323
per_gene_cell_count			COX10	2322
per_gene_cell_count			ZNF674	2318
per_gene_cell_count			CLPTM1	2315
per_gene_cell_count			UBALD1	2313
per_gene_cell_count			NDUFS2	2313
per_gene_cell_count			KIF13B	2310
per_gene_cell_count			ZBTB4	2310
per_gene_cell_count			EFR3A	2309
per_gene_cell_count			RB1CC1	2308
per_gene_cell_count			ZNF431	2300
per_gene_cell_count			ZNF526	2297
per_gene_cell_count			MRPS15	2291
per_gene_cell_count			OGFR	2291
per_gene_cell_count			RFWD3	2290
per_gene_cell_count			NCOR1	2289
per_gene_cell_count			IFNLR1	2288
per_gene_cell_count			COPS8	2285
per_gene_cell_count			LSP1	2284
per_gene_cell_count			ARHGEF28	2283
per_gene_cell_count			SLC1A5	2283
per_gene_cell_count			FAM104B	2283
per_gene_cell_count			PER2	2280
per_gene_cell_count			ANKS6	2279
per_gene_cell_count			EIF1AD	2278
per_gene_cell_count			SIMC1	2277
per_gene_cell_count			CALM3	2275
per_gene_cell_count			IWS1	2274
per_gene_cell_count			KRT2	2274
per_gene_cell_count			ILF2	2264
per_gene_cell_count			CMTR2	2263
per_gene_cell_count			BRAF	2262
per_gene_cell_count			EGR2	2261
per_gene_cell_count			TOE1	2260
per_gene_cell_count			COQ3	2259
per_gene_cell_count			ALG12	2259
per_gene_cell_count			EFL1	2257
per_gene_cell_count			LRRC3C	2254
per_gene_cell_count			SRRT	2254
per_gene_cell_count			DDX42	2252
per_gene_cell_count			CRYBB3	2252
per_gene_cell_count			ABCB10	2245
per_gene_cell_count			ASCC3	2236
per_gene_cell_count			SLC30A9	2236
per_gene_cell_count			CERT1	2233
per_gene_cell_count			PTMA	2233
per_gene_cell_count			OR4D1	2232
per_gene_cell_count			DDX1	2231
per_gene_cell_count			NMNAT1	2227
per_gene_cell_count			NFE2L2	2220
per_gene_cell_count			UGP2	2218
per_gene_cell_count			TERT	2216
per_gene_cell_count			RPL22	2213
per_gene_cell_count			UBE2H	2211
per_gene_cell_count			ING3	2210
per_gene_cell_count			CASC3	2207
per_gene_cell_count			MRPS6	2207
per_gene_cell_count			UBASH3A	2206
per_gene_cell_count			FAM210A	2205
per_gene_cell_count			CEBPZ	2204
per_gene_cell_count			CHTF8	2200
per_gene_cell_count			SCAF8	2200
per_gene_cell_count			PHB	2194
per_gene_cell_count			SHLD1	2194
per_gene_cell_count			IQCN	2193
per_gene_cell_count			ATP8B3	2191
per_gene_cell_count			RASGRP1	2189
per_gene_cell_count			CYB561A3	2186
per_gene_cell_count			SEC23IP	2181
per_gene_cell_count			SQLE	2180
per_gene_cell_count			ANP32B	2179
per_gene_cell_count			ZNF691	2178
per_gene_cell_count			FUS	2175
per_gene_cell_count			DAXX	2174
per_gene_cell_count			SLC25A3	2173
per_gene_cell_count			ZNF718	2169
per_gene_cell_count			SDHD	2168
per_gene_cell_count			COP1	2165
per_gene_cell_count			WDR55	2165
per_gene_cell_count			SFR1	2165
per_gene_cell_count			APC	2165
per_gene_cell_count			SRCAP	2164
per_gene_cell_count			FBXL17	2162
per_gene_cell_count			KRTAP5-11	2160
per_gene_cell_count			TIAL1	2160
per_gene_cell_count			CYCS	2159
per_gene_cell_count			SGMS1	2156
per_gene_cell_count			MSH5	2153
per_gene_cell_count			MUC20	2152
per_gene_cell_count			PLEKHH1	2152
per_gene_cell_count			ZW10	2151
per_gene_cell_count			KCNJ12	2150
per_gene_cell_count			CDH5	2148
per_gene_cell_count			GTF3C3	2147
per_gene_cell_count			ZEB2	2145
per_gene_cell_count			IPO5	2144
per_gene_cell_count			CCP110	2144
per_gene_cell_count			INTS13	2144
per_gene_cell_count			PIK3CG	2144
per_gene_cell_count			GCLC	2144
per_gene_cell_count			MIS12	2142
per_gene_cell_count			TXNL4B	2141
per_gene_cell_count			MYLK2	2141
per_gene_cell_count			CDKL2	2140
per_gene_cell_count			FAIM	2138
per_gene_cell_count			MRPL22	2136
per_gene_cell_count			SMCR8	2132
per_gene_cell_count			PPP2CA	2132
per_gene_cell_count			CTC1	2131
per_gene_cell_count			UVRAG	2131
per_gene_cell_count			ZBED2	2129
per_gene_cell_count			TBC1D17	2127
per_gene_cell_count			CD101	2126
per_gene_cell_count			KLHL7	2126
per_gene_cell_count			ZC3H7B	2125
per_gene_cell_count			SMG7	2124
per_gene_cell_count			CARNMT1	2124
per_gene_cell_count			EMC3	2123
per_gene_cell_count			MVK	2122
per_gene_cell_count			DSN1	2121
per_gene_cell_count			SURF1	2119
per_gene_cell_count			SLC35D1	2117
per_gene_cell_count			DIPK1A	2117
per_gene_cell_count			TPR	2116
per_gene_cell_count			MDM4	2115
per_gene_cell_count			HDAC3	2114
per_gene_cell_count			UBA5	2113
per_gene_cell_count			OR7G1	2110
per_gene_cell_count			MEF2B	2110
per_gene_cell_count			KRTAP19-8	2106
per_gene_cell_count			TRIM41	2103
per_gene_cell_count			NUDCD3	2102
per_gene_cell_count			C7orf50	2102
per_gene_cell_count			BAP1	2101
per_gene_cell_count			MAPK1	2100
per_gene_cell_count			TAF15	2098
per_gene_cell_count			ANKHD1-EIF4EBP3	2097
per_gene_cell_count			MRTO4	2097
per_gene_cell_count			LAMTOR3	2097
per_gene_cell_count			MRPS27	2097
per_gene_cell_count			ACSL4	2095
per_gene_cell_count			DHX35	2093
per_gene_cell_count			ARID4B	2091
per_gene_cell_count			HAO2	2090
per_gene_cell_count			SDHC	2088
per_gene_cell_count			SMG9	2085
per_gene_cell_count			EDC4	2084
per_gene_cell_count			UBE2N	2083
per_gene_cell_count			TRIM24	2083
per_gene_cell_count			TFB1M	2083
per_gene_cell_count			UBE2T	2083
per_gene_cell_count			LURAP1L	2081
per_gene_cell_count			PAN2	2081
per_gene_cell_count			PIGX	2080
per_gene_cell_count			ZBTB9	2079
per_gene_cell_count			ATP6V0A1	2079
per_gene_cell_count			RIOX2	2079
per_gene_cell_count			RPRD1A	2079
per_gene_cell_count			GGPS1	2076
per_gene_cell_count			FRG1	2074
per_gene_cell_count			DCTN5	2073
per_gene_cell_count			METTL14	2072
per_gene_cell_count			SH3BP1	2071
per_gene_cell_count			POLR2J2	2071
per_gene_cell_count			RNASEK	2069
per_gene_cell_count			TUBE1	2068
per_gene_cell_count			GANAB	2067
per_gene_cell_count			nontargeting_AATCTTACTCG	2066
per_gene_cell_count			MCM3	2065
per_gene_cell_count			WARS1	2064
per_gene_cell_count			NDUFAF7	2064
per_gene_cell_count			PRMT7	2063
per_gene_cell_count			RBM10	2063
per_gene_cell_count			ABHD13	2061
per_gene_cell_count			PPIE	2061
per_gene_cell_count			MAPK14	2061
per_gene_cell_count			NVL	2059
per_gene_cell_count			ORC4	2059
per_gene_cell_count			SLC26A10	2059
per_gene_cell_count			CPSF7	2059
per_gene_cell_count			PIAS1	2059
per_gene_cell_count			ATXN10	2057
per_gene_cell_count			RFK	2055
per_gene_cell_count			ASNS	2053
per_gene_cell_count			SNHG32	2051
per_gene_cell_count			MMS19	2051
per_gene_cell_count			CD22	2051
per_gene_cell_count			FBXW12	2051
per_gene_cell_count			CYB5R4	2050
per_gene_cell_count			ZBTB8OS	2049
per_gene_cell_count			EXOC5	2048
per_gene_cell_count			RER1	2047
per_gene_cell_count			MFSD14A	2047
per_gene_cell_count			GOLGA6L9	2046
per_gene_cell_count			ZNF445	2046
per_gene_cell_count			OR4K1	2045
per_gene_cell_count			ACOT12	2044
per_gene_cell_count			ARID1A	2043
per_gene_cell_count			NSD1	2042
per_gene_cell_count			PELO	2040
per_gene_cell_count			RNF41	2039
per_gene_cell_count			FNTA	2036
per_gene_cell_count			SAP130	2035
per_gene_cell_count			AGPAT5	2031
per_gene_cell_count			UBQLN4	2031
per_gene_cell_count			PBXIP1	2030
per_gene_cell_count			OR2T5	2030
per_gene_cell_count			KCTD21	2029
per_gene_cell_count			UBE2K	2029
per_gene_cell_count			PPIL2	2029
per_gene_cell_count			ZBTB47	2026
per_gene_cell_count			CELF1	2026
per_gene_cell_count			INTS12	2025
per_gene_cell_count			PPCS	2025
per_gene_cell_count			IGBP1	2024
per_gene_cell_count			HTT	2024
per_gene_cell_count			TAF6L	2023
per_gene_cell_count			ARMC9	2022
per_gene_cell_count			SLC22A25	2021
per_gene_cell_count			OVGP1	2021
per_gene_cell_count			WDR44	2020
per_gene_cell_count			SLC2A1	2020
per_gene_cell_count			SEC23B	2019
per_gene_cell_count			VBP1	2018
per_gene_cell_count			MRPS10	2017
per_gene_cell_count			NFYB	2016
per_gene_cell_count			CR1L	2016
per_gene_cell_count			TAF13	2015
per_gene_cell_count			SMIM29	2014
per_gene_cell_count			BCL9L	2013
per_gene_cell_count			RAD17	2013
per_gene_cell_count			CTNNB1	2013
per_gene_cell_count			MIOS	2012
per_gene_cell_count			MECR	2012
per_gene_cell_count			SLC25A51	2008
per_gene_cell_count			FAM186A	2007
per_gene_cell_count			YIPF5	2007
per_gene_cell_count			TRIM73	2006
per_gene_cell_count			ASS1	2006
per_gene_cell_count			OR7G3	2006
per_gene_cell_count			URI1	2006
per_gene_cell_count			WDHD1	2005
per_gene_cell_count			GAS2L2	2005
per_gene_cell_count			SCPEP1	2005
per_gene_cell_count			GPS1	2002
per_gene_cell_count			ARHGEF5	2002
per_gene_cell_count			RTKN	2000
per_gene_cell_count			TUBA3D	1999
per_gene_cell_count			ZNF85	1999
per_gene_cell_count			TRAPPC11	1998
per_gene_cell_count			UNC5B	1998
per_gene_cell_count			NUBPL	1997
per_gene_cell_count			AAAS	1996
per_gene_cell_count			FDXR	1996
per_gene_cell_count			PHF2	1996
per_gene_cell_count			GLP2R	1994
per_gene_cell_count			PRAMEF9	1993
per_gene_cell_count			KRI1	1992
per_gene_cell_count			EIF4A1	1992
per_gene_cell_count			USP1	1992
per_gene_cell_count			GZMH	1992
per_gene_cell_count			CCDC58	1992
per_gene_cell_count			CCER2	1990
per_gene_cell_count			PEX26	1990
per_gene_cell_count			GOSR2	1990
per_gene_cell_count			TPM2	1989
per_gene_cell_count			ZPBP2	1988
per_gene_cell_count			TSFM	1988
per_gene_cell_count			SUCLG1	1988
per_gene_cell_count			DDX46	1988
per_gene_cell_count			LINGO4	1987
per_gene_cell_count			FOLR3	1987
per_gene_cell_count			NRBP1	1986
per_gene_cell_count			OR51I2	1985
per_gene_cell_count			BNIP1	1985
per_gene_cell_count			ATP5MF-PTCD1	1985
per_gene_cell_count			COG5	1985
per_gene_cell_count			GABPB1	1984
per_gene_cell_count			PTPRU	1982
per_gene_cell_count			DTHD1	1981
per_gene_cell_count			ZNF714	1981
per_gene_cell_count			WDR73	1980
per_gene_cell_count			TPRKB	1980
per_gene_cell_count			ZNF383	1979
per_gene_cell_count			MAU2	1979
per_gene_cell_count			HAPLN2	1978
per_gene_cell_count			GDI2	1978
per_gene_cell_count			BCAS3	1978
per_gene_cell_count			AMY1B	1978
per_gene_cell_count			PRKAR1A	1976
per_gene_cell_count			UBTF	1976
per_gene_cell_count			NCAPD2	1975
per_gene_cell_count			DOHH	1973
per_gene_cell_count			INPP5K	1973
per_gene_cell_count			ZNF333	1971
per_gene_cell_count			CCDC61	1971
per_gene_cell_count			GTF2H2	1971
per_gene_cell_count			RARRES2	1971
per_gene_cell_count			GBF1	1971
per_gene_cell_count			EPN3	1971
per_gene_cell_count			MED31	1971
per_gene_cell_count			nontargeting_CTAATCACGAC	1970
per_gene_cell_count			RAB10	1969
per_gene_cell_count			CDCA4	1968
per_gene_cell_count			PREX1	1968
per_gene_cell_count			DPY19L2	1967
per_gene_cell_count			ZC3H11A	1966
per_gene_cell_count			SLIRP	1965
per_gene_cell_count			HNRNPR	1965
per_gene_cell_count			MRPL39	1965
per_gene_cell_count			EIF4G2	1964
per_gene_cell_count			TSSK4	1963
per_gene_cell_count			VPS4B	1961
per_gene_cell_count			COMT	1960
per_gene_cell_count			EXT1	1960
per_gene_cell_count			PHC1	1960
per_gene_cell_count			NPC1L1	1960
per_gene_cell_count			SRM	1960
per_gene_cell_count			REXO2	1959
per_gene_cell_count			AGPS	1958
per_gene_cell_count			CLTB	1958
per_gene_cell_count			TRMT6	1956
per_gene_cell_count			CNN2	1956
per_gene_cell_count			HSPA8	1956
per_gene_cell_count			DBNL	1956
per_gene_cell_count			ZWILCH	1956
per_gene_cell_count			PMPCB	1955
per_gene_cell_count			OR4N2	1955
per_gene_cell_count			TSSC4	1954
per_gene_cell_count			MRPL30	1954
per_gene_cell_count			MCM9	1951
per_gene_cell_count			UGCG	1950
per_gene_cell_count			USP17L12	1949
per_gene_cell_count			LMAN2	1949
per_gene_cell_count			HNRNPA2B1	1949
per_gene_cell_count			HNRNPCL1	1948
per_gene_cell_count			SLC38A5	1948
per_gene_cell_count			NDC1	1948
per_gene_cell_count			PEX12	1947
per_gene_cell_count			ITGB5	1947
per_gene_cell_count			LRRC37A2	1947
per_gene_cell_count			OSBP	1946
per_gene_cell_count			CBLB	1944
per_gene_cell_count			KIAA1614	1944
per_gene_cell_count			CHP1	1944
per_gene_cell_count			DKC1	1944
per_gene_cell_count			HCRTR1	1943
per_gene_cell_count			MAGED4	1942
per_gene_cell_count			EXOC8	1942
per_gene_cell_count			LMO7	1940
per_gene_cell_count			RGPD4	1940
per_gene_cell_count			GMEB1	1940
per_gene_cell_count			FARSB	1939
per_gene_cell_count			MCM7	1938
per_gene_cell_count			FH	1937
per_gene_cell_count			KRT6A	1937
per_gene_cell_count			RNF31	1937
per_gene_cell_count			CUL1	1933
per_gene_cell_count			NBPF3	1932
per_gene_cell_count			TMED2	1931
per_gene_cell_count			MTIF2	1931
per_gene_cell_count			GFPT1	1931
per_gene_cell_count			PPP1CC	1930
per_gene_cell_count			RPIA	1930
per_gene_cell_count			NDUFA5	1929
per_gene_cell_count			EMC2	1928
per_gene_cell_count			COPS3	1928
per_gene_cell_count			PTP4A2	1928
per_gene_cell_count			CDK6	1927
per_gene_cell_count			STXBP3	1927
per_gene_cell_count			SEC16A	1926
per_gene_cell_count			RPS27L	1926
per_gene_cell_count			VPS37A	1926
per_gene_cell_count			SLC6A6	1926
per_gene_cell_count			RASGRP2	1924
per_gene_cell_count			TEAD2	1923
per_gene_cell_count			GNPNAT1	1923
per_gene_cell_count			C3orf38	1921
per_gene_cell_count			MRPL12	1920
per_gene_cell_count			MUS81	1920
per_gene_cell_count			SYNC	1920
per_gene_cell_count			NDUFA4	1920
per_gene_cell_count			WAC	1920
per_gene_cell_count			ANP32E	1919
per_gene_cell_count			INO80B	1919
per_gene_cell_count			NMD3	1919
per_gene_cell_count			ELP4	1918
per_gene_cell_count			PSME1	1918
per_gene_cell_count			RUNX1	1918
per_gene_cell_count			NDRG3	1918
per_gene_cell_count			ATP1B3	1918
per_gene_cell_count			BRCA2	1915
per_gene_cell_count			ZNF69	1915
per_gene_cell_count			RBMX2	1915
per_gene_cell_count			ATF7IP	1914
per_gene_cell_count			ANKRD52	1914
per_gene_cell_count			MNAT1	1913
per_gene_cell_count			TTF1	1913
per_gene_cell_count			ARFRP1	1912
per_gene_cell_count			RPAIN	1912
per_gene_cell_count			HDAC8	1911
per_gene_cell_count			BAG2	1911
per_gene_cell_count			CTAGE1	1911
per_gene_cell_count			TAGLN	1910
per_gene_cell_count			ERICH6B	1908
per_gene_cell_count			NUP37	1908
per_gene_cell_count			DDOST	1908
per_gene_cell_count			EXOSC8	1907
per_gene_cell_count			IREB2	1907
per_gene_cell_count			EXOC4	1906
per_gene_cell_count			UBE2D3	1906
per_gene_cell_count			AQP7	1905
per_gene_cell_count			DHRS4	1905
per_gene_cell_count			TEX101	1905
per_gene_cell_count			CALD1	1904
per_gene_cell_count			ATXN2	1904
per_gene_cell_count			FKBPL	1903
per_gene_cell_count			TIMM17A	1903
per_gene_cell_count			USP17L21	1903
per_gene_cell_count			GABPA	1902
per_gene_cell_count			KEAP1	1901
per_gene_cell_count			MRPL2	1901
per_gene_cell_count			KLF7	1901
per_gene_cell_count			SMARCA5	1900
per_gene_cell_count			DENND2C	1900
per_gene_cell_count			RBM48	1900
per_gene_cell_count			TNKS	1899
per_gene_cell_count			ZFHX2	1899
per_gene_cell_count			GINS4	1899
per_gene_cell_count			OR4A47	1898
per_gene_cell_count			RNF214	1897
per_gene_cell_count			C4orf19	1897
per_gene_cell_count			EAPP	1896
per_gene_cell_count			IPO13	1896
per_gene_cell_count			WDR48	1896
per_gene_cell_count			GLMN	1895
per_gene_cell_count			HNRNPCL4	1895
per_gene_cell_count			GDF5OS	1895
per_gene_cell_count			ZNF658	1894
per_gene_cell_count			DHFR2	1894
per_gene_cell_count			MYOC	1893
per_gene_cell_count			CPEB1	1893
per_gene_cell_count			DLD	1892
per_gene_cell_count			AHCYL1	1891
per_gene_cell_count			CS	1890
per_gene_cell_count			PLA2G4E	1890
per_gene_cell_count			UBA6	1890
per_gene_cell_count			EED	1890
per_gene_cell_count			TGS1	1890
per_gene_cell_count			MEF2D	1889
per_gene_cell_count			FNBP4	1889
per_gene_cell_count			ARMH1	1888
per_gene_cell_count			TNPO2	1888
per_gene_cell_count			ADAM11	1888
per_gene_cell_count			DHX30	1887
per_gene_cell_count			ETNK2	1885
per_gene_cell_count			PACS1	1883
per_gene_cell_count			SET	1883
per_gene_cell_count			TSC1	1883
per_gene_cell_count			SARNP	1883
per_gene_cell_count			SDAD1	1882
per_gene_cell_count			DIMT1	1882
per_gene_cell_count			CORO6	1881
per_gene_cell_count			SLC35A1	1880
per_gene_cell_count			PLAC8	1879
per_gene_cell_count			ZC3H18	1879
per_gene_cell_count			RARS1	1878
per_gene_cell_count			AP3D1	1877
per_gene_cell_count			ESCO2	1877
per_gene_cell_count			SCFD1	1877
per_gene_cell_count			AGXT	1876
per_gene_cell_count			FBXW9	1876
per_gene_cell_count			KIF20B	1876
per_gene_cell_count			HSPA13	1876
per_gene_cell_count			ZNF322	1874
per_gene_cell_count			BOD1L1	1873
per_gene_cell_count			SRPK3	1873
per_gene_cell_count			MYH9	1873
per_gene_cell_count			RBIS	1872
per_gene_cell_count			CCAR2	1872
per_gene_cell_count			NSF	1871
per_gene_cell_count			TSSK3	1871
per_gene_cell_count			KBTBD2	1870
per_gene_cell_count			PNPT1	1870
per_gene_cell_count			PPARGC1B	1870
per_gene_cell_count			MON1B	1868
per_gene_cell_count			PTCHD4	1868
per_gene_cell_count			NDUFB5	1868
per_gene_cell_count			DCAF13	1867
per_gene_cell_count			NOC3L	1867
per_gene_cell_count			SLC39A7	1866
per_gene_cell_count			CAPN9	1866
per_gene_cell_count			TAF10	1866
per_gene_cell_count			CIR1	1866
per_gene_cell_count			SETDB1	1866
per_gene_cell_count			MST1	1865
per_gene_cell_count			CCNT1	1865
per_gene_cell_count			CNIH4	1865
per_gene_cell_count			SCAF11	1865
per_gene_cell_count			SETD5	1863
per_gene_cell_count			MAST4	1862
per_gene_cell_count			DDX19A	1862
per_gene_cell_count			DHRSX	1861
per_gene_cell_count			TSEN2	1860
per_gene_cell_count			TRPM7	1859
per_gene_cell_count			GCOM1	1859
per_gene_cell_count			EXOC1	1859
per_gene_cell_count			NUP188	1858
per_gene_cell_count			CACNB3	1857
per_gene_cell_count			SAAL1	1857
per_gene_cell_count			ZCCHC7	1857
per_gene_cell_count			TYW1B	1856
per_gene_cell_count			EIF2B3	1856
per_gene_cell_count			CMIP	1856
per_gene_cell_count			TTC37	1856
per_gene_cell_count			PYROXD1	1855
per_gene_cell_count			UBAC2	1855
per_gene_cell_count			NXT1	1855
per_gene_cell_count			TMED10	1855
per_gene_cell_count			RABGAP1L	1854
per_gene_cell_count			FAM25A	1853
per_gene_cell_count			COX7B	1853
per_gene_cell_count			RHOA	1853
per_gene_cell_count			RLF	1852
per_gene_cell_count			POTEE	1852
per_gene_cell_count			COG7	1852
per_gene_cell_count			RAB6D	1852
per_gene_cell_count			GRB2	1852
per_gene_cell_count			SPRR2D	1851
per_gene_cell_count			BRPF1	1850
per_gene_cell_count			DPH6	1850
per_gene_cell_count			KRTAP10-4	1850
per_gene_cell_count			TSEN15	1850
per_gene_cell_count			BMS1	1850
per_gene_cell_count			FNTB	1849
per_gene_cell_count			BTBD9	1849
per_gene_cell_count			NRDC	1849
per_gene_cell_count			SMC5	1848
per_gene_cell_count			NDUFB9	1847
per_gene_cell_count			EMC1	1847
per_gene_cell_count			CAPZB	1845
per_gene_cell_count			LEO1	1845
per_gene_cell_count			TPI1	1845
per_gene_cell_count			MRPS36	1844
per_gene_cell_count			CCDC144A	1844
per_gene_cell_count			FECH	1844
per_gene_cell_count			XRCC2	1844
per_gene_cell_count			MAD1L1	1843
per_gene_cell_count			PTAR1	1843
per_gene_cell_count			POLD3	1843
per_gene_cell_count			PRDX1	1843
per_gene_cell_count			LIPM	1843
per_gene_cell_count			PAK1IP1	1841
per_gene_cell_count			TMEM41B	1841
per_gene_cell_count			CEACAM5	1841
per_gene_cell_count			FDFT1	1841
per_gene_cell_count			ATP5F1C	1841
per_gene_cell_count			PAPOLA	1840
per_gene_cell_count			SLC5A9	1840
per_gene_cell_count			CTNNBL1	1839
per_gene_cell_count			CHD8	1839
per_gene_cell_count			NFU1	1839
per_gene_cell_count			RNF115	1839
per_gene_cell_count			APEX2	1839
per_gene_cell_count			ATAD5	1838
per_gene_cell_count			PHF23	1837
per_gene_cell_count			TIMM8A	1837
per_gene_cell_count			ATP2C1	1836
per_gene_cell_count			PMM2	1836
per_gene_cell_count			GTF2E1	1836
per_gene_cell_count			C12orf56	1835
per_gene_cell_count			ZNF133	1835
per_gene_cell_count			SPATC1	1835
per_gene_cell_count			CCNF	1834
per_gene_cell_count			MEPE	1834
per_gene_cell_count			TVP23C	1834
per_gene_cell_count			FARS2	1834
per_gene_cell_count			ANTXRL	1834
per_gene_cell_count			TMX1	1834
per_gene_cell_count			CEP152	1833
per_gene_cell_count			SSU72	1833
per_gene_cell_count			EEF1B2	1833
per_gene_cell_count			RAB11FIP4	1833
per_gene_cell_count			TPM3	1833
per_gene_cell_count			UBXN1	1832
per_gene_cell_count			MRPS25	1832
per_gene_cell_count			EPC1	1832
per_gene_cell_count			EIF3K	1831
per_gene_cell_count			HERC2	1830
per_gene_cell_count			MNT	1830
per_gene_cell_count			RAD23B	1830
per_gene_cell_count			VPS52	1830
per_gene_cell_count			NAMPT	1828
per_gene_cell_count			PCM1	1828
per_gene_cell_count			NDUFA10	1827
per_gene_cell_count			POM121C	1827
per_gene_cell_count			ABL1	1826
per_gene_cell_count			ALDOC	1826
per_gene_cell_count			KIF6	1826
per_gene_cell_count			RXRB	1826
per_gene_cell_count			SLC35G3	1825
per_gene_cell_count			MAK16	1824
per_gene_cell_count			DENND2A	1823
per_gene_cell_count			PSME2	1823
per_gene_cell_count			SMC3	1822
per_gene_cell_count			TCEAL4	1820
per_gene_cell_count			GRK2	1820
per_gene_cell_count			AFF2	1820
per_gene_cell_count			SGCE	1819
per_gene_cell_count			PRKRA	1819
per_gene_cell_count			SLC39A4	1819
per_gene_cell_count			ELMO2	1819
per_gene_cell_count			YWHAZ	1819
per_gene_cell_count			SURF4	1818
per_gene_cell_count			PPP1R7	1818
per_gene_cell_count			OGA	1818
per_gene_cell_count			PRUNE1	1818
per_gene_cell_count			NAA10	1818
per_gene_cell_count			CPSF4	1817
per_gene_cell_count			UBE2R2	1817
per_gene_cell_count			METTL3	1817
per_gene_cell_count			TEF	1817
per_gene_cell_count			POLR3F	1816
per_gene_cell_count			UQCRC2	1816
per_gene_cell_count			TUBD1	1816
per_gene_cell_count			H2AC17	1816
per_gene_cell_count			DDX3X	1816
per_gene_cell_count			EIF5A	1815
per_gene_cell_count			FERMT2	1814
per_gene_cell_count			PCDHA4	1814
per_gene_cell_count			VPS45	1813
per_gene_cell_count			LRRC32	1813
per_gene_cell_count			H2AZ1	1813
per_gene_cell_count			NDUFA7	1813
per_gene_cell_count			MRPL36	1812
per_gene_cell_count			SHB	1812
per_gene_cell_count			RAB39A	1811
per_gene_cell_count			YTHDF2	1810
per_gene_cell_count			ZNF253	1810
per_gene_cell_count			CKAP2	1810
per_gene_cell_count			TOPBP1	1810
per_gene_cell_count			ERCC1	1809
per_gene_cell_count			CACNA1S	1809
per_gene_cell_count			SEC61A2	1809
per_gene_cell_count			DYNC1LI2	1809
per_gene_cell_count			PIAS4	1808
per_gene_cell_count			ACSL3	1808
per_gene_cell_count			RITA1	1807
per_gene_cell_count			TP53I3	1807
per_gene_cell_count			TEX29	1807
per_gene_cell_count			SLAMF9	1806
per_gene_cell_count			IRX6	1805
per_gene_cell_count			SNAP91	1805
per_gene_cell_count			MAFK	1805
per_gene_cell_count			CDC37	1804
per_gene_cell_count			CDIPT	1803
per_gene_cell_count			MICB	1803
per_gene_cell_count			NDUFB7	1803
per_gene_cell_count			USP7	1802
per_gene_cell_count			MRPL10	1802
per_gene_cell_count			WDR26	1801
per_gene_cell_count			TRMT61A	1801
per_gene_cell_count			SASS6	1801
per_gene_cell_count			ME2	1801
per_gene_cell_count			TAZ	1800
per_gene_cell_count			MON2	1799
per_gene_cell_count			ATP6V1F	1799
per_gene_cell_count			C9orf78	1799
per_gene_cell_count			IMPDH1	1799
per_gene_cell_count			SLC25A25	1799
per_gene_cell_count			KIAA1671	1798
per_gene_cell_count			NME5	1798
per_gene_cell_count			CCDC36	1798
per_gene_cell_count			RPF2	1798
per_gene_cell_count			TEX10	1798
per_gene_cell_count			MARCHF6	1798
per_gene_cell_count			UBE2L3	1797
per_gene_cell_count			FCN2	1796
per_gene_cell_count			PTP4A1	1796
per_gene_cell_count			GFM2	1796
per_gene_cell_count			ZFP57	1796
per_gene_cell_count			ANKRD31	1795
per_gene_cell_count			NT5C3B	1795
per_gene_cell_count			DYNC1I2	1794
per_gene_cell_count			ATP6V1D	1793
per_gene_cell_count			PRG4	1792
per_gene_cell_count			NUP58	1792
per_gene_cell_count			RPUSD4	1792
per_gene_cell_count			TUBB3	1792
per_gene_cell_count			CHD1	1791
per_gene_cell_count			MDC1	1791
per_gene_cell_count			LIG3	1791
per_gene_cell_count			CDC34	1790
per_gene_cell_count			METAP1	1790
per_gene_cell_count			ELMOD3	1790
per_gene_cell_count			POTED	1790
per_gene_cell_count			MED27	1790
per_gene_cell_count			EXOSC4	1790
per_gene_cell_count			SINHCAF	1790
per_gene_cell_count			WASL	1789
per_gene_cell_count			HAAO	1789
per_gene_cell_count			PEX6	1789
per_gene_cell_count			STX18	1789
per_gene_cell_count			ERBIN	1789
per_gene_cell_count			PPA2	1788
per_gene_cell_count			NAT8	1788
per_gene_cell_count			VPS29	1787
per_gene_cell_count			TREML2	1787
per_gene_cell_count			USP37	1786
per_gene_cell_count			PCP2	1786
per_gene_cell_count			COA6	1786
per_gene_cell_count			CBLL1	1786
per_gene_cell_count			STX5	1786
per_gene_cell_count			STRN3	1786
per_gene_cell_count			COX14	1785
per_gene_cell_count			EPS15L1	1785
per_gene_cell_count			DYNLT1	1784
per_gene_cell_count			ALMS1	1784
per_gene_cell_count			SERF1B	1784
per_gene_cell_count			C14orf93	1784
per_gene_cell_count			HSPB8	1783
per_gene_cell_count			SHOC2	1783
per_gene_cell_count			TESK1	1782
per_gene_cell_count			TUBB4A	1781
per_gene_cell_count			KANSL3	1781
per_gene_cell_count			CKAP2L	1780
per_gene_cell_count			MRM2	1780
per_gene_cell_count			FANCE	1780
per_gene_cell_count			EAF1	1780
per_gene_cell_count			ANAPC15	1779
per_gene_cell_count			ZNF738	1778
per_gene_cell_count			nontargeting_GCGCACAATCC	1778
per_gene_cell_count			OR10C1	1778
per_gene_cell_count			CHMP5	1777
per_gene_cell_count			KIF18B	1776
per_gene_cell_count			EPC2	1776
per_gene_cell_count			MRPL42	1775
per_gene_cell_count			OR8A1	1775
per_gene_cell_count			HIP1	1775
per_gene_cell_count			NDUFS1	1775
per_gene_cell_count			NDUFS5	1774
per_gene_cell_count			POU2F2	1773
per_gene_cell_count			TIMM9	1773
per_gene_cell_count			DUT	1773
per_gene_cell_count			CPT1A	1773
per_gene_cell_count			USP4	1773
per_gene_cell_count			HIVEP3	1772
per_gene_cell_count			CEP135	1771
per_gene_cell_count			MYH7B	1771
per_gene_cell_count			RPAP1	1771
per_gene_cell_count			AEBP1	1770
per_gene_cell_count			DDX17	1769
per_gene_cell_count			TEAD4	1768
per_gene_cell_count			TTLL11	1768
per_gene_cell_count			GLI1	1767
per_gene_cell_count			DBF4	1767
per_gene_cell_count			GPATCH4	1767
per_gene_cell_count			HMBS	1766
per_gene_cell_count			RNF25	1766
per_gene_cell_count			MYO1G	1765
per_gene_cell_count			LCMT1	1765
per_gene_cell_count			SMARCC1	1764
per_gene_cell_count			GRHL2	1764
per_gene_cell_count			CHMP3	1764
per_gene_cell_count			CDR2L	1763
per_gene_cell_count			SDHAF4	1763
per_gene_cell_count			RBX1	1762
per_gene_cell_count			FLOT1	1762
per_gene_cell_count			MRPL9	1762
per_gene_cell_count			PFKL	1762
per_gene_cell_count			ANKS1A	1762
per_gene_cell_count			MRPL58	1761
per_gene_cell_count			MARK2	1761
per_gene_cell_count			PFDN4	1761
per_gene_cell_count			LAIR1	1760
per_gene_cell_count			NCR2	1760
per_gene_cell_count			TNNT1	1760
per_gene_cell_count			MYRIP	1760
per_gene_cell_count			ALG6	1760
per_gene_cell_count			CAND1	1760
per_gene_cell_count			PEX11B	1760
per_gene_cell_count			KBTBD11	1760
per_gene_cell_count			CBFA2T3	1759
per_gene_cell_count			STXBP1	1757
per_gene_cell_count			GTF2H2C	1756
per_gene_cell_count			PDCD2L	1756
per_gene_cell_count			TAF4	1754
per_gene_cell_count			LMNB1	1754
per_gene_cell_count			TRAPPC2B	1754
per_gene_cell_count			NTF4	1754
per_gene_cell_count			UFD1	1754
per_gene_cell_count			ZNHIT1	1753
per_gene_cell_count			AKAP17A	1753
per_gene_cell_count			OR7A10	1753
per_gene_cell_count			MRPL14	1753
per_gene_cell_count			NFATC4	1751
per_gene_cell_count			VWA8	1750
per_gene_cell_count			CRK	1750
per_gene_cell_count			CENPE	1750
per_gene_cell_count			SGF29	1750
per_gene_cell_count			WARS2	1749
per_gene_cell_count			CLK3	1748
per_gene_cell_count			SMAGP	1748
per_gene_cell_count			SSB	1747
per_gene_cell_count			NELFCD	1747
per_gene_cell_count			CNOT4	1746
per_gene_cell_count			NOTCH2	1746
per_gene_cell_count			NSMCE1	1746
per_gene_cell_count			TRMT5	1746
per_gene_cell_count			HUS1	1745
per_gene_cell_count			SKAP1	1745
per_gene_cell_count			NKTR	1744
per_gene_cell_count			TRAPPC3	1744
per_gene_cell_count			TADA2B	1743
per_gene_cell_count			MEMO1	1743
per_gene_cell_count			ALAD	1743
per_gene_cell_count			NOSIP	1743
per_gene_cell_count			HARS1	1743
per_gene_cell_count			ETNK1	1743
per_gene_cell_count			GOLGA6A	1743
per_gene_cell_count			KANSL2	1742
per_gene_cell_count			KCNJ15	1741
per_gene_cell_count			ATP6V0E1	1741
per_gene_cell_count			MYT1L	1741
per_gene_cell_count			INTS14	1741
per_gene_cell_count			EIF5AL1	1740
per_gene_cell_count			WDR12	1740
per_gene_cell_count			ZNF468	1740
per_gene_cell_count			ICMT	1739
per_gene_cell_count			CHCHD4	1739
per_gene_cell_count			WDR7	1739
per_gene_cell_count			DDX59	1739
per_gene_cell_count			UQCRB	1739
per_gene_cell_count			LAD1	1738
per_gene_cell_count			CAPRIN1	1738
per_gene_cell_count			SPTSSA	1737
per_gene_cell_count			DYRK1A	1737
per_gene_cell_count			TFG	1737
per_gene_cell_count			RAB6A	1737
per_gene_cell_count			DARS2	1736
per_gene_cell_count			PALB2	1736
per_gene_cell_count			WDR54	1736
per_gene_cell_count			COX7C	1735
per_gene_cell_count			DHFR	1735
per_gene_cell_count			SEMA3F	1734
per_gene_cell_count			MPI	1734
per_gene_cell_count			FADS2	1733
per_gene_cell_count			EIF4E	1733
per_gene_cell_count			NGLY1	1732
per_gene_cell_count			SLC5A1	1732
per_gene_cell_count			ZNF763	1731
per_gene_cell_count			MYL6B	1731
per_gene_cell_count			NUDT21	1730
per_gene_cell_count			ACTL6A	1730
per_gene_cell_count			CMPK1	1730
per_gene_cell_count			ARID5A	1730
per_gene_cell_count			EGLN2	1730
per_gene_cell_count			TOP1	1730
per_gene_cell_count			DEPDC1	1729
per_gene_cell_count			ATP13A1	1729
per_gene_cell_count			MAPRE1	1728
per_gene_cell_count			GLRX3	1728
per_gene_cell_count			COPS6	1727
per_gene_cell_count			ZNF728	1727
per_gene_cell_count			SMARCAL1	1727
per_gene_cell_count			ITGAX	1727
per_gene_cell_count			CDC42EP2	1727
per_gene_cell_count			C6orf132	1726
per_gene_cell_count			PIP5K1A	1726
per_gene_cell_count			TSPAN31	1726
per_gene_cell_count			CFB	1725
per_gene_cell_count			TRIM43	1724
per_gene_cell_count			SLC35G6	1724
per_gene_cell_count			NASP	1724
per_gene_cell_count			DYNLL1	1724
per_gene_cell_count			SIRPA	1723
per_gene_cell_count			THAP1	1723
per_gene_cell_count			AP3B1	1723
per_gene_cell_count			WRAP73	1723
per_gene_cell_count			NCAPG2	1723
per_gene_cell_count			NEFM	1723
per_gene_cell_count			PPP2R2A	1723
per_gene_cell_count			DENR	1722
per_gene_cell_count			NRAS	1722
per_gene_cell_count			MAP3K7	1722
per_gene_cell_count			ITGA9	1722
per_gene_cell_count			SCUBE1	1722
per_gene_cell_count			CHM	1722
per_gene_cell_count			FOXK1	1721
per_gene_cell_count			AGT	1721
per_gene_cell_count			RBP3	1720
per_gene_cell_count			GNA11	1719
per_gene_cell_count			OR4D2	1719
per_gene_cell_count			FANCC	1719
per_gene_cell_count			LSG1	1718
per_gene_cell_count			UFL1	1718
per_gene_cell_count			TADA2A	1718
per_gene_cell_count			ZNF638	1718
per_gene_cell_count			GNB2	1718
per_gene_cell_count			SGPL1	1717
per_gene_cell_count			ABCA3	1717
per_gene_cell_count			ANKRD36B	1717
per_gene_cell_count			ZC3HC1	1717
per_gene_cell_count			NUDC	1717
per_gene_cell_count			MED12	1715
per_gene_cell_count			FOXE3	1715
per_gene_cell_count			SNX17	1714
per_gene_cell_count			HMCES	1714
per_gene_cell_count			CD19	1714
per_gene_cell_count			EEF1E1	1714
per_gene_cell_count			PDCL3	1714
per_gene_cell_count			METTL16	1714
per_gene_cell_count			TRNT1	1714
per_gene_cell_count			RAD51B	1714
per_gene_cell_count			KDM2B	1713
per_gene_cell_count			ZC3H8	1713
per_gene_cell_count			DPH3	1713
per_gene_cell_count			CTAGE4	1713
per_gene_cell_count			PCMTD2	1713
per_gene_cell_count			FANCG	1712
per_gene_cell_count			LIPT1	1712
per_gene_cell_count			BATF2	1711
per_gene_cell_count			ZWINT	1711
per_gene_cell_count			TEDC1	1711
per_gene_cell_count			BCAP31	1711
per_gene_cell_count			RBBP8	1710
per_gene_cell_count			RTF2	1710
per_gene_cell_count			GNAQ	1710
per_gene_cell_count			XRCC4	1710
per_gene_cell_count			ARMC6	1710
per_gene_cell_count			EPHA5	1708
per_gene_cell_count			CLUH	1708
per_gene_cell_count			ZNF33B	1708
per_gene_cell_count			CREB3L4	1707
per_gene_cell_count			NFRKB	1707
per_gene_cell_count			MRPL21	1707
per_gene_cell_count			ZP1	1706
per_gene_cell_count			ZYX	1706
per_gene_cell_count			PYGB	1706
per_gene_cell_count			GPRIN2	1706
per_gene_cell_count			RNF181	1705
per_gene_cell_count			XRN1	1705
per_gene_cell_count			HSP90B1	1705
per_gene_cell_count			MTRNR2L8	1705
per_gene_cell_count			VPS41	1704
per_gene_cell_count			NAF1	1704
per_gene_cell_count			ILF3	1703
per_gene_cell_count			COPE	1702
per_gene_cell_count			IL12RB2	1702
per_gene_cell_count			KPNA2	1702
per_gene_cell_count			MRGPRX1	1701
per_gene_cell_count			DPH5	1701
per_gene_cell_count			MRPS17	1700
per_gene_cell_count			POGZ	1700
per_gene_cell_count			GFM1	1700
per_gene_cell_count			SDHA	1699
per_gene_cell_count			LAS1L	1699
per_gene_cell_count			ALG8	1698
per_gene_cell_count			OSGEP	1698
per_gene_cell_count			SARDH	1698
per_gene_cell_count			KDM5C	1698
per_gene_cell_count			DRG1	1698
per_gene_cell_count			MCM4	1697
per_gene_cell_count			ZDHHC7	1697
per_gene_cell_count			ANKRD35	1697
per_gene_cell_count			ADGRG1	1696
per_gene_cell_count			SH3GL1	1696
per_gene_cell_count			WDR62	1696
per_gene_cell_count			PPP1R15A	1695
per_gene_cell_count			RPL36A	1695
per_gene_cell_count			DNAJA3	1695
per_gene_cell_count			RNF20	1694
per_gene_cell_count			SACM1L	1694
per_gene_cell_count			GATAD1	1694
per_gene_cell_count			ACTG2	1693
per_gene_cell_count			AHCY	1693
per_gene_cell_count			PPFIA4	1693
per_gene_cell_count			CCDC22	1693
per_gene_cell_count			MRPS18C	1692
per_gene_cell_count			GTF2E2	1692
per_gene_cell_count			SRP19	1691
per_gene_cell_count			MRGBP	1691
per_gene_cell_count			OR2T29	1691
per_gene_cell_count			VPS13D	1690
per_gene_cell_count			POLR3D	1689
per_gene_cell_count			SNRNP35	1689
per_gene_cell_count			HSD17B4	1689
per_gene_cell_count			ACTL7A	1688
per_gene_cell_count			AGBL4	1688
per_gene_cell_count			TRPV2	1688
per_gene_cell_count			HNRNPF	1688
per_gene_cell_count			STAG2	1687
per_gene_cell_count			SELENOW	1686
per_gene_cell_count			SLC4A1	1686
per_gene_cell_count			PRLHR	1685
per_gene_cell_count			TTI2	1685
per_gene_cell_count			WDR59	1685
per_gene_cell_count			TIMM23	1685
per_gene_cell_count			USP6	1684
per_gene_cell_count			OXSM	1684
per_gene_cell_count			ATXN1	1684
per_gene_cell_count			CCT8	1684
per_gene_cell_count			MAML1	1683
per_gene_cell_count			FAM122A	1682
per_gene_cell_count			FBXW11	1682
per_gene_cell_count			HAMP	1682
per_gene_cell_count			RBCK1	1682
per_gene_cell_count			RAB3A	1681
per_gene_cell_count			SMC6	1681
per_gene_cell_count			ZPR1	1681
per_gene_cell_count			OS9	1681
per_gene_cell_count			HSD11B2	1681
per_gene_cell_count			ATP1A2	1681
per_gene_cell_count			EZR	1680
per_gene_cell_count			NCOR2	1680
per_gene_cell_count			FUBP1	1680
per_gene_cell_count			MYL9	1679
per_gene_cell_count			NOLC1	1679
per_gene_cell_count			RBM5	1679
per_gene_cell_count			HSD3B1	1679
per_gene_cell_count			TTC14	1679
per_gene_cell_count			TP53TG3D	1679
per_gene_cell_count			NCAN	1678
per_gene_cell_count			CTDSP2	1678
per_gene_cell_count			BCAM	1678
per_gene_cell_count			PDSS2	1677
per_gene_cell_count			USP17L13	1677
per_gene_cell_count			TMEM189	1677
per_gene_cell_count			UBE3D	1677
per_gene_cell_count			GOLGA8B	1676
per_gene_cell_count			TMEM208	1676
per_gene_cell_count			DUSP22	1676
per_gene_cell_count			IMMT	1676
per_gene_cell_count			DOCK7	1675
per_gene_cell_count			DRG2	1675
per_gene_cell_count			GLS	1675
per_gene_cell_count			nontargeting_AAGGCAATTTA	1675
per_gene_cell_count			PCNT	1675
per_gene_cell_count			SPNS1	1675
per_gene_cell_count			KRR1	1675
per_gene_cell_count			LSM14A	1675
per_gene_cell_count			EBNA1BP2	1674
per_gene_cell_count			NIP7	1674
per_gene_cell_count			WAPL	1674
per_gene_cell_count			VPS8	1674
per_gene_cell_count			TMEM189-UBE2V1	1673
per_gene_cell_count			POU2AF1	1672
per_gene_cell_count			BAG6	1671
per_gene_cell_count			NTF3	1671
per_gene_cell_count			ZC3H10	1670
per_gene_cell_count			MATR3	1670
per_gene_cell_count			WDR24	1670
per_gene_cell_count			GRSF1	1669
per_gene_cell_count			CAST	1669
per_gene_cell_count			ART5	1669
per_gene_cell_count			MOG	1669
per_gene_cell_count			C16orf72	1668
per_gene_cell_count			ROPN1L	1668
per_gene_cell_count			SLC29A1	1668
per_gene_cell_count			ATG2A	1668
per_gene_cell_count			FRG2C	1667
per_gene_cell_count			EIF2B1	1667
per_gene_cell_count			SKP1	1667
per_gene_cell_count			ORC2	1667
per_gene_cell_count			NAA20	1667
per_gene_cell_count			RNF103-CHMP3	1666
per_gene_cell_count			PCID2	1666
per_gene_cell_count			SLC31A1	1666
per_gene_cell_count			RXRA	1665
per_gene_cell_count			EIF2B5	1665
per_gene_cell_count			RSAD1	1665
per_gene_cell_count			ZFP91	1665
per_gene_cell_count			JAZF1	1664
per_gene_cell_count			EPRS1	1664
per_gene_cell_count			GNL3	1664
per_gene_cell_count			BRIP1	1663
per_gene_cell_count			PPP6R3	1663
per_gene_cell_count			DHDDS	1663
per_gene_cell_count			SUPT7L	1663
per_gene_cell_count			NGRN	1662
per_gene_cell_count			MATK	1662
per_gene_cell_count			DICER1	1662
per_gene_cell_count			PIGW	1661
per_gene_cell_count			EMC4	1661
per_gene_cell_count			ATRX	1661
per_gene_cell_count			PEX14	1660
per_gene_cell_count			TNS3	1660
per_gene_cell_count			TULP1	1660
per_gene_cell_count			NDUFAB1	1660
per_gene_cell_count			ATP6AP2	1659
per_gene_cell_count			BBS9	1658
per_gene_cell_count			METTL15	1657
per_gene_cell_count			KRT78	1657
per_gene_cell_count			STT3A	1657
per_gene_cell_count			SLC39A5	1657
per_gene_cell_count			LIMS1	1656
per_gene_cell_count			GLE1	1656
per_gene_cell_count			SUGP1	1656
per_gene_cell_count			CHST8	1656
per_gene_cell_count			CSE1L	1656
per_gene_cell_count			TMEM199	1655
per_gene_cell_count			ARHGEF35	1655
per_gene_cell_count			LRCH4	1655
per_gene_cell_count			FRG2	1655
per_gene_cell_count			LONP1	1653
per_gene_cell_count			PRAMEF12	1653
per_gene_cell_count			ATP6V1A	1653
per_gene_cell_count			ADNP	1653
per_gene_cell_count			UTP15	1653
per_gene_cell_count			MMACHC	1653
per_gene_cell_count			FBXO11	1652
per_gene_cell_count			PTCD1	1652
per_gene_cell_count			CCDC180	1651
per_gene_cell_count			NYNRIN	1650
per_gene_cell_count			DNAJC22	1650
per_gene_cell_count			nontargeting_GGGTATTAGCA	1650
per_gene_cell_count			AMDHD2	1649
per_gene_cell_count			ARNTL2	1649
per_gene_cell_count			UROD	1649
per_gene_cell_count			EXOSC10	1649
per_gene_cell_count			SLC16A3	1647
per_gene_cell_count			API5	1647
per_gene_cell_count			RRP7A	1647
per_gene_cell_count			OR5L2	1646
per_gene_cell_count			SNAPC1	1646
per_gene_cell_count			PPME1	1645
per_gene_cell_count			ABCG1	1644
per_gene_cell_count			IKZF1	1643
per_gene_cell_count			SIK3	1643
per_gene_cell_count			ANKRD13C	1643
per_gene_cell_count			GNAZ	1643
per_gene_cell_count			LAMC3	1642
per_gene_cell_count			GNG5	1642
per_gene_cell_count			PDXK	1642
per_gene_cell_count			ZFP36	1642
per_gene_cell_count			DYNC1LI1	1642
per_gene_cell_count			YBEY	1641
per_gene_cell_count			MBTD1	1640
per_gene_cell_count			NDUFS7	1640
per_gene_cell_count			PTDSS1	1640
per_gene_cell_count			DNAH10	1639
per_gene_cell_count			ALDH18A1	1639
per_gene_cell_count			ADAR	1638
per_gene_cell_count			PDGFRA	1638
per_gene_cell_count			TOMM70	1637
per_gene_cell_count			MED24	1637
per_gene_cell_count			VRTN	1637
per_gene_cell_count			NBPF6	1636
per_gene_cell_count			RPTOR	1636
per_gene_cell_count			CRX	1636
per_gene_cell_count			RBBP4	1636
per_gene_cell_count			SCRIB	1635
per_gene_cell_count			GTF3C4	1635
per_gene_cell_count			KRT31	1635
per_gene_cell_count			NOCT	1635
per_gene_cell_count			TDGF1	1634
per_gene_cell_count			SCGB1C1	1634
per_gene_cell_count			NCKAP1	1634
per_gene_cell_count			FAM161B	1633
per_gene_cell_count			USP8	1633
per_gene_cell_count			OR1E2	1633
per_gene_cell_count			TRIM33	1633
per_gene_cell_count			COMMD4	1633
per_gene_cell_count			SNAPC2	1632
per_gene_cell_count			ELAC2	1632
per_gene_cell_count			GIGYF2	1632
per_gene_cell_count			CFAP298	1632
per_gene_cell_count			PPP4R2	1631
per_gene_cell_count			KAT14	1631
per_gene_cell_count			GPSM3	1631
per_gene_cell_count			OLFML3	1631
per_gene_cell_count			SDF2L1	1630
per_gene_cell_count			RCC1	1630
per_gene_cell_count			DGKE	1629
per_gene_cell_count			SPATA31A6	1629
per_gene_cell_count			TMEM97	1628
per_gene_cell_count			CLASRP	1627
per_gene_cell_count			PRAMEF20	1627
per_gene_cell_count			POTEC	1627
per_gene_cell_count			SPOCD1	1627
per_gene_cell_count			CBFB	1627
per_gene_cell_count			OR8I2	1627
per_gene_cell_count			KCNA10	1627
per_gene_cell_count			ACBD3	1626
per_gene_cell_count			SUPT16H	1626
per_gene_cell_count			TOP3A	1626
per_gene_cell_count			YARS1	1626
per_gene_cell_count			FAM189B	1625
per_gene_cell_count			UBC	1625
per_gene_cell_count			TSEN54	1624
per_gene_cell_count			CFL1	1624
per_gene_cell_count			ZNF506	1623
per_gene_cell_count			LDB1	1623
per_gene_cell_count			BRMS1	1623
per_gene_cell_count			PHF20	1623
per_gene_cell_count			SAMD4A	1623
per_gene_cell_count			ZNF574	1623
per_gene_cell_count			VMP1	1623
per_gene_cell_count			MGA	1623
per_gene_cell_count			NLE1	1622
per_gene_cell_count			SCD	1622
per_gene_cell_count			ANAPC7	1622
per_gene_cell_count			GAGE12J	1621
per_gene_cell_count			EIF4B	1621
per_gene_cell_count			NUFIP2	1621
per_gene_cell_count			TP53BP1	1620
per_gene_cell_count			SLC4A2	1620
per_gene_cell_count			SHMT1	1620
per_gene_cell_count			CAB39	1620
per_gene_cell_count			KCNJ4	1620
per_gene_cell_count			SRP72	1620
per_gene_cell_count			NSRP1	1619
per_gene_cell_count			RARS2	1619
per_gene_cell_count			QRFP	1619
per_gene_cell_count			MTHFD1L	1619
per_gene_cell_count			MYBBP1A	1619
per_gene_cell_count			NPIPB5	1619
per_gene_cell_count			COG1	1618
per_gene_cell_count			ARGFX	1618
per_gene_cell_count			NSA2	1618
per_gene_cell_count			POLE3	1617
per_gene_cell_count			DCAF4	1617
per_gene_cell_count			LGALS9B	1617
per_gene_cell_count			PPP1R18	1617
per_gene_cell_count			MED6	1617
per_gene_cell_count			PLXNB3	1616
per_gene_cell_count			MEX3C	1616
per_gene_cell_count			CPEB2	1615
per_gene_cell_count			PIGV	1615
per_gene_cell_count			SSX4B	1614
per_gene_cell_count			nontargeting_ATCCAGATCAC	1614
per_gene_cell_count			VMA21	1614
per_gene_cell_count			DHX33	1614
per_gene_cell_count			COPS4	1614
per_gene_cell_count			USHBP1	1614
per_gene_cell_count			NLRP13	1614
per_gene_cell_count			MTFMT	1614
per_gene_cell_count			POTEH	1614
per_gene_cell_count			NR4A2	1613
per_gene_cell_count			ZNF629	1613
per_gene_cell_count			ZFP64	1613
per_gene_cell_count			TMA7	1612
per_gene_cell_count			TOP1MT	1611
per_gene_cell_count			ATP2B1	1611
per_gene_cell_count			LRP4	1610
per_gene_cell_count			VARS2	1610
per_gene_cell_count			PPP4R3A	1610
per_gene_cell_count			TUBB2A	1610
per_gene_cell_count			FETUB	1609
per_gene_cell_count			CT45A7	1609
per_gene_cell_count			SLC23A3	1608
per_gene_cell_count			COL2A1	1608
per_gene_cell_count			ZNF675	1608
per_gene_cell_count			ZNF185	1608
per_gene_cell_count			TOMM40	1608
per_gene_cell_count			IER3IP1	1608
per_gene_cell_count			TAF1C	1607
per_gene_cell_count			COA5	1607
per_gene_cell_count			OR6C6	1607
per_gene_cell_count			STAB1	1607
per_gene_cell_count			TMEM230	1606
per_gene_cell_count			IRF8	1606
per_gene_cell_count			GARS1	1606
per_gene_cell_count			EHMT1	1605
per_gene_cell_count			EMSY	1605
per_gene_cell_count			ATP6V1C1	1605
per_gene_cell_count			KDM4A	1605
per_gene_cell_count			DDX41	1604
per_gene_cell_count			NDUFV2	1604
per_gene_cell_count			CENPF	1603
per_gene_cell_count			SMURF2	1603
per_gene_cell_count			RBM12	1603
per_gene_cell_count			BTF3L4	1603
per_gene_cell_count			WASHC2C	1602
per_gene_cell_count			FAM50A	1602
per_gene_cell_count			UBE2A	1602
per_gene_cell_count			CD8A	1602
per_gene_cell_count			NLRP2	1602
per_gene_cell_count			MED10	1601
per_gene_cell_count			MARCHF5	1601
per_gene_cell_count			JMJD1C	1601
per_gene_cell_count			METTL17	1600
per_gene_cell_count			IDH3A	1600
per_gene_cell_count			SUB1	1599
per_gene_cell_count			VPS26A	1599
per_gene_cell_count			VOPP1	1599
per_gene_cell_count			NARS2	1599
per_gene_cell_count			SPRR2G	1599
per_gene_cell_count			SUCO	1599
per_gene_cell_count			CHCHD3	1598
per_gene_cell_count			CUL2	1598
per_gene_cell_count			USP18	1598
per_gene_cell_count			PRAMEF17	1598
per_gene_cell_count			ATG4B	1598
per_gene_cell_count			PCYT2	1598
per_gene_cell_count			CASTOR3	1598
per_gene_cell_count			STIL	1597
per_gene_cell_count			PARS2	1597
per_gene_cell_count			NUMA1	1596
per_gene_cell_count			ZNF74	1596
per_gene_cell_count			KARS1	1596
per_gene_cell_count			IQCE	1596
per_gene_cell_count			FLI1	1596
per_gene_cell_count			REV3L	1596
per_gene_cell_count			SSX2B	1596
per_gene_cell_count			HNRNPH2	1596
per_gene_cell_count			MEF2C	1596
per_gene_cell_count			PTPN23	1595
per_gene_cell_count			PRORP	1595
per_gene_cell_count			EHMT2	1595
per_gene_cell_count			COX6B1	1595
per_gene_cell_count			HNRNPL	1595
per_gene_cell_count			MICOS13	1595
per_gene_cell_count			COX18	1595
per_gene_cell_count			CDCA3	1594
per_gene_cell_count			NBPF11	1593
per_gene_cell_count			KXD1	1593
per_gene_cell_count			CHD2	1592
per_gene_cell_count			BRIX1	1592
per_gene_cell_count			UBAP1	1592
per_gene_cell_count			FAM133B	1592
per_gene_cell_count			ZGRF1	1592
per_gene_cell_count			GGT1	1592
per_gene_cell_count			UNC50	1591
per_gene_cell_count			ZKSCAN1	1591
per_gene_cell_count			USP10	1591
per_gene_cell_count			CFAP20	1591
per_gene_cell_count			RILPL1	1591
per_gene_cell_count			MCRS1	1591
per_gene_cell_count			RAB18	1590
per_gene_cell_count			ATF4	1590
per_gene_cell_count			MTF1	1589
per_gene_cell_count			GSTM3	1589
per_gene_cell_count			PUM3	1589
per_gene_cell_count			BIRC2	1589
per_gene_cell_count			IMPDH2	1588
per_gene_cell_count			ELP1	1588
per_gene_cell_count			SF3A1	1588
per_gene_cell_count			BECN1	1588
per_gene_cell_count			LCE1C	1588
per_gene_cell_count			AKNAD1	1588
per_gene_cell_count			KLC2	1588
per_gene_cell_count			TMOD4	1588
per_gene_cell_count			RRAGA	1587
per_gene_cell_count			STIP1	1587
per_gene_cell_count			GTF2A2	1587
per_gene_cell_count			DEFB131B	1587
per_gene_cell_count			YIPF6	1587
per_gene_cell_count			HMGB3	1586
per_gene_cell_count			SYNCRIP	1586
per_gene_cell_count			WDR70	1585
per_gene_cell_count			TTC7A	1585
per_gene_cell_count			OTOF	1585
per_gene_cell_count			VIRMA	1585
per_gene_cell_count			CERS2	1585
per_gene_cell_count			HIF1AN	1584
per_gene_cell_count			ACAD9	1584
per_gene_cell_count			VPS36	1584
per_gene_cell_count			CDV3	1583
per_gene_cell_count			ANAPC13	1583
per_gene_cell_count			PAXBP1	1583
per_gene_cell_count			WASHC4	1583
per_gene_cell_count			ZNF593	1582
per_gene_cell_count			nontargeting_GGATTAATTCG	1581
per_gene_cell_count			KHDC4	1581
per_gene_cell_count			S100A11	1581
per_gene_cell_count			BLM	1581
per_gene_cell_count			DHX16	1581
per_gene_cell_count			ANKLE1	1580
per_gene_cell_count			NAA25	1580
per_gene_cell_count			LPAR2	1579
per_gene_cell_count			TRIM35	1579
per_gene_cell_count			SUPV3L1	1579
per_gene_cell_count			NOP10	1579
per_gene_cell_count			RAD50	1579
per_gene_cell_count			DPM1	1579
per_gene_cell_count			DIAPH2	1579
per_gene_cell_count			GTF2I	1579
per_gene_cell_count			CSDE1	1578
per_gene_cell_count			GTPBP10	1577
per_gene_cell_count			TPTE2	1577
per_gene_cell_count			FAM153B	1577
per_gene_cell_count			MAGEA4	1577
per_gene_cell_count			RBM14	1577
per_gene_cell_count			OR2A4	1576
per_gene_cell_count			MRPL16	1576
per_gene_cell_count			RBSN	1576
per_gene_cell_count			RILPL2	1576
per_gene_cell_count			ARPC4	1576
per_gene_cell_count			ARID3B	1576
per_gene_cell_count			DSCC1	1574
per_gene_cell_count			TMEM209	1574
per_gene_cell_count			PTCD3	1573
per_gene_cell_count			NHP2	1573
per_gene_cell_count			RGPD8	1573
per_gene_cell_count			MRPS28	1573
per_gene_cell_count			HEATR1	1572
per_gene_cell_count			AMER2	1572
per_gene_cell_count			TOX4	1572
per_gene_cell_count			FASN	1572
per_gene_cell_count			DHX9	1572
per_gene_cell_count			UBE2J2	1571
per_gene_cell_count			PRMT1	1570
per_gene_cell_count			SUOX	1570
per_gene_cell_count			PACS2	1569
per_gene_cell_count			C11orf68	1569
per_gene_cell_count			USP17L5	1569
per_gene_cell_count			SLC25A48	1569
per_gene_cell_count			SCMH1	1569
per_gene_cell_count			PGM3	1569
per_gene_cell_count			TEDC2	1569
per_gene_cell_count			MAST3	1568
per_gene_cell_count			SLC22A8	1568
per_gene_cell_count			TWF1	1568
per_gene_cell_count			FAM183A	1568
per_gene_cell_count			NONO	1567
per_gene_cell_count			NOL9	1567
per_gene_cell_count			PPP5C	1567
per_gene_cell_count			SERINC4	1566
per_gene_cell_count			GUCA2A	1566
per_gene_cell_count			RFXANK	1566
per_gene_cell_count			FIP1L1	1566
per_gene_cell_count			FAM20A	1565
per_gene_cell_count			PCGF2	1565
per_gene_cell_count			ZEB1	1565
per_gene_cell_count			REEP1	1565
per_gene_cell_count			PEX1	1564
per_gene_cell_count			PPP1CA	1564
per_gene_cell_count			BICDL2	1563
per_gene_cell_count			CNOT11	1563
per_gene_cell_count			TAF7	1563
per_gene_cell_count			COX15	1563
per_gene_cell_count			ACTR3	1562
per_gene_cell_count			GTF2F2	1562
per_gene_cell_count			RAMAC	1562
per_gene_cell_count			KIAA0100	1561
per_gene_cell_count			METTL25	1561
per_gene_cell_count			TSSK6	1561
per_gene_cell_count			TADA1	1561
per_gene_cell_count			DNTTIP2	1561
per_gene_cell_count			CENPJ	1561
per_gene_cell_count			ADAT2	1560
per_gene_cell_count			HAX1	1560
per_gene_cell_count			GAB1	1560
per_gene_cell_count			LCE1A	1560
per_gene_cell_count			SLC35A2	1560
per_gene_cell_count			PAM16	1560
per_gene_cell_count			CEACAM6	1560
per_gene_cell_count			CIAO2A	1560
per_gene_cell_count			COL5A3	1559
per_gene_cell_count			SPAST	1558
per_gene_cell_count			TMEM87A	1558
per_gene_cell_count			PARL	1558
per_gene_cell_count			IPO11	1558
per_gene_cell_count			STRAP	1558
per_gene_cell_count			RYR3	1557
per_gene_cell_count			ATP5PB	1557
per_gene_cell_count			PGM5	1557
per_gene_cell_count			KHSRP	1556
per_gene_cell_count			CMTR1	1556
per_gene_cell_count			EML6	1556
per_gene_cell_count			C1QTNF1	1556
per_gene_cell_count			OPN4	1556
per_gene_cell_count			NFYA	1555
per_gene_cell_count			KCNC4	1555
per_gene_cell_count			WASHC3	1555
per_gene_cell_count			SRP54	1555
per_gene_cell_count			GRAMD4	1554
per_gene_cell_count			SPRTN	1554
per_gene_cell_count			QRICH1	1554
per_gene_cell_count			OGDH	1553
per_gene_cell_count			MTO1	1553
per_gene_cell_count			GNL2	1552
per_gene_cell_count			PDS5A	1552
per_gene_cell_count			TNNT2	1552
per_gene_cell_count			URB2	1552
per_gene_cell_count			ATPAF2	1551
per_gene_cell_count			POP1	1551
per_gene_cell_count			INTS10	1551
per_gene_cell_count			MYH4	1551
per_gene_cell_count			DNAJB1	1550
per_gene_cell_count			ERH	1550
per_gene_cell_count			RPL39L	1550
per_gene_cell_count			NANOG	1550
per_gene_cell_count			MRPL47	1549
per_gene_cell_count			PYM1	1549
per_gene_cell_count			ETV6	1549
per_gene_cell_count			WDR25	1549
per_gene_cell_count			OR1D2	1548
per_gene_cell_count			ANXA9	1548
per_gene_cell_count			SLC38A7	1548
per_gene_cell_count			DNM1L	1548
per_gene_cell_count			ITIH4	1548
per_gene_cell_count			CFC1	1548
per_gene_cell_count			BSG	1548
per_gene_cell_count			PPP4R1	1547
per_gene_cell_count			DDIT3	1547
per_gene_cell_count			SLC35C1	1547
per_gene_cell_count			PRKAA1	1547
per_gene_cell_count			WSB2	1547
per_gene_cell_count			RNF157	1547
per_gene_cell_count			TRIM54	1547
per_gene_cell_count			FAM91A1	1547
per_gene_cell_count			HNF1B	1547
per_gene_cell_count			PPM1J	1546
per_gene_cell_count			DGKI	1546
per_gene_cell_count			JTB	1546
per_gene_cell_count			UCHL5	1546
per_gene_cell_count			IVL	1545
per_gene_cell_count			EPAS1	1545
per_gene_cell_count			ZDHHC8	1544
per_gene_cell_count			TRAPPC1	1544
per_gene_cell_count			INO80	1544
per_gene_cell_count			PA2G4	1544
per_gene_cell_count			CDC73	1544
per_gene_cell_count			WDTC1	1544
per_gene_cell_count			AK2	1543
per_gene_cell_count			CNOT2	1543
per_gene_cell_count			SSBP4	1543
per_gene_cell_count			FKBP10	1543
per_gene_cell_count			ZNF317	1543
per_gene_cell_count			LSM11	1542
per_gene_cell_count			DND1	1542
per_gene_cell_count			MAEA	1542
per_gene_cell_count			PANK3	1541
per_gene_cell_count			RAB14	1541
per_gene_cell_count			AMHR2	1541
per_gene_cell_count			CCDC74B	1540
per_gene_cell_count			RIF1	1540
per_gene_cell_count			CTCF	1540
per_gene_cell_count			XPR1	1539
per_gene_cell_count			COG2	1538
per_gene_cell_count			CEBPD	1536
per_gene_cell_count			CHST4	1536
per_gene_cell_count			ZFYVE21	1536
per_gene_cell_count			TUBA4A	1535
per_gene_cell_count			CRKL	1535
per_gene_cell_count			ATP6V0A2	1535
per_gene_cell_count			BRD2	1535
per_gene_cell_count			PRAME	1534
per_gene_cell_count			SLC35E2A	1534
per_gene_cell_count			MRTFA	1534
per_gene_cell_count			MTOR	1534
per_gene_cell_count			nontargeting_AAAGATATAGC	1533
per_gene_cell_count			nontargeting_TAGATCGAGTT	1533
per_gene_cell_count			ZGPAT	1532
per_gene_cell_count			MRPL27	1532
per_gene_cell_count			TARS2	1532
per_gene_cell_count			SYNJ2	1532
per_gene_cell_count			NDUFAF1	1532
per_gene_cell_count			GPR89A	1531
per_gene_cell_count			ERVW-1	1531
per_gene_cell_count			SHC1	1530
per_gene_cell_count			SLX1A	1530
per_gene_cell_count			TMSB10	1530
per_gene_cell_count			LARP4	1529
per_gene_cell_count			SPAG9	1529
per_gene_cell_count			MED20	1529
per_gene_cell_count			RAB4A	1529
per_gene_cell_count			MSL1	1528
per_gene_cell_count			PDE7A	1528
per_gene_cell_count			TMEM132A	1528
per_gene_cell_count			MLST8	1527
per_gene_cell_count			RAB26	1527
per_gene_cell_count			TRIM44	1527
per_gene_cell_count			PPP1R14B	1527
per_gene_cell_count			PCARE	1527
per_gene_cell_count			CSNK1A1	1527
per_gene_cell_count			RPL26L1	1527
per_gene_cell_count			EVC2	1526
per_gene_cell_count			AKR1A1	1526
per_gene_cell_count			CSRNP1	1525
per_gene_cell_count			BCAS2	1525
per_gene_cell_count			TSR2	1525
per_gene_cell_count			TBCA	1525
per_gene_cell_count			SSX4	1524
per_gene_cell_count			COG4	1524
per_gene_cell_count			CNP	1524
per_gene_cell_count			UFM1	1523
per_gene_cell_count			FLVCR1	1523
per_gene_cell_count			MSRB1	1523
per_gene_cell_count			CLPX	1522
per_gene_cell_count			COG6	1522
per_gene_cell_count			H4C13	1522
per_gene_cell_count			C5orf30	1522
per_gene_cell_count			IFT140	1522
per_gene_cell_count			COL7A1	1522
per_gene_cell_count			SP1	1522
per_gene_cell_count			TFPT	1521
per_gene_cell_count			UQCRC1	1521
per_gene_cell_count			CTDSP1	1521
per_gene_cell_count			CDK7	1521
per_gene_cell_count			GMPS	1520
per_gene_cell_count			YAE1	1520
per_gene_cell_count			CEP63	1520
per_gene_cell_count			C19orf25	1520
per_gene_cell_count			RPS6KB1	1519
per_gene_cell_count			RFT1	1519
per_gene_cell_count			CERCAM	1518
per_gene_cell_count			SRP14	1518
per_gene_cell_count			RALGAPB	1518
per_gene_cell_count			DIS3L	1518
per_gene_cell_count			USP32	1517
per_gene_cell_count			KDM1A	1517
per_gene_cell_count			ARF6	1517
per_gene_cell_count			UBA2	1517
per_gene_cell_count			COIL	1516
per_gene_cell_count			SYVN1	1516
per_gene_cell_count			SMARCA4	1516
per_gene_cell_count			RPRD2	1516
per_gene_cell_count			GOLGA6L1	1516
per_gene_cell_count			RIPOR1	1516
per_gene_cell_count			VPS35	1516
per_gene_cell_count			C19orf54	1515
per_gene_cell_count			MFSD13A	1515
per_gene_cell_count			HIGD1A	1515
per_gene_cell_count			PNRC2	1515
per_gene_cell_count			MYO18A	1514
per_gene_cell_count			CFDP1	1514
per_gene_cell_count			SMR3A	1514
per_gene_cell_count			EEF1AKMT2	1514
per_gene_cell_count			MCTS1	1514
per_gene_cell_count			FAM167B	1514
per_gene_cell_count			RELA	1514
per_gene_cell_count			EBF1	1513
per_gene_cell_count			PHGDH	1513
per_gene_cell_count			PCYT1A	1512
per_gene_cell_count			B4GALT3	1512
per_gene_cell_count			THOC2	1512
per_gene_cell_count			TFIP11	1512
per_gene_cell_count			PPP1R8	1511
per_gene_cell_count			USP48	1511
per_gene_cell_count			PKM	1511
per_gene_cell_count			TAF1	1511
per_gene_cell_count			ABCE1	1511
per_gene_cell_count			TYMS	1511
per_gene_cell_count			DNAJC16	1511
per_gene_cell_count			FASLG	1511
per_gene_cell_count			CTDSPL2	1510
per_gene_cell_count			TSEN34	1510
per_gene_cell_count			CTTN	1510
per_gene_cell_count			IPMK	1510
per_gene_cell_count			ZKSCAN5	1510
per_gene_cell_count			CPAMD8	1509
per_gene_cell_count			RNASEH1	1509
per_gene_cell_count			SEH1L	1509
per_gene_cell_count			GINS3	1509
per_gene_cell_count			USE1	1509
per_gene_cell_count			NAA50	1509
per_gene_cell_count			WDR92	1509
per_gene_cell_count			BCCIP	1509
per_gene_cell_count			PTTG1	1508
per_gene_cell_count			XRCC1	1508
per_gene_cell_count			OGFOD1	1508
per_gene_cell_count			KLHL22	1507
per_gene_cell_count			CENPP	1507
per_gene_cell_count			EXOC7	1507
per_gene_cell_count			TMED9	1507
per_gene_cell_count			RNASEH2A	1506
per_gene_cell_count			CD81	1506
per_gene_cell_count			NCOA2	1506
per_gene_cell_count			MAP2K7	1506
per_gene_cell_count			ATP1A1	1505
per_gene_cell_count			SIRT6	1505
per_gene_cell_count			TIGD1	1505
per_gene_cell_count			RHOF	1505
per_gene_cell_count			UQCRFS1	1505
per_gene_cell_count			PON1	1504
per_gene_cell_count			PPM1D	1504
per_gene_cell_count			AMD1	1504
per_gene_cell_count			RPS25	1504
per_gene_cell_count			PSAP	1504
per_gene_cell_count			SBDS	1504
per_gene_cell_count			FAM200B	1503
per_gene_cell_count			RGPD2	1503
per_gene_cell_count			YEATS4	1503
per_gene_cell_count			USH1G	1502
per_gene_cell_count			WDR5	1502
per_gene_cell_count			JUN	1502
per_gene_cell_count			TBCE	1501
per_gene_cell_count			MED23	1501
per_gene_cell_count			RPE65	1501
per_gene_cell_count			SAE1	1500
per_gene_cell_count			FAHD2A	1500
per_gene_cell_count			XRN2	1500
per_gene_cell_count			U2SURP	1500
per_gene_cell_count			YAP1	1500
per_gene_cell_count			INO80D	1499
per_gene_cell_count			TRAF2	1499
per_gene_cell_count			PEX5	1499
per_gene_cell_count			FANCI	1499
per_gene_cell_count			EIF4EBP2	1499
per_gene_cell_count			PYGM	1498
per_gene_cell_count			ERG	1498
per_gene_cell_count			NAALADL1	1498
per_gene_cell_count			ARHGAP11A	1498
per_gene_cell_count			TIPIN	1498
per_gene_cell_count			VPREB1	1498
per_gene_cell_count			SNAPC4	1498
per_gene_cell_count			TTC31	1498
per_gene_cell_count			MKRN1	1497
per_gene_cell_count			SCAF1	1497
per_gene_cell_count			NDUFA13	1497
per_gene_cell_count			XPOT	1497
per_gene_cell_count			XPO5	1497
per_gene_cell_count			TMEM41A	1497
per_gene_cell_count			LIN7C	1497
per_gene_cell_count			ZSWIM7	1496
per_gene_cell_count			COX4I2	1496
per_gene_cell_count			CEBPB	1496
per_gene_cell_count			E2F6	1495
per_gene_cell_count			GRPEL1	1495
per_gene_cell_count			UBFD1	1495
per_gene_cell_count			RDH5	1495
per_gene_cell_count			NAE1	1495
per_gene_cell_count			UBR4	1494
per_gene_cell_count			CSNK2A3	1494
per_gene_cell_count			UBA3	1494
per_gene_cell_count			FAM83E	1494
per_gene_cell_count			USP14	1494
per_gene_cell_count			SLC52A2	1494
per_gene_cell_count			VPS37B	1494
per_gene_cell_count			LARP1	1494
per_gene_cell_count			TRIM64B	1493
per_gene_cell_count			ACLY	1493
per_gene_cell_count			TCHP	1493
per_gene_cell_count			TKT	1493
per_gene_cell_count			OTUD5	1493
per_gene_cell_count			PWWP3A	1492
per_gene_cell_count			BTBD17	1492
per_gene_cell_count			GAPDH	1492
per_gene_cell_count			PALM	1492
per_gene_cell_count			KRTAP21-1	1492
per_gene_cell_count			HJV	1492
per_gene_cell_count			ASTN1	1491
per_gene_cell_count			CSNK2B	1491
per_gene_cell_count			MYL12A	1491
per_gene_cell_count			POLE4	1491
per_gene_cell_count			CDC123	1491
per_gene_cell_count			SREK1	1491
per_gene_cell_count			PTGES3	1490
per_gene_cell_count			TARDBP	1490
per_gene_cell_count			MED16	1490
per_gene_cell_count			SENP1	1490
per_gene_cell_count			EIF3D	1489
per_gene_cell_count			THAP12	1489
per_gene_cell_count			CALCB	1489
per_gene_cell_count			ZBED1	1489
per_gene_cell_count			GATA3	1489
per_gene_cell_count			SYNPO2L	1489
per_gene_cell_count			LRRC73	1489
per_gene_cell_count			CARD10	1488
per_gene_cell_count			C1D	1488
per_gene_cell_count			FAM72B	1488
per_gene_cell_count			ATF1	1488
per_gene_cell_count			USP19	1488
per_gene_cell_count			TGFBRAP1	1487
per_gene_cell_count			BCL2L2	1487
per_gene_cell_count			DNAJC19	1487
per_gene_cell_count			IARS2	1487
per_gene_cell_count			PC	1487
per_gene_cell_count			UTP20	1487
per_gene_cell_count			NOMO3	1486
per_gene_cell_count			NUP153	1486
per_gene_cell_count			PPIA	1486
per_gene_cell_count			SMARCD3	1485
per_gene_cell_count			ZNF284	1485
per_gene_cell_count			SPINT1	1485
per_gene_cell_count			CRLS1	1484
per_gene_cell_count			CCDC144NL	1483
per_gene_cell_count			AARS1	1483
per_gene_cell_count			TRAPPC8	1483
per_gene_cell_count			SPRR2E	1483
per_gene_cell_count			ACTR10	1483
per_gene_cell_count			TMA16	1482
per_gene_cell_count			C19orf67	1482
per_gene_cell_count			FBLIM1	1482
per_gene_cell_count			THOC1	1482
per_gene_cell_count			PPAT	1482
per_gene_cell_count			PIGB	1482
per_gene_cell_count			FBXL19	1481
per_gene_cell_count			RAC3	1481
per_gene_cell_count			TRIM28	1481
per_gene_cell_count			ALG1L	1481
per_gene_cell_count			NDUFA6	1481
per_gene_cell_count			SPAG7	1481
per_gene_cell_count			UQCC1	1481
per_gene_cell_count			MPDU1	1480
per_gene_cell_count			SLTM	1480
per_gene_cell_count			EVPL	1480
per_gene_cell_count			AGAP2	1480
per_gene_cell_count			CEP97	1480
per_gene_cell_count			PRSS50	1480
per_gene_cell_count			ELOF1	1480
per_gene_cell_count			YBX2	1479
per_gene_cell_count			GMNN	1478
per_gene_cell_count			MYBPHL	1478
per_gene_cell_count			PPWD1	1478
per_gene_cell_count			ADSS2	1478
per_gene_cell_count			ELP6	1478
per_gene_cell_count			ZNF283	1478
per_gene_cell_count			LRRC37A3	1478
per_gene_cell_count			RBM14-RBM4	1477
per_gene_cell_count			TAF2	1477
per_gene_cell_count			PRODH	1477
per_gene_cell_count			CLPS	1477
per_gene_cell_count			PLEKHM1	1477
per_gene_cell_count			SCAND1	1476
per_gene_cell_count			EIF3F	1476
per_gene_cell_count			TLCD3B	1476
per_gene_cell_count			SLC7A1	1476
per_gene_cell_count			FLII	1476
per_gene_cell_count			ZNF286B	1476
per_gene_cell_count			PREB	1476
per_gene_cell_count			UPF2	1476
per_gene_cell_count			GOLGA8O	1476
per_gene_cell_count			COX20	1475
per_gene_cell_count			WDR4	1475
per_gene_cell_count			PKD1	1475
per_gene_cell_count			CIZ1	1475
per_gene_cell_count			PARP10	1475
per_gene_cell_count			MRPS11	1474
per_gene_cell_count			AATF	1474
per_gene_cell_count			ATG4D	1474
per_gene_cell_count			VASN	1474
per_gene_cell_count			MZF1	1473
per_gene_cell_count			ANKRD49	1473
per_gene_cell_count			ADGRB2	1473
per_gene_cell_count			SLC26A8	1473
per_gene_cell_count			SIGLEC1	1472
per_gene_cell_count			ELP3	1472
per_gene_cell_count			MRPS7	1472
per_gene_cell_count			DUSP11	1472
per_gene_cell_count			BSCL2	1471
per_gene_cell_count			ACACA	1471
per_gene_cell_count			ZNF155	1471
per_gene_cell_count			COQ7	1471
per_gene_cell_count			PBRM1	1471
per_gene_cell_count			DDX24	1471
per_gene_cell_count			ZNF138	1471
per_gene_cell_count			DHX38	1471
per_gene_cell_count			SCO2	1470
per_gene_cell_count			NDUFA9	1470
per_gene_cell_count			OGT	1470
per_gene_cell_count			CHRD	1470
per_gene_cell_count			F3	1470
per_gene_cell_count			RHEB	1469
per_gene_cell_count			MRPL54	1469
per_gene_cell_count			MRPL55	1469
per_gene_cell_count			TEN1	1469
per_gene_cell_count			PRPF4B	1469
per_gene_cell_count			TIPARP	1469
per_gene_cell_count			CYP2A13	1469
per_gene_cell_count			BCLAF1	1469
per_gene_cell_count			TINF2	1468
per_gene_cell_count			DROSHA	1467
per_gene_cell_count			IQCF1	1467
per_gene_cell_count			MRPL19	1467
per_gene_cell_count			KRTAP15-1	1466
per_gene_cell_count			CHKA	1466
per_gene_cell_count			FANCA	1466
per_gene_cell_count			REXO1	1466
per_gene_cell_count			COX4I1	1465
per_gene_cell_count			ATP6AP1	1465
per_gene_cell_count			ZNF688	1465
per_gene_cell_count			CDK9	1464
per_gene_cell_count			TMEM131	1464
per_gene_cell_count			EXOSC5	1464
per_gene_cell_count			CDK4	1464
per_gene_cell_count			RTRAF	1463
per_gene_cell_count			ALG14	1463
per_gene_cell_count			PEX13	1463
per_gene_cell_count			GTF3C2	1462
per_gene_cell_count			MAN1C1	1462
per_gene_cell_count			RBM27	1462
per_gene_cell_count			FOXN3	1462
per_gene_cell_count			NDUFB8	1462
per_gene_cell_count			DNM1	1462
per_gene_cell_count			ARL1	1462
per_gene_cell_count			FBXO47	1461
per_gene_cell_count			ZMAT5	1461
per_gene_cell_count			NAT10	1461
per_gene_cell_count			VTI1B	1461
per_gene_cell_count			DAZAP1	1461
per_gene_cell_count			MRPL28	1461
per_gene_cell_count			CD1D	1461
per_gene_cell_count			SNRNP40	1461
per_gene_cell_count			HCLS1	1460
per_gene_cell_count			SGCA	1460
per_gene_cell_count			SPOUT1	1460
per_gene_cell_count			SIPA1	1460
per_gene_cell_count			LLPH	1460
per_gene_cell_count			CHTF18	1460
per_gene_cell_count			NOS1AP	1459
per_gene_cell_count			PRRC2A	1459
per_gene_cell_count			MRPL35	1459
per_gene_cell_count			SLC66A1	1459
per_gene_cell_count			ARIH1	1458
per_gene_cell_count			ACD	1458
per_gene_cell_count			RUNX2	1458
per_gene_cell_count			HARS2	1458
per_gene_cell_count			SEPTIN9	1457
per_gene_cell_count			SETD1B	1457
per_gene_cell_count			FAM83H	1457
per_gene_cell_count			RAD51C	1457
per_gene_cell_count			CRYGC	1457
per_gene_cell_count			GSTM4	1456
[truncated: 3,306 more rows]

## Sheet: Fig2c
plate	well	tile	method	raw_spots_detected	mapped_reads	mapping_fraction	barcode_efficiency_pct	gene_mapping_efficiency_pct	runtime_seconds	memory_mb
1	B1	2	standard	46527	9719	0.782282	28.4726	61.8636	1.1136	34.3047
1	B1	2	spotiflow	13265	13265	0.65179	22.9395	61.6907	47.4278	1787.1
2	A3	29	standard	49930	9819	0.764538	27.6596	61.8528	0.880104	0
2	A3	29	spotiflow	13724	13724	0.615637	20.4481	61.4574	39.5411	557.637
3	B3	76	standard	44901	9302	0.478284	32.2318	41.9665	0.827528	0
3	B3	76	spotiflow	12867	12867	0.386337	26.4203	42.0316	37.2771	4.61328
4	A1	263	standard	51864	7456	0.796942	28.6891	61.5674	0.848361	0
4	A1	263	spotiflow	11452	11452	0.584963	19.5105	61.5674	36.6819	0
5	B2	155	standard	44370	11985	0.676179	28.6289	59.5752	0.861505	0
5	B2	155	spotiflow	17264	17264	0.56557	21.2424	59.4947	40.7102	1082.61
6	B2	33	standard	46754	12931	0.72245	24.5299	62.0822	0.735794	0
6	B2	33	spotiflow	18254	18254	0.576641	17.6184	60.9157	42.3419	1373.48
7	A2	89	standard	53820	5654	0.764591	32.2466	56.8008	0.92937	0
7	A2	89	spotiflow	8068	8068	0.579326	26.1335	55.8074	39.1761	0
8	A3	156	standard	46908	9026	0.75914	32.1308	57.9527	0.768971	0
8	A3	156	spotiflow	11862	11862	0.648879	26.0352	56.9398	39.5207	0

## Sheet: Fig2e
method	plate	well	tile	initial_nuclei	initial_cells	after_edge_removal_nuclei	after_edge_removal_cells	final_cells	final_nuclei	runtime_seconds	memory_mb	timestamp
cellpose	1	B3	169	1857	1856	1772	1769	1743	1743	216.98	556.293	2025-12-05 08:34:18
cellpose	2	A3	125	1322	1307	1254	1246	1228	1228	177.347	217.59	2025-12-05 08:37:17
cellpose	3	A2	822	1588	1577	1507	1499	1477	1477	221.473	183.707	2025-12-05 08:40:59
cellpose	4	A1	842	1100	1095	1056	1039	1018	1018	171.22	158.691	2025-12-05 08:43:51
cellpose	5	B3	1097	1170	1172	1107	1107	1093	1093	151.995	132.633	2025-12-05 08:46:23
cellpose	6	B3	620	1524	1502	1461	1447	1426	1426	200.693	134.309	2025-12-05 08:49:45
cellpose	7	B1	364	1173	1169	1122	1121	1099	1099	149.956	157.734	2025-12-05 08:52:15
cellpose	8	A1	653	1458	1437	1385	1374	1332	1332	197.25	121.895	2025-12-05 08:55:33
cellpose4	1	B3	169	1892	1816	1811	1733	1725	1725	1145.58	2942.25	2025-12-05 09:33:30
cellpose4	2	A3	125	1344	1291	1279	1214	1206	1206	1158.93	199.551	2025-12-05 09:52:49
cellpose4	3	A2	822	1622	1533	1536	1452	1443	1443	1202.02	124.156	2025-12-05 10:12:52
cellpose4	4	A1	842	1126	1074	1091	1036	1018	1018	1134.23	153.918	2025-12-05 10:31:47
cellpose4	5	B3	1097	1192	1145	1131	1072	1067	1067	1128.89	15.2266	2025-12-05 10:50:36
cellpose4	6	B3	620	1559	1474	1499	1438	1421	1421	1230.28	206.422	2025-12-05 11:11:07
cellpose4	7	B1	364	1195	1141	1143	1102	1092	1092	1119.61	86.4805	2025-12-05 11:29:48
cellpose4	8	A1	653	1494	1414	1423	1362	1339	1339	1170.21	27.6758	2025-12-05 11:49:19
stardist	1	B3	169	1889	919	1808	905	211	211	140.42	436.035	2025-12-05 09:00:02
stardist	2	A3	125	1340	165	1277	165	55	55	84.3327	191.43	2025-12-05 09:01:28
stardist	3	A2	822	1603	934	1524	926	185	185	122.617	125.035	2025-12-05 09:03:31
stardist	4	A1	842	1128	889	1086	873	258	258	105.788	110.148	2025-12-05 09:05:18
stardist	5	B3	1097	1198	508	1139	496	282	282	100.298	204.148	2025-12-05 09:06:59
stardist	6	B3	620	1553	860	1501	848	290	290	123.855	185.289	2025-12-05 09:09:04
stardist	7	B1	364	1198	489	1148	480	269	269	92.1409	144.566	2025-12-05 09:10:36
stardist	8	A1	653	1485	901	1421	892	280	280	114.311	115.492	2025-12-05 09:12:31

## Sheet: Fig2f
well	min_phalloidin_intensity	cell_count
A1	454	1177.33
A2	518	1354.88
A3	512	1199.19
B1	435	1193.12
B2	505	1350.22
B3	513	1182.76

## Sheet: Fig3b
well	fraction_sbs_matched
A1	0.9292
A2	0.9254
A3	0.9302
B1	0.9299
B2	0.9231
B3	0.9275

## Sheet: Fig3d
cell_class	plate	well	feature_name	feature_type	median	q25	q75	n_cells
Interphase	1	A1	cell_DAPI_mean	raw	1582.53	1376.68	1853.91	1114340
Interphase	1	A1	cell_TUBULIN_mean	raw	1016.87	965.645	1072.58	1114340
Interphase	1	A1	cell_GH2AX_mean	raw	787.528	701.61	925.348	1114340
Interphase	1	A1	cell_PHALLOIDIN_mean	raw	794.278	721.142	899.43	1114340
Interphase	1	A2	cell_DAPI_mean	raw	1641.04	1425.23	1923.85	1273405
Interphase	1	A2	cell_TUBULIN_mean	raw	1023.59	968.967	1085.89	1273405
Interphase	1	A2	cell_GH2AX_mean	raw	797.336	709.768	933.05	1273405
Interphase	1	A2	cell_PHALLOIDIN_mean	raw	752.924	705.264	818.7	1273405
Interphase	1	A3	cell_DAPI_mean	raw	1743.81	1512.76	2050.28	1130532
Interphase	1	A3	cell_TUBULIN_mean	raw	1030.45	977.121	1088.54	1130532
Interphase	1	A3	cell_GH2AX_mean	raw	827.664	740.905	966.34	1130532
Interphase	1	A3	cell_PHALLOIDIN_mean	raw	736.588	698.024	786.905	1130532
Interphase	1	B1	cell_DAPI_mean	raw	1759.8	1519.74	2068.52	1123966
Interphase	1	B1	cell_TUBULIN_mean	raw	1083.21	1022.81	1148.35	1123966
Interphase	1	B1	cell_GH2AX_mean	raw	876.882	781.768	1025.95	1123966
Interphase	1	B1	cell_PHALLOIDIN_mean	raw	698.918	663.256	743.903	1123966
Interphase	1	B2	cell_DAPI_mean	raw	1733.13	1500	2032.23	1267393
Interphase	1	B2	cell_TUBULIN_mean	raw	1063.63	1003.94	1130.01	1267393
Interphase	1	B2	cell_GH2AX_mean	raw	863.776	760.153	1012.46	1267393
Interphase	1	B2	cell_PHALLOIDIN_mean	raw	714.066	673.954	765.358	1267393
Interphase	1	B3	cell_DAPI_mean	raw	1787.45	1544.47	2110.42	1113417
Interphase	1	B3	cell_TUBULIN_mean	raw	1082.61	1020.63	1149.82	1113417
Interphase	1	B3	cell_GH2AX_mean	raw	879.14	779.546	1027.46	1113417
Interphase	1	B3	cell_PHALLOIDIN_mean	raw	731.092	690.004	783.59	1113417
Interphase	2	A1	cell_DAPI_mean	raw	1632.07	1384.55	1952.53	1082196
Interphase	2	A1	cell_TUBULIN_mean	raw	2644.54	2497.31	2818.32	1082196
Interphase	2	A1	cell_GH2AX_mean	raw	652.181	584.264	763.831	1082196
Interphase	2	A1	cell_PHALLOIDIN_mean	raw	782.16	709.061	890.461	1082196
Interphase	2	A2	cell_DAPI_mean	raw	1658.03	1418.56	1971.33	1256231
Interphase	2	A2	cell_TUBULIN_mean	raw	2688.07	2547.68	2856.63	1256231
Interphase	2	A2	cell_GH2AX_mean	raw	664.733	596.69	776.51	1256231
Interphase	2	A2	cell_PHALLOIDIN_mean	raw	733.094	684.953	798.834	1256231
Interphase	2	A3	cell_DAPI_mean	raw	1685.99	1452.09	1996.87	1112845
Interphase	2	A3	cell_TUBULIN_mean	raw	2774.62	2619.27	2958.04	1112845
Interphase	2	A3	cell_GH2AX_mean	raw	665.738	598.634	781.507	1112845
Interphase	2	A3	cell_PHALLOIDIN_mean	raw	708.299	670.681	756.764	1112845
Interphase	2	B1	cell_DAPI_mean	raw	1935.94	1648.59	2306.5	1117749
Interphase	2	B1	cell_TUBULIN_mean	raw	2875.13	2687.29	3087.72	1117749
Interphase	2	B1	cell_GH2AX_mean	raw	686.215	610.782	809.797	1117749
Interphase	2	B1	cell_PHALLOIDIN_mean	raw	684.363	650.859	726.009	1117749
Interphase	2	B2	cell_DAPI_mean	raw	1769.63	1503.28	2103.91	1275285
Interphase	2	B2	cell_TUBULIN_mean	raw	2723	2555.49	2916.7	1275285
Interphase	2	B2	cell_GH2AX_mean	raw	673.219	592.919	793.39	1275285
Interphase	2	B2	cell_PHALLOIDIN_mean	raw	709.939	672.431	757.2	1275285
Interphase	2	B3	cell_DAPI_mean	raw	1835.16	1570.57	2183.83	1100063
Interphase	2	B3	cell_TUBULIN_mean	raw	2686.9	2525.47	2872.2	1100063
Interphase	2	B3	cell_GH2AX_mean	raw	660.7	583.935	779.623	1100063
Interphase	2	B3	cell_PHALLOIDIN_mean	raw	661.855	623.33	711.336	1100063
Interphase	3	A1	cell_DAPI_mean	raw	1645.8	1415.85	1947.48	1148085
Interphase	3	A1	cell_TUBULIN_mean	raw	2677.09	2508.02	2876.96	1148085
Interphase	3	A1	cell_GH2AX_mean	raw	687.94	619.21	801.871	1148085
Interphase	3	A1	cell_PHALLOIDIN_mean	raw	793.804	711.648	913.498	1148085
Interphase	3	A2	cell_DAPI_mean	raw	1670.19	1429.17	1975.85	1302619
Interphase	3	A2	cell_TUBULIN_mean	raw	2680.53	2522.73	2869.4	1302619
Interphase	3	A2	cell_GH2AX_mean	raw	694.896	623.894	809.829	1302619
Interphase	3	A2	cell_PHALLOIDIN_mean	raw	710.01	662.348	775.889	1302619
Interphase	3	A3	cell_DAPI_mean	raw	1711.38	1469.16	2024.44	1113503
Interphase	3	A3	cell_TUBULIN_mean	raw	2703.21	2554.41	2880.71	1113503
Interphase	3	A3	cell_GH2AX_mean	raw	716.434	647.504	832.921	1113503
Interphase	3	A3	cell_PHALLOIDIN_mean	raw	693.531	656.017	741.837	1113503
Interphase	3	B1	cell_DAPI_mean	raw	1777.46	1540.15	2082.35	1148526
Interphase	3	B1	cell_TUBULIN_mean	raw	2950.17	2757.94	3170.01	1148526
Interphase	3	B1	cell_GH2AX_mean	raw	764.652	687.825	887.548	1148526
Interphase	3	B1	cell_PHALLOIDIN_mean	raw	633.366	600.138	674.77	1148526
Interphase	3	B2	cell_DAPI_mean	raw	1758.37	1517.79	2059.5	1272297
Interphase	3	B2	cell_TUBULIN_mean	raw	2850.62	2672.28	3065.11	1272297
Interphase	3	B2	cell_GH2AX_mean	raw	747.134	660.81	872.304	1272297
Interphase	3	B2	cell_PHALLOIDIN_mean	raw	653.322	619.581	696.89	1272297
Interphase	3	B3	cell_DAPI_mean	raw	1778.24	1528.55	2097.05	1102006
Interphase	3	B3	cell_TUBULIN_mean	raw	2892.29	2707.51	3106.4	1102006
Interphase	3	B3	cell_GH2AX_mean	raw	747.108	664.713	871.736	1102006
Interphase	3	B3	cell_PHALLOIDIN_mean	raw	686.335	647.958	735.02	1102006
Interphase	4	A1	cell_DAPI_mean	raw	1551.65	1349.6	1817.92	1115964
Interphase	4	A1	cell_TUBULIN_mean	raw	2467.91	2328.62	2639.44	1115964
Interphase	4	A1	cell_GH2AX_mean	raw	695.122	627.852	813.626	1115964
Interphase	4	A1	cell_PHALLOIDIN_mean	raw	856.025	776.561	963.263	1115964
Interphase	4	A2	cell_DAPI_mean	raw	1589.09	1377.67	1863.58	1268065
Interphase	4	A2	cell_TUBULIN_mean	raw	2458.26	2329.14	2616.21	1268065
Interphase	4	A2	cell_GH2AX_mean	raw	705.753	638.181	823.544	1268065
Interphase	4	A2	cell_PHALLOIDIN_mean	raw	798.243	746.413	865.955	1268065
Interphase	4	B1	cell_DAPI_mean	raw	1636.93	1424.64	1910.71	1123166
Interphase	4	B1	cell_TUBULIN_mean	raw	2570.52	2429.65	2736.35	1123166
Interphase	4	B1	cell_GH2AX_mean	raw	783.796	708.566	911.579	1123166
Interphase	4	B1	cell_PHALLOIDIN_mean	raw	720.674	683.721	767.946	1123166
Interphase	4	B2	cell_DAPI_mean	raw	1635.48	1422.68	1904.42	1283998
Interphase	4	B2	cell_TUBULIN_mean	raw	2467.56	2332.56	2630.84	1283998
Interphase	4	B2	cell_GH2AX_mean	raw	750.461	671.604	876.225	1283998
Interphase	4	B2	cell_PHALLOIDIN_mean	raw	750.821	710.208	802.559	1283998
Interphase	4	B3	cell_DAPI_mean	raw	1671.35	1459.46	1952.13	1084984
Interphase	4	B3	cell_TUBULIN_mean	raw	2614.43	2465.94	2789.75	1084984
Interphase	4	B3	cell_GH2AX_mean	raw	749.436	672.213	879.428	1084984
Interphase	4	B3	cell_PHALLOIDIN_mean	raw	744.82	703.849	796.706	1084984
Interphase	5	A1	cell_DAPI_mean	raw	1824.7	1587.81	2137.39	1116696
Interphase	5	A1	cell_TUBULIN_mean	raw	3038.33	2894.49	3186.96	1116696
Interphase	5	A1	cell_GH2AX_mean	raw	635.135	576.952	748.93	1116696
Interphase	5	A1	cell_PHALLOIDIN_mean	raw	818.658	725.917	947.769	1116696
Interphase	5	A2	cell_DAPI_mean	raw	1849.9	1612.6	2163.22	1287302
Interphase	5	A2	cell_TUBULIN_mean	raw	3034.27	2884.54	3188.59	1287302
Interphase	5	A2	cell_GH2AX_mean	raw	632.513	574.991	744.172	1287302
Interphase	5	A2	cell_PHALLOIDIN_mean	raw	702.864	650.696	774.071	1287302
Interphase	5	A3	cell_DAPI_mean	raw	1884.66	1635.62	2217.41	1109123
Interphase	5	A3	cell_TUBULIN_mean	raw	3037.96	2902.04	3183.72	1109123
Interphase	5	A3	cell_GH2AX_mean	raw	657.777	600.846	773.27	1109123
Interphase	5	A3	cell_PHALLOIDIN_mean	raw	698.502	658.496	750.628	1109123
Interphase	5	B2	cell_DAPI_mean	raw	1955.86	1697.38	2291.39	1270724
Interphase	5	B2	cell_TUBULIN_mean	raw	3288.53	3116.86	3464.88	1270724
Interphase	5	B2	cell_GH2AX_mean	raw	676.182	614.575	796.444	1270724
Interphase	5	B2	cell_PHALLOIDIN_mean	raw	644.325	612.329	686.075	1270724
Interphase	5	B3	cell_DAPI_mean	raw	2036.09	1755.94	2393.68	1117152
Interphase	5	B3	cell_TUBULIN_mean	raw	3229.16	3063.24	3399.69	1117152
Interphase	5	B3	cell_GH2AX_mean	raw	700.673	636.92	830.688	1117152
Interphase	5	B3	cell_PHALLOIDIN_mean	raw	582.623	530.61	637.646	1117152
Interphase	6	A1	cell_DAPI_mean	raw	1545.22	1321.59	1832.57	1028720
Interphase	6	A1	cell_TUBULIN_mean	raw	1998.86	1885.21	2138.42	1028720
Interphase	6	A1	cell_GH2AX_mean	raw	493.491	444.834	607.579	1028720
Interphase	6	A1	cell_PHALLOIDIN_mean	raw	1278.77	1123.73	1496.4	1028720
Interphase	6	A2	cell_DAPI_mean	raw	1527.67	1316.21	1798.66	1168813
Interphase	6	A2	cell_TUBULIN_mean	raw	1993.49	1889.93	2118.21	1168813
Interphase	6	A2	cell_GH2AX_mean	raw	610.659	545.373	720.607	1168813
Interphase	6	A2	cell_PHALLOIDIN_mean	raw	1081.49	982.126	1214.12	1168813
Interphase	6	A3	cell_DAPI_mean	raw	1652.47	1405.14	1975.19	1026148
Interphase	6	A3	cell_TUBULIN_mean	raw	2030.79	1914.89	2171.38	1026148
Interphase	6	A3	cell_GH2AX_mean	raw	833.921	743.109	962.747	1026148
Interphase	6	A3	cell_PHALLOIDIN_mean	raw	872.061	797.477	973.837	1026148
Interphase	6	B1	cell_DAPI_mean	raw	1698.77	1449.6	2056.04	1038103
Interphase	6	B1	cell_TUBULIN_mean	raw	2055.7	1950.75	2184.67	1038103
Interphase	6	B1	cell_GH2AX_mean	raw	536.435	492.948	633.431	1038103
Interphase	6	B1	cell_PHALLOIDIN_mean	raw	690.92	642.245	755.852	1038103
Interphase	6	B2	cell_DAPI_mean	raw	1585.37	1369.78	1856.37	1228980
Interphase	6	B2	cell_TUBULIN_mean	raw	2040.73	1933.61	2171.39	1228980
Interphase	6	B2	cell_GH2AX_mean	raw	676.072	603.432	795.611	1228980
Interphase	6	B2	cell_PHALLOIDIN_mean	raw	743.379	682.157	828.063	1228980
Interphase	6	B3	cell_DAPI_mean	raw	1714.52	1475.12	2030.6	1025583
Interphase	6	B3	cell_TUBULIN_mean	raw	2058.5	1944.92	2195.38	1025583
Interphase	6	B3	cell_GH2AX_mean	raw	693.046	615.716	816.809	1025583
Interphase	6	B3	cell_PHALLOIDIN_mean	raw	728.993	668.144	811.927	1025583
Interphase	7	A1	cell_DAPI_mean	raw	1545.83	1321.95	1840.36	1154060
Interphase	7	A1	cell_TUBULIN_mean	raw	2516.35	2364.6	2707	1154060
Interphase	7	A1	cell_GH2AX_mean	raw	754.16	666.901	885.722	1154060
Interphase	7	A1	cell_PHALLOIDIN_mean	raw	756.399	678.451	867.263	1154060
Interphase	7	A2	cell_DAPI_mean	raw	1780.18	1514.09	2124.7	1086765
Interphase	7	A2	cell_TUBULIN_mean	raw	2507.77	2364.34	2683.39	1086765
Interphase	7	A2	cell_GH2AX_mean	raw	778.074	691.645	913.014	1086765
Interphase	7	A2	cell_PHALLOIDIN_mean	raw	668.911	622.051	732.494	1086765
Interphase	7	A3	cell_DAPI_mean	raw	1829.62	1562.06	2179.79	1036607
Interphase	7	A3	cell_TUBULIN_mean	raw	2464.73	2324.57	2634.47	1036607
Interphase	7	A3	cell_GH2AX_mean	raw	788.073	702.947	923.689	1036607
Interphase	7	A3	cell_PHALLOIDIN_mean	raw	673.261	634.881	723.684	1036607
Interphase	7	B1	cell_DAPI_mean	raw	1908.55	1638.6	2241.43	1166084
Interphase	7	B1	cell_TUBULIN_mean	raw	2647.65	2475.76	2848.64	1166084
Interphase	7	B1	cell_GH2AX_mean	raw	878.783	787.311	1022.3	1166084
Interphase	7	B1	cell_PHALLOIDIN_mean	raw	630.489	598.492	671.703	1166084
Interphase	7	B2	cell_DAPI_mean	raw	1873.02	1608.02	2198.86	1094608
Interphase	7	B2	cell_TUBULIN_mean	raw	2534.26	2387.11	2709.42	1094608
Interphase	7	B2	cell_GH2AX_mean	raw	869.54	774.499	1011.93	1094608
Interphase	7	B2	cell_PHALLOIDIN_mean	raw	623.002	590.449	664.854	1094608
Interphase	7	B3	cell_DAPI_mean	raw	1999.51	1692.16	2387.95	1035982
Interphase	7	B3	cell_TUBULIN_mean	raw	2549.8	2392.82	2734.29	1035982
Interphase	7	B3	cell_GH2AX_mean	raw	852.595	758.164	996.525	1035982
Interphase	7	B3	cell_PHALLOIDIN_mean	raw	616.383	582.68	660.601	1035982
Interphase	8	A1	cell_DAPI_mean	raw	1703.19	1444.27	2052.2	1147430
Interphase	8	A1	cell_TUBULIN_mean	raw	2576.85	2428.31	2760.71	1147430
Interphase	8	A1	cell_GH2AX_mean	raw	707.13	633.628	829.714	1147430
Interphase	8	A1	cell_PHALLOIDIN_mean	raw	780.944	692.97	912.156	1147430
Interphase	8	A2	cell_DAPI_mean	raw	1822.58	1559.87	2177.77	1060669
Interphase	8	A2	cell_TUBULIN_mean	raw	2535.63	2380.11	2719.05	1060669
Interphase	8	A2	cell_GH2AX_mean	raw	729.204	651.251	858.869	1060669
Interphase	8	A2	cell_PHALLOIDIN_mean	raw	656.102	608.595	721.003	1060669
Interphase	8	A3	cell_DAPI_mean	raw	1805.06	1533.5	2165.03	1015784
Interphase	8	A3	cell_TUBULIN_mean	raw	2590.15	2440.55	2769.5	1015784
Interphase	8	A3	cell_GH2AX_mean	raw	747.699	669.33	882.597	1015784
Interphase	8	A3	cell_PHALLOIDIN_mean	raw	642.152	607.366	687.691	1015784
Interphase	8	B1	cell_DAPI_mean	raw	1923.33	1668.55	2249.35	1172479
Interphase	8	B1	cell_TUBULIN_mean	raw	2788.89	2599.49	3003.74	1172479
Interphase	8	B1	cell_GH2AX_mean	raw	799.551	720.341	938.839	1172479
Interphase	8	B1	cell_PHALLOIDIN_mean	raw	558.294	531.927	592.003	1172479
Interphase	8	B2	cell_DAPI_mean	raw	1985.59	1704.31	2357.08	1072235
Interphase	8	B2	cell_TUBULIN_mean	raw	2654.4	2490.79	2846.13	1072235
Interphase	8	B2	cell_GH2AX_mean	raw	794.058	706.803	936.738	1072235
Interphase	8	B2	cell_PHALLOIDIN_mean	raw	596.963	567.83	634.015	1072235
Interphase	8	B3	cell_DAPI_mean	raw	1906.72	1624.85	2277.69	1030012
Interphase	8	B3	cell_TUBULIN_mean	raw	2797.47	2618.74	3003.2	1030012
Interphase	8	B3	cell_GH2AX_mean	raw	786.818	703.846	929.668	1030012
Interphase	8	B3	cell_PHALLOIDIN_mean	raw	613.991	577.538	660.274	1030012
Interphase	1	A1	PC_0	aligned_pc	0.0572	-0.3684	0.4422	716416
Interphase	1	A2	PC_0	aligned_pc	0.0217	-0.1464	0.1723	785469
Interphase	1	A3	PC_0	aligned_pc	0.0235	-0.4582	0.4671	712882
Interphase	1	B1	PC_0	aligned_pc	0.025	-0.508	0.5265	719180
Interphase	1	B2	PC_0	aligned_pc	0.0055	-0.2491	0.2448	782823
Interphase	1	B3	PC_0	aligned_pc	0.0527	-0.3427	0.406	686976
Interphase	2	A1	PC_0	aligned_pc	0.0628	-0.3214	0.4048	667511
Interphase	2	A2	PC_0	aligned_pc	0.0477	-0.4181	0.4643	725392
Interphase	2	A3	PC_0	aligned_pc	0.0277	-0.2147	0.2465	672499
Interphase	2	B1	PC_0	aligned_pc	0.0156	-0.1789	0.1941	706638
Interphase	2	B2	PC_0	aligned_pc	0.0505	-0.3846	0.4534	744375
Interphase	2	B3	PC_0	aligned_pc	0.0453	-0.3557	0.4103	686778
Interphase	3	A1	PC_0	aligned_pc	0.0505	-0.4297	0.4874	678499
Interphase	3	A2	PC_0	aligned_pc	0.0289	-0.4495	0.4734	680929
Interphase	3	A3	PC_0	aligned_pc	0.0511	-0.3574	0.4204	538164
Interphase	3	B1	PC_0	aligned_pc	0.029	-0.4605	0.4908	537398
Interphase	3	B2	PC_0	aligned_pc	0.0251	-0.4611	0.4891	567530
Interphase	3	B3	PC_0	aligned_pc	0.0417	-0.4892	0.5353	490867
Interphase	4	A1	PC_0	aligned_pc	0.0578	-0.4009	0.4715	647193
Interphase	4	A2	PC_0	aligned_pc	0.0344	-0.3957	0.4276	719467
Interphase	4	B1	PC_0	aligned_pc	0.0186	-0.3009	0.3174	683975
Interphase	4	B2	PC_0	aligned_pc	0.028	-0.4856	0.5097	750702
Interphase	4	B3	PC_0	aligned_pc	0.0144	-0.2604	0.2712	627798
Interphase	5	A1	PC_0	aligned_pc	0.0586	-0.3357	0.4107	699453
Interphase	5	A2	PC_0	aligned_pc	0.0414	-0.3002	0.3487	774485
Interphase	5	A3	PC_0	aligned_pc	0.0432	-0.3712	0.4186	644242
Interphase	5	B2	PC_0	aligned_pc	0.0205	-0.259	0.2825	775244
Interphase	5	B3	PC_0	aligned_pc	0.0413	-0.3786	0.4243	397371
Interphase	6	A1	PC_0	aligned_pc	0.0531	-0.3841	0.4467	641026
Interphase	6	A2	PC_0	aligned_pc	0.0271	-0.3543	0.3864	711076
Interphase	6	A3	PC_0	aligned_pc	0.0398	-0.3799	0.4295	644896
Interphase	6	B1	PC_0	aligned_pc	0.0413	-0.4406	0.4881	646108
Interphase	6	B2	PC_0	aligned_pc	0.0346	-0.4047	0.4438	763436
Interphase	6	B3	PC_0	aligned_pc	0.0196	-0.2348	0.2567	644407
Interphase	7	A1	PC_0	aligned_pc	0.039	-0.4043	0.4461	624697
Interphase	7	A2	PC_0	aligned_pc	0.0314	-0.3889	0.4241	613431
Interphase	7	A3	PC_0	aligned_pc	0.0514	-0.3442	0.4071	589635
Interphase	7	B1	PC_0	aligned_pc	0.0223	-0.2424	0.2756	642067
Interphase	7	B2	PC_0	aligned_pc	0.0513	-0.3819	0.4512	624764
Interphase	7	B3	PC_0	aligned_pc	0.0442	-0.4665	0.5154	596346
Interphase	8	A1	PC_0	aligned_pc	0.0407	-0.1841	0.2405	645423
Interphase	8	A2	PC_0	aligned_pc	0.07	-0.2908	0.3948	621932
Interphase	8	A3	PC_0	aligned_pc	0.0503	-0.3986	0.4647	590552
Interphase	8	B1	PC_0	aligned_pc	0.0506	-0.4455	0.5052	666773
Interphase	8	B2	PC_0	aligned_pc	0.0436	-0.3544	0.4129	625958
Interphase	8	B3	PC_0	aligned_pc	0.0431	-0.3781	0.4325	558885
Interphase	1	A1	PC_1	aligned_pc	0.1293	-0.2542	0.4348	716416
Interphase	1	A2	PC_1	aligned_pc	0.0779	-0.2264	0.3454	785469
Interphase	1	A3	PC_1	aligned_pc	0.0454	-0.1127	0.1811	712882
Interphase	1	B1	PC_1	aligned_pc	0.1227	-0.3064	0.4946	719180
Interphase	1	B2	PC_1	aligned_pc	0.0554	-0.23	0.3231	782823
Interphase	1	B3	PC_1	aligned_pc	0.0398	-0.124	0.1847	686976
Interphase	2	A1	PC_1	aligned_pc	0.1161	-0.1862	0.3626	667511
Interphase	2	A2	PC_1	aligned_pc	0.1274	-0.2541	0.4362	725392
Interphase	2	A3	PC_1	aligned_pc	0.1445	-0.2527	0.4651	672499
Interphase	2	B1	PC_1	aligned_pc	0.0971	-0.1705	0.3177	706638
Interphase	2	B2	PC_1	aligned_pc	0.0972	-0.2063	0.3567	744375
Interphase	2	B3	PC_1	aligned_pc	0.1158	-0.2907	0.4613	686778
Interphase	3	A1	PC_1	aligned_pc	0.1029	-0.3214	0.4778	678499
Interphase	3	A2	PC_1	aligned_pc	0.0976	-0.3217	0.476	680929
Interphase	3	A3	PC_1	aligned_pc	0.1044	-0.3431	0.5039	538164
Interphase	3	B1	PC_1	aligned_pc	0.0518	-0.3026	0.388	537398
Interphase	3	B2	PC_1	aligned_pc	0.0704	-0.3909	0.5132	567530
Interphase	3	B3	PC_1	aligned_pc	0.0734	-0.4144	0.5323	490867
Interphase	4	A1	PC_1	aligned_pc	0.1075	-0.3142	0.4718	647193
Interphase	4	A2	PC_1	aligned_pc	0.1	-0.2483	0.4074	719467
Interphase	4	B1	PC_1	aligned_pc	0.1317	-0.2666	0.4654	683975
Interphase	4	B2	PC_1	aligned_pc	0.085	-0.3297	0.4659	750702
Interphase	4	B3	PC_1	aligned_pc	0.0937	-0.3355	0.4819	627798
Interphase	5	A1	PC_1	aligned_pc	0.1255	-0.2099	0.3945	699453
Interphase	5	A2	PC_1	aligned_pc	0.074	-0.3784	0.4977	774485
Interphase	5	A3	PC_1	aligned_pc	0.1025	-0.3299	0.48	644242
Interphase	5	B2	PC_1	aligned_pc	0.0484	-0.2061	0.279	775244
Interphase	5	B3	PC_1	aligned_pc	0.0801	-0.3373	0.455	397371
Interphase	6	A1	PC_1	aligned_pc	0.1082	-0.239	0.3994	641026
Interphase	6	A2	PC_1	aligned_pc	0.1083	-0.2825	0.4518	711076
Interphase	6	A3	PC_1	aligned_pc	0.0805	-0.3381	0.4633	644896
Interphase	6	B1	PC_1	aligned_pc	0.064	-0.3622	0.4666	646108
Interphase	6	B2	PC_1	aligned_pc	0.0679	-0.315	0.4196	763436
Interphase	6	B3	PC_1	aligned_pc	0.106	-0.3133	0.4816	644407
Interphase	7	A1	PC_1	aligned_pc	0.0988	-0.1628	0.3068	624697
Interphase	7	A2	PC_1	aligned_pc	0.1246	-0.276	0.4613	613431
Interphase	7	A3	PC_1	aligned_pc	0.0334	-0.1334	0.1767	589635
Interphase	7	B1	PC_1	aligned_pc	0.076	-0.2569	0.3752	642067
Interphase	7	B2	PC_1	aligned_pc	0.1131	-0.29	0.4613	624764
Interphase	7	B3	PC_1	aligned_pc	0.1034	-0.3001	0.4598	596346
Interphase	8	A1	PC_1	aligned_pc	0.1417	-0.225	0.4318	645423
Interphase	8	A2	PC_1	aligned_pc	0.1113	-0.3151	0.4819	621932
Interphase	8	A3	PC_1	aligned_pc	0.098	-0.3438	0.4899	590552
Interphase	8	B1	PC_1	aligned_pc	0.0426	-0.1393	0.1992	666773
Interphase	8	B2	PC_1	aligned_pc	0.1027	-0.3201	0.4788	625958
Interphase	8	B3	PC_1	aligned_pc	0.0581	-0.4097	0.503	558885
Interphase	1	A1	PC_2	aligned_pc	0.0511	-0.3876	0.4491	716416
Interphase	1	A2	PC_2	aligned_pc	0.0071	-0.2785	0.2838	785469
Interphase	1	A3	PC_2	aligned_pc	0.0283	-0.3139	0.3552	712882
Interphase	1	B1	PC_2	aligned_pc	0.0351	-0.4406	0.5052	719180
Interphase	1	B2	PC_2	aligned_pc	-0.0276	-0.2652	0.2197	782823
Interphase	1	B3	PC_2	aligned_pc	-0.0137	-0.2213	0.1963	686976
Interphase	2	A1	PC_2	aligned_pc	0.115	-0.3725	0.504	667511
Interphase	2	A2	PC_2	aligned_pc	0.055	-0.3915	0.4599	725392
Interphase	2	A3	PC_2	aligned_pc	0.0435	-0.3878	0.4383	672499
Interphase	2	B1	PC_2	aligned_pc	0.0128	-0.2041	0.2124	706638
Interphase	2	B2	PC_2	aligned_pc	0.0119	-0.3177	0.3199	744375
Interphase	2	B3	PC_2	aligned_pc	0.0289	-0.4368	0.4585	686778
Interphase	3	A1	PC_2	aligned_pc	0.0278	-0.453	0.4925	678499
Interphase	3	A2	PC_2	aligned_pc	-0.018	-0.4142	0.3821	680929
Interphase	3	A3	PC_2	aligned_pc	-0.0126	-0.4627	0.4372	538164
Interphase	3	B1	PC_2	aligned_pc	0.0039	-0.2214	0.2293	537398
Interphase	3	B2	PC_2	aligned_pc	-0.0276	-0.4979	0.4541	567530
Interphase	3	B3	PC_2	aligned_pc	-0.0376	-0.5097	0.4518	490867
Interphase	4	A1	PC_2	aligned_pc	0.0408	-0.4472	0.4996	647193
Interphase	4	A2	PC_2	aligned_pc	-0.0093	-0.3398	0.3229	719467
Interphase	4	B1	PC_2	aligned_pc	0.0693	-0.3776	0.4716	683975
Interphase	4	B2	PC_2	aligned_pc	0.0122	-0.4428	0.4574	750702
Interphase	4	B3	PC_2	aligned_pc	-0.0071	-0.4465	0.4414	627798
Interphase	5	A1	PC_2	aligned_pc	0.0935	-0.3653	0.4806	699453
Interphase	5	A2	PC_2	aligned_pc	0.0014	-0.4288	0.426	774485
Interphase	5	A3	PC_2	aligned_pc	-0.0058	-0.4597	0.4547	644242
Interphase	5	B2	PC_2	aligned_pc	-0.0189	-0.2641	0.2337	775244
Interphase	5	B3	PC_2	aligned_pc	-0.0247	-0.4244	0.3874	397371
Interphase	6	A1	PC_2	aligned_pc	0.0369	-0.1918	0.2379	641026
Interphase	6	A2	PC_2	aligned_pc	0.0078	-0.3819	0.3867	711076
Interphase	6	A3	PC_2	aligned_pc	-0.0281	-0.3229	0.2704	644896
Interphase	6	B1	PC_2	aligned_pc	-0.0294	-0.3692	0.3235	646108
Interphase	6	B2	PC_2	aligned_pc	-0.0028	-0.3361	0.3358	763436
Interphase	6	B3	PC_2	aligned_pc	0.008	-0.4067	0.4214	644407
Interphase	7	A1	PC_2	aligned_pc	0.068	-0.2104	0.2966	624697
Interphase	7	A2	PC_2	aligned_pc	0.0484	-0.383	0.4417	613431
Interphase	7	A3	PC_2	aligned_pc	0.0188	-0.13	0.1544	589635
Interphase	7	B1	PC_2	aligned_pc	0.0224	-0.2313	0.2642	642067
Interphase	7	B2	PC_2	aligned_pc	0.0487	-0.3224	0.4016	624764
Interphase	7	B3	PC_2	aligned_pc	0.0118	-0.3807	0.3952	596346
Interphase	8	A1	PC_2	aligned_pc	0.0761	-0.3803	0.4752	645423
Interphase	8	A2	PC_2	aligned_pc	0.0247	-0.4483	0.4789	621932
Interphase	8	A3	PC_2	aligned_pc	-0.0086	-0.4549	0.4518	590552
Interphase	8	B1	PC_2	aligned_pc	0.0056	-0.1455	0.1555	666773
Interphase	8	B2	PC_2	aligned_pc	-0.0189	-0.4487	0.4275	625958
Interphase	8	B3	PC_2	aligned_pc	-0.0392	-0.4793	0.4252	558885
Interphase	1	A1	PC_3	aligned_pc	0.0469	-0.2878	0.377	716416
Interphase	1	A2	PC_3	aligned_pc	0.0641	-0.2424	0.3469	785469
Interphase	1	A3	PC_3	aligned_pc	0.039	-0.2315	0.2995	712882
Interphase	1	B1	PC_3	aligned_pc	0.07	-0.276	0.3862	719180
Interphase	1	B2	PC_3	aligned_pc	0.1121	-0.2095	0.3929	782823
Interphase	1	B3	PC_3	aligned_pc	0.0361	-0.12	0.1734	686976
Interphase	2	A1	PC_3	aligned_pc	-0.0131	-0.3839	0.3822	667511
Interphase	2	A2	PC_3	aligned_pc	0.0514	-0.3322	0.4155	725392
Interphase	2	A3	PC_3	aligned_pc	0.0707	-0.2834	0.396	672499
Interphase	2	B1	PC_3	aligned_pc	0.0471	-0.2052	0.2827	706638
Interphase	2	B2	PC_3	aligned_pc	0.0546	-0.2557	0.3485	744375
Interphase	2	B3	PC_3	aligned_pc	0.0726	-0.304	0.421	686778
Interphase	3	A1	PC_3	aligned_pc	0.0728	-0.2701	0.3836	678499
Interphase	3	A2	PC_3	aligned_pc	0.0691	-0.3097	0.4125	680929
Interphase	3	A3	PC_3	aligned_pc	0.0761	-0.2992	0.4157	538164
Interphase	3	B1	PC_3	aligned_pc	0.0753	-0.2975	0.4192	537398
Interphase	3	B2	PC_3	aligned_pc	0.0859	-0.2842	0.4228	567530
Interphase	3	B3	PC_3	aligned_pc	0.0988	-0.2747	0.4259	490867
Interphase	4	A1	PC_3	aligned_pc	0.0829	-0.311	0.4428	647193
Interphase	4	A2	PC_3	aligned_pc	0.0936	-0.2387	0.3865	719467
Interphase	4	B1	PC_3	aligned_pc	0.0334	-0.3232	0.3868	683975
Interphase	4	B2	PC_3	aligned_pc	0.063	-0.2798	0.3787	750702
Interphase	4	B3	PC_3	aligned_pc	0.1151	-0.2666	0.4376	627798
Interphase	5	A1	PC_3	aligned_pc	0.0215	-0.33	0.3744	699453
Interphase	5	A2	PC_3	aligned_pc	0.0773	-0.2961	0.4225	774485
Interphase	5	A3	PC_3	aligned_pc	0.1128	-0.2704	0.4381	644242
Interphase	5	B2	PC_3	aligned_pc	0.0536	-0.1668	0.2508	775244
Interphase	5	B3	PC_3	aligned_pc	0.1022	-0.246	0.4025	397371
Interphase	6	A1	PC_3	aligned_pc	0.0061	-0.1349	0.148	641026
Interphase	6	A2	PC_3	aligned_pc	0.0609	-0.2902	0.3827	711076
Interphase	6	A3	PC_3	aligned_pc	0.0858	-0.2554	0.3969	644896
Interphase	6	B1	PC_3	aligned_pc	0.0641	-0.2093	0.311	646108
Interphase	6	B2	PC_3	aligned_pc	0.087	-0.2422	0.3754	763436
Interphase	6	B3	PC_3	aligned_pc	0.0656	-0.2921	0.3919	644407
Interphase	7	A1	PC_3	aligned_pc	-0.0028	-0.25	0.2602	624697
Interphase	7	A2	PC_3	aligned_pc	0.0555	-0.3089	0.3979	613431
Interphase	7	A3	PC_3	aligned_pc	0.0177	-0.1649	0.192	589635
Interphase	7	B1	PC_3	aligned_pc	0.0407	-0.2733	0.3471	642067
Interphase	7	B2	PC_3	aligned_pc	0.039	-0.3399	0.4042	624764
Interphase	7	B3	PC_3	aligned_pc	0.0509	-0.3035	0.3844	596346
Interphase	8	A1	PC_3	aligned_pc	0.0149	-0.3683	0.3975	645423
Interphase	8	A2	PC_3	aligned_pc	0.0498	-0.3022	0.3857	621932
Interphase	8	A3	PC_3	aligned_pc	0.0841	-0.2671	0.3995	590552
Interphase	8	B1	PC_3	aligned_pc	0.019	-0.1517	0.186	666773
Interphase	8	B2	PC_3	aligned_pc	0.0579	-0.2477	0.3423	625958
Interphase	8	B3	PC_3	aligned_pc	0.0421	-0.2579	0.3284	558885
Interphase	1	A1	PC_4	aligned_pc	0.034	-0.3579	0.4139	716416
Interphase	1	A2	PC_4	aligned_pc	0.0092	-0.1876	0.212	785469
Interphase	1	A3	PC_4	aligned_pc	0.0394	-0.421	0.4879	712882
Interphase	1	B1	PC_4	aligned_pc	0.0317	-0.4609	0.5122	719180
Interphase	1	B2	PC_4	aligned_pc	0.0093	-0.2258	0.242	782823
Interphase	1	B3	PC_4	aligned_pc	0.0196	-0.3583	0.3898	686976
Interphase	2	A1	PC_4	aligned_pc	0.039	-0.3479	0.4201	667511
Interphase	2	A2	PC_4	aligned_pc	0.0349	-0.4338	0.4958	725392
Interphase	2	A3	PC_4	aligned_pc	0.0314	-0.3008	0.3601	672499
Interphase	2	B1	PC_4	aligned_pc	0.0144	-0.1638	0.1879	706638
Interphase	2	B2	PC_4	aligned_pc	0.0505	-0.3657	0.4569	744375
Interphase	2	B3	PC_4	aligned_pc	0.027	-0.2999	0.3478	686778
Interphase	3	A1	PC_4	aligned_pc	0.0389	-0.4331	0.494	678499
Interphase	3	A2	PC_4	aligned_pc	0.0371	-0.4189	0.4695	680929
Interphase	3	A3	PC_4	aligned_pc	0.0447	-0.3657	0.4413	538164
Interphase	3	B1	PC_4	aligned_pc	0.0396	-0.4308	0.4914	537398
Interphase	3	B2	PC_4	aligned_pc	0.0244	-0.463	0.4965	567530
Interphase	3	B3	PC_4	aligned_pc	0.0372	-0.4697	0.5248	490867
Interphase	4	A1	PC_4	aligned_pc	0.0324	-0.4224	0.4709	647193
Interphase	4	A2	PC_4	aligned_pc	0.0283	-0.4008	0.4481	719467
Interphase	4	B1	PC_4	aligned_pc	0.0208	-0.3116	0.3489	683975
Interphase	4	B2	PC_4	aligned_pc	0.0265	-0.4583	0.5023	750702
Interphase	4	B3	PC_4	aligned_pc	0.0172	-0.3346	0.3573	627798
Interphase	5	A1	PC_4	aligned_pc	0.0464	-0.3499	0.4322	699453
Interphase	5	A2	PC_4	aligned_pc	0.0306	-0.4035	0.457	774485
Interphase	5	A3	PC_4	aligned_pc	0.0391	-0.4105	0.4758	644242
Interphase	5	B2	PC_4	aligned_pc	0.0296	-0.36	0.4095	775244
Interphase	5	B3	PC_4	aligned_pc	0.0315	-0.4118	0.462	397371
Interphase	6	A1	PC_4	aligned_pc	0.0233	-0.3207	0.36	641026
Interphase	6	A2	PC_4	aligned_pc	0.0248	-0.4533	0.4909	711076
Interphase	6	A3	PC_4	aligned_pc	0.0283	-0.3678	0.4105	644896
Interphase	6	B1	PC_4	aligned_pc	0.0299	-0.4381	0.4798	646108
Interphase	6	B2	PC_4	aligned_pc	0.0398	-0.3922	0.46	763436
Interphase	6	B3	PC_4	aligned_pc	0.0258	-0.4416	0.4808	644407
Interphase	7	A1	PC_4	aligned_pc	0.0337	-0.3117	0.3632	624697
Interphase	7	A2	PC_4	aligned_pc	0.0305	-0.3414	0.3927	613431
Interphase	7	A3	PC_4	aligned_pc	0.0499	-0.3645	0.4509	589635
Interphase	7	B1	PC_4	aligned_pc	0.0112	-0.1587	0.1825	642067
Interphase	7	B2	PC_4	aligned_pc	0.0235	-0.4318	0.4741	624764
Interphase	7	B3	PC_4	aligned_pc	0.0211	-0.4956	0.5312	596346
Interphase	8	A1	PC_4	aligned_pc	0.0297	-0.2779	0.3281	645423
Interphase	8	A2	PC_4	aligned_pc	0.0444	-0.3392	0.4178	621932
Interphase	8	A3	PC_4	aligned_pc	0.0474	-0.3865	0.4693	590552
Interphase	8	B1	PC_4	aligned_pc	0.0365	-0.4001	0.4676	666773
Interphase	8	B2	PC_4	aligned_pc	0.0485	-0.3228	0.4131	625958
Interphase	8	B3	PC_4	aligned_pc	0.033	-0.4006	0.462	558885
Interphase	1	A1	PC_5	aligned_pc	-0.0278	-0.2381	0.1622	716416
Interphase	1	A2	PC_5	aligned_pc	-0.0305	-0.2928	0.2143	785469
Interphase	1	A3	PC_5	aligned_pc	-0.0136	-0.1941	0.1514	712882
Interphase	1	B1	PC_5	aligned_pc	-0.0102	-0.233	0.1938	719180
Interphase	1	B2	PC_5	aligned_pc	-0.0162	-0.2309	0.1791	782823
Interphase	1	B3	PC_5	aligned_pc	0.0012	-0.183	0.1644	686976
Interphase	2	A1	PC_5	aligned_pc	0.0107	-0.2578	0.2351	667511
Interphase	2	A2	PC_5	aligned_pc	-0.0158	-0.2719	0.2153	725392
Interphase	2	A3	PC_5	aligned_pc	-0.0157	-0.2534	0.2001	672499
Interphase	2	B1	PC_5	aligned_pc	-0.0202	-0.2547	0.1931	706638
Interphase	2	B2	PC_5	aligned_pc	-0.0186	-0.2191	0.1643	744375
Interphase	2	B3	PC_5	aligned_pc	-0.0082	-0.2682	0.2251	686778
Interphase	3	A1	PC_5	aligned_pc	-0.0232	-0.2635	0.1947	678499
Interphase	3	A2	PC_5	aligned_pc	0.0312	-0.2161	0.2391	680929
Interphase	3	A3	PC_5	aligned_pc	0.0086	-0.2826	0.262	538164
Interphase	3	B1	PC_5	aligned_pc	0.0076	-0.2727	0.258	537398
Interphase	3	B2	PC_5	aligned_pc	-0.0202	-0.2856	0.2218	567530
Interphase	3	B3	PC_5	aligned_pc	-0.0158	-0.2427	0.1916	490867
Interphase	4	A1	PC_5	aligned_pc	-0.028	-0.2763	0.2003	647193
Interphase	4	A2	PC_5	aligned_pc	-0.0206	-0.2198	0.1554	719467
Interphase	4	B1	PC_5	aligned_pc	-0.0197	-0.2627	0.2031	683975
Interphase	4	B2	PC_5	aligned_pc	-0.0014	-0.2069	0.1854	750702
Interphase	4	B3	PC_5	aligned_pc	-0.0238	-0.2612	0.1942	627798
Interphase	5	A1	PC_5	aligned_pc	-0.0107	-0.2014	0.1584	699453
Interphase	5	A2	PC_5	aligned_pc	-0.0298	-0.2647	0.1895	774485
Interphase	5	A3	PC_5	aligned_pc	-0.0251	-0.2554	0.1866	644242
Interphase	5	B2	PC_5	aligned_pc	0.013	-0.2421	0.2386	775244
Interphase	5	B3	PC_5	aligned_pc	-0.0024	-0.2078	0.1815	397371
Interphase	6	A1	PC_5	aligned_pc	-0.0091	-0.1623	0.1257	641026
Interphase	6	A2	PC_5	aligned_pc	0.0239	-0.2648	0.2665	711076
Interphase	6	A3	PC_5	aligned_pc	-0.0134	-0.2612	0.2057	644896
Interphase	6	B1	PC_5	aligned_pc	-0.0055	-0.2041	0.1696	646108
Interphase	6	B2	PC_5	aligned_pc	-0.0153	-0.2321	0.1805	763436
Interphase	6	B3	PC_5	aligned_pc	0.0119	-0.2075	0.2026	644407
Interphase	7	A1	PC_5	aligned_pc	-0.0052	-0.1842	0.152	624697
Interphase	7	A2	PC_5	aligned_pc	-0.0149	-0.2379	0.188	613431
Interphase	7	A3	PC_5	aligned_pc	-0.0105	-0.2127	0.1698	589635
Interphase	7	B1	PC_5	aligned_pc	0.0032	-0.2636	0.2436	642067
Interphase	7	B2	PC_5	aligned_pc	-0.0161	-0.2338	0.1837	624764
Interphase	7	B3	PC_5	aligned_pc	0.0018	-0.2661	0.2412	596346
Interphase	8	A1	PC_5	aligned_pc	0.0113	-0.2468	0.2317	645423
Interphase	8	A2	PC_5	aligned_pc	0.0129	-0.2378	0.2242	621932
Interphase	8	A3	PC_5	aligned_pc	-0.0102	-0.2526	0.1998	590552
Interphase	8	B1	PC_5	aligned_pc	0.0014	-0.1894	0.1711	666773
Interphase	8	B2	PC_5	aligned_pc	0.0044	-0.1837	0.1649	625958
Interphase	8	B3	PC_5	aligned_pc	0.0107	-0.1892	0.1857	558885
Interphase	1	A1	PC_6	aligned_pc	0.0151	-0.3482	0.3631	716416
Interphase	1	A2	PC_6	aligned_pc	0.0307	-0.3664	0.4053	785469
Interphase	1	A3	PC_6	aligned_pc	0.0107	-0.1904	0.2036	712882
Interphase	1	B1	PC_6	aligned_pc	0.0543	-0.3347	0.4102	719180
Interphase	1	B2	PC_6	aligned_pc	0.0305	-0.2639	0.3023	782823
Interphase	1	B3	PC_6	aligned_pc	0.0322	-0.3242	0.3582	686976
Interphase	2	A1	PC_6	aligned_pc	0.0373	-0.3724	0.4257	667511
Interphase	2	A2	PC_6	aligned_pc	0.0178	-0.3866	0.4086	725392
Interphase	2	A3	PC_6	aligned_pc	0.0336	-0.3485	0.3936	672499
Interphase	2	B1	PC_6	aligned_pc	0.0056	-0.3221	0.3173	706638
Interphase	2	B2	PC_6	aligned_pc	0.0185	-0.3242	0.3443	744375
Interphase	2	B3	PC_6	aligned_pc	0.0332	-0.375	0.4207	686778
Interphase	3	A1	PC_6	aligned_pc	0.054	-0.3233	0.4019	678499
Interphase	3	A2	PC_6	aligned_pc	0.0537	-0.3163	0.3885	680929
Interphase	3	A3	PC_6	aligned_pc	0.061	-0.3697	0.4484	538164
Interphase	3	B1	PC_6	aligned_pc	0.0549	-0.3517	0.4295	537398
Interphase	3	B2	PC_6	aligned_pc	0.0684	-0.3136	0.4015	567530
Interphase	3	B3	PC_6	aligned_pc	0.0607	-0.3695	0.4432	490867
Interphase	4	A1	PC_6	aligned_pc	0.0583	-0.2988	0.3825	647193
Interphase	4	A2	PC_6	aligned_pc	0.0183	-0.2868	0.3003	719467
Interphase	4	B1	PC_6	aligned_pc	0.0068	-0.3695	0.3666	683975
Interphase	4	B2	PC_6	aligned_pc	0.0473	-0.3031	0.36	750702
Interphase	4	B3	PC_6	aligned_pc	0.056	-0.3204	0.3891	627798
Interphase	5	A1	PC_6	aligned_pc	0.0196	-0.2844	0.3045	699453
Interphase	5	A2	PC_6	aligned_pc	0.044	-0.2969	0.3501	774485
Interphase	5	A3	PC_6	aligned_pc	0.0553	-0.3815	0.4511	644242
Interphase	5	B2	PC_6	aligned_pc	0.0536	-0.2485	0.3259	775244
Interphase	5	B3	PC_6	aligned_pc	0.0479	-0.2572	0.3151	397371
Interphase	6	A1	PC_6	aligned_pc	-0.0017	-0.2131	0.2049	641026
Interphase	6	A2	PC_6	aligned_pc	0.0598	-0.3359	0.4175	711076
Interphase	6	A3	PC_6	aligned_pc	0.0581	-0.32	0.3962	644896
Interphase	6	B1	PC_6	aligned_pc	0.0465	-0.233	0.2889	646108
Interphase	6	B2	PC_6	aligned_pc	0.0621	-0.279	0.3622	763436
Interphase	6	B3	PC_6	aligned_pc	0.073	-0.2564	0.3589	644407
Interphase	7	A1	PC_6	aligned_pc	0.004	-0.13	0.1297	624697
Interphase	7	A2	PC_6	aligned_pc	0.0141	-0.3682	0.3778	613431
Interphase	7	A3	PC_6	aligned_pc	0.0093	-0.2127	0.2209	589635
Interphase	7	B1	PC_6	aligned_pc	0.0361	-0.2641	0.3212	642067
Interphase	7	B2	PC_6	aligned_pc	0.0292	-0.195	0.2402	624764
Interphase	7	B3	PC_6	aligned_pc	0.0275	-0.3832	0.4168	596346
Interphase	8	A1	PC_6	aligned_pc	0.0303	-0.386	0.4129	645423
Interphase	8	A2	PC_6	aligned_pc	0.0629	-0.3266	0.4079	621932
Interphase	8	A3	PC_6	aligned_pc	0.05	-0.2353	0.303	590552
Interphase	8	B1	PC_6	aligned_pc	0.0399	-0.2553	0.3133	666773
Interphase	8	B2	PC_6	aligned_pc	0.0464	-0.3124	0.376	625958
Interphase	8	B3	PC_6	aligned_pc	0.054	-0.2962	0.3663	558885
Interphase	1	A1	PC_7	aligned_pc	0.0225	-0.3222	0.3348	716416
Interphase	1	A2	PC_7	aligned_pc	0.0347	-0.3442	0.3846	785469
Interphase	1	A3	PC_7	aligned_pc	0.0368	-0.3656	0.4078	712882
Interphase	1	B1	PC_7	aligned_pc	0.0146	-0.4572	0.4542	719180
Interphase	1	B2	PC_7	aligned_pc	0.0094	-0.1296	0.1375	782823
Interphase	1	B3	PC_7	aligned_pc	0.0425	-0.3377	0.3925	686976
Interphase	2	A1	PC_7	aligned_pc	0.0057	-0.3027	0.2975	667511
Interphase	2	A2	PC_7	aligned_pc	0.0255	-0.4213	0.4431	725392
Interphase	2	A3	PC_7	aligned_pc	0.0017	-0.2183	0.2092	672499
Interphase	2	B1	PC_7	aligned_pc	0.0131	-0.2238	0.2344	706638
Interphase	2	B2	PC_7	aligned_pc	0.0373	-0.3587	0.402	744375
Interphase	2	B3	PC_7	aligned_pc	0.0087	-0.2544	0.2547	686778
Interphase	3	A1	PC_7	aligned_pc	0.0225	-0.4402	0.4626	678499
Interphase	3	A2	PC_7	aligned_pc	0.001	-0.2883	0.2755	680929
Interphase	3	A3	PC_7	aligned_pc	0.0162	-0.3589	0.3659	538164
Interphase	3	B1	PC_7	aligned_pc	0.0167	-0.3521	0.3624	537398
Interphase	3	B2	PC_7	aligned_pc	0.0042	-0.4145	0.4036	567530
Interphase	3	B3	PC_7	aligned_pc	0.0203	-0.4739	0.4945	490867
Interphase	4	A1	PC_7	aligned_pc	0.015	-0.4382	0.4363	647193
Interphase	4	A2	PC_7	aligned_pc	0.032	-0.3732	0.4107	719467
Interphase	4	B1	PC_7	aligned_pc	0.0051	-0.2108	0.2077	683975
Interphase	4	B2	PC_7	aligned_pc	0.017	-0.3692	0.385	750702
Interphase	4	B3	PC_7	aligned_pc	0.0021	-0.2739	0.2635	627798
Interphase	5	A1	PC_7	aligned_pc	0.005	-0.3479	0.3394	699453
Interphase	5	A2	PC_7	aligned_pc	0.0363	-0.2974	0.3437	774485
Interphase	5	A3	PC_7	aligned_pc	0.0076	-0.3093	0.3024	644242
Interphase	5	B2	PC_7	aligned_pc	0.0142	-0.2226	0.2348	775244
Interphase	5	B3	PC_7	aligned_pc	0.0029	-0.2978	0.2849	397371
Interphase	6	A1	PC_7	aligned_pc	0.0173	-0.3544	0.3706	641026
Interphase	6	A2	PC_7	aligned_pc	0.0001	-0.2914	0.2763	711076
Interphase	6	A3	PC_7	aligned_pc	-0.0021	-0.4181	0.3968	644896
Interphase	6	B1	PC_7	aligned_pc	0.0151	-0.3756	0.3754	646108
Interphase	6	B2	PC_7	aligned_pc	0.0127	-0.336	0.3402	763436
Interphase	6	B3	PC_7	aligned_pc	0.0088	-0.1801	0.1861	644407
Interphase	7	A1	PC_7	aligned_pc	0.0094	-0.26	0.2686	624697
Interphase	7	A2	PC_7	aligned_pc	0.0126	-0.28	0.2835	613431
Interphase	7	A3	PC_7	aligned_pc	0.0331	-0.366	0.3941	589635
Interphase	7	B1	PC_7	aligned_pc	0.0104	-0.2086	0.2172	642067
Interphase	7	B2	PC_7	aligned_pc	0.0222	-0.2627	0.2895	624764
Interphase	7	B3	PC_7	aligned_pc	0.0222	-0.3863	0.4109	596346
Interphase	8	A1	PC_7	aligned_pc	0.0118	-0.2742	0.2865	645423
Interphase	8	A2	PC_7	aligned_pc	0.033	-0.3442	0.3828	621932
Interphase	8	A3	PC_7	aligned_pc	0.0341	-0.338	0.3826	590552
Interphase	8	B1	PC_7	aligned_pc	0.0233	-0.3741	0.3961	666773
Interphase	8	B2	PC_7	aligned_pc	0.0127	-0.2508	0.2631	625958
Interphase	8	B3	PC_7	aligned_pc	0.0192	-0.3587	0.3778	558885
Interphase	1	A1	PC_8	aligned_pc	0.0742	-0.2767	0.3581	716416
Interphase	1	A2	PC_8	aligned_pc	0.06	-0.2913	0.3587	785469
Interphase	1	A3	PC_8	aligned_pc	0.0494	-0.3776	0.4239	712882
Interphase	1	B1	PC_8	aligned_pc	0.035	-0.3869	0.414	719180
Interphase	1	B2	PC_8	aligned_pc	0.0688	-0.3872	0.4654	782823
Interphase	1	B3	PC_8	aligned_pc	0.055	-0.3302	0.3858	686976
Interphase	2	A1	PC_8	aligned_pc	0.1158	-0.358	0.4967	667511
Interphase	2	A2	PC_8	aligned_pc	0.0931	-0.332	0.4431	725392
Interphase	2	A3	PC_8	aligned_pc	0.0715	-0.3428	0.4171	672499
Interphase	2	B1	PC_8	aligned_pc	0.0627	-0.3706	0.429	706638
Interphase	2	B2	PC_8	aligned_pc	0.084	-0.3783	0.473	744375
Interphase	2	B3	PC_8	aligned_pc	0.0605	-0.3214	0.3788	686778
Interphase	3	A1	PC_8	aligned_pc	0.0799	-0.3997	0.4849	678499
Interphase	3	A2	PC_8	aligned_pc	0.067	-0.4218	0.49	680929
Interphase	3	A3	PC_8	aligned_pc	0.0417	-0.3645	0.4038	538164
Interphase	3	B1	PC_8	aligned_pc	0.0471	-0.4485	0.4901	537398
Interphase	3	B2	PC_8	aligned_pc	0.0522	-0.3848	0.4427	567530
Interphase	3	B3	PC_8	aligned_pc	0.0673	-0.4378	0.519	490867
Interphase	4	A1	PC_8	aligned_pc	0.0674	-0.3629	0.4368	647193
Interphase	4	A2	PC_8	aligned_pc	0.0467	-0.2326	0.2854	719467
Interphase	4	B1	PC_8	aligned_pc	0.0253	-0.159	0.1812	683975
Interphase	4	B2	PC_8	aligned_pc	0.0457	-0.3083	0.3614	750702
Interphase	4	B3	PC_8	aligned_pc	0.0563	-0.3442	0.4035	627798
Interphase	5	A1	PC_8	aligned_pc	0.1206	-0.3102	0.4704	699453
Interphase	5	A2	PC_8	aligned_pc	0.0917	-0.3274	0.4406	774485
Interphase	5	A3	PC_8	aligned_pc	0.0811	-0.3778	0.4815	644242
Interphase	5	B2	PC_8	aligned_pc	0.0808	-0.3777	0.4769	775244
Interphase	5	B3	PC_8	aligned_pc	0.0526	-0.283	0.3504	397371
Interphase	6	A1	PC_8	aligned_pc	0.0411	-0.346	0.3907	641026
Interphase	6	A2	PC_8	aligned_pc	0.1003	-0.2683	0.4104	711076
Interphase	6	A3	PC_8	aligned_pc	0.0634	-0.4138	0.4668	644896
Interphase	6	B1	PC_8	aligned_pc	0.0408	-0.294	0.3365	646108
Interphase	6	B2	PC_8	aligned_pc	0.094	-0.361	0.472	763436
Interphase	6	B3	PC_8	aligned_pc	0.068	-0.354	0.4221	644407
Interphase	7	A1	PC_8	aligned_pc	0.0714	-0.3995	0.4593	624697
Interphase	7	A2	PC_8	aligned_pc	0.0635	-0.3887	0.4481	613431
Interphase	7	A3	PC_8	aligned_pc	0.0539	-0.4804	0.5205	589635
Interphase	7	B1	PC_8	aligned_pc	0.0707	-0.3663	0.443	642067
Interphase	7	B2	PC_8	aligned_pc	0.0306	-0.3371	0.3592	624764
Interphase	7	B3	PC_8	aligned_pc	0.0742	-0.4726	0.5412	596346
Interphase	8	A1	PC_8	aligned_pc	0.0469	-0.2905	0.3302	645423
Interphase	8	A2	PC_8	aligned_pc	0.0869	-0.3879	0.4865	621932
Interphase	8	A3	PC_8	aligned_pc	0.0321	-0.2627	0.2894	590552
Interphase	8	B1	PC_8	aligned_pc	0.0541	-0.259	0.325	666773
Interphase	8	B2	PC_8	aligned_pc	0.06	-0.3505	0.4121	625958
Interphase	8	B3	PC_8	aligned_pc	0.0603	-0.4312	0.4823	558885
Interphase	1	A1	PC_9	aligned_pc	0.009	-0.3549	0.3622	716416
Interphase	1	A2	PC_9	aligned_pc	0.0213	-0.3627	0.3885	785469
Interphase	1	A3	PC_9	aligned_pc	-0.0033	-0.1836	0.1766	712882
Interphase	1	B1	PC_9	aligned_pc	0.0146	-0.4466	0.4588	719180
Interphase	1	B2	PC_9	aligned_pc	0.0042	-0.1962	0.1961	782823
Interphase	1	B3	PC_9	aligned_pc	0.0203	-0.1951	0.2244	686976
Interphase	2	A1	PC_9	aligned_pc	0.0114	-0.4135	0.4133	667511
Interphase	2	A2	PC_9	aligned_pc	0.0303	-0.4263	0.458	725392
Interphase	2	A3	PC_9	aligned_pc	0.0365	-0.2787	0.3285	672499
Interphase	2	B1	PC_9	aligned_pc	0.0216	-0.349	0.3644	706638
Interphase	2	B2	PC_9	aligned_pc	0.0262	-0.374	0.3949	744375
Interphase	2	B3	PC_9	aligned_pc	0.0243	-0.4262	0.4392	686778
Interphase	3	A1	PC_9	aligned_pc	0.0221	-0.3803	0.3964	678499
Interphase	3	A2	PC_9	aligned_pc	0.0138	-0.4074	0.4078	680929
Interphase	3	A3	PC_9	aligned_pc	0.0242	-0.3274	0.3542	538164
Interphase	3	B1	PC_9	aligned_pc	0.0263	-0.3175	0.3479	537398
Interphase	3	B2	PC_9	aligned_pc	0.0256	-0.4799	0.4993	567530
Interphase	3	B3	PC_9	aligned_pc	0.0271	-0.3566	0.3896	490867
Interphase	4	A1	PC_9	aligned_pc	0.0345	-0.3948	0.4351	647193
Interphase	4	A2	PC_9	aligned_pc	0.0237	-0.3068	0.3296	719467
Interphase	4	B1	PC_9	aligned_pc	0.0168	-0.2738	0.2942	683975
Interphase	4	B2	PC_9	aligned_pc	0.0265	-0.3243	0.3523	750702
Interphase	4	B3	PC_9	aligned_pc	0.0179	-0.2201	0.2395	627798
Interphase	5	A1	PC_9	aligned_pc	-0.0013	-0.3378	0.3241	699453
Interphase	5	A2	PC_9	aligned_pc	0.033	-0.2833	0.3241	774485
Interphase	5	A3	PC_9	aligned_pc	0.0295	-0.3583	0.3914	644242
Interphase	5	B2	PC_9	aligned_pc	0.0222	-0.358	0.3724	775244
Interphase	5	B3	PC_9	aligned_pc	0.0347	-0.3787	0.4169	397371
Interphase	6	A1	PC_9	aligned_pc	0.0093	-0.3901	0.3927	641026
Interphase	6	A2	PC_9	aligned_pc	0.0049	-0.3649	0.3582	711076
Interphase	6	A3	PC_9	aligned_pc	0.0196	-0.4248	0.4472	644896
Interphase	6	B1	PC_9	aligned_pc	0.0178	-0.3259	0.3387	646108
Interphase	6	B2	PC_9	aligned_pc	0.0369	-0.3802	0.4259	763436
Interphase	6	B3	PC_9	aligned_pc	0.0112	-0.4116	0.4108	644407
Interphase	7	A1	PC_9	aligned_pc	0.0027	-0.1469	0.1446	624697
Interphase	7	A2	PC_9	aligned_pc	0.0236	-0.3823	0.4109	613431
Interphase	7	A3	PC_9	aligned_pc	0.0121	-0.2764	0.279	589635
Interphase	7	B1	PC_9	aligned_pc	0.0361	-0.3023	0.3459	642067
Interphase	7	B2	PC_9	aligned_pc	0.0347	-0.3387	0.3735	624764
Interphase	7	B3	PC_9	aligned_pc	0.0403	-0.443	0.4882	596346
Interphase	8	A1	PC_9	aligned_pc	0.0152	-0.3828	0.3864	645423
Interphase	8	A2	PC_9	aligned_pc	0.0366	-0.4205	0.4501	621932
Interphase	8	A3	PC_9	aligned_pc	0.0248	-0.3033	0.3242	590552
Interphase	8	B1	PC_9	aligned_pc	0.0329	-0.3377	0.3707	666773
Interphase	8	B2	PC_9	aligned_pc	0.0464	-0.3127	0.3744	625958
Interphase	8	B3	PC_9	aligned_pc	0.0117	-0.3674	0.3659	558885
Mitotic	1	A1	cell_DAPI_mean	raw	2891.44	2527.32	3281.55	40757
Mitotic	1	A1	cell_TUBULIN_mean	raw	1235.89	1140.58	1336.11	40757
Mitotic	1	A1	cell_GH2AX_mean	raw	1317	1077.83	1646.06	40757
Mitotic	1	A1	cell_PHALLOIDIN_mean	raw	1022.92	907.725	1177.4	40757
Mitotic	1	A2	cell_DAPI_mean	raw	2965.49	2612.49	3341.68	43916
Mitotic	1	A2	cell_TUBULIN_mean	raw	1266.44	1168.78	1367.94	43916
Mitotic	1	A2	cell_GH2AX_mean	raw	1363.52	1126.5	1687.09	43916
Mitotic	1	A2	cell_PHALLOIDIN_mean	raw	941.159	862.129	1041.75	43916
Mitotic	1	A3	cell_DAPI_mean	raw	3117.71	2721.27	3541.19	41459
Mitotic	1	A3	cell_TUBULIN_mean	raw	1269.01	1165.36	1378.05	41459
Mitotic	1	A3	cell_GH2AX_mean	raw	1360.87	1127.19	1670.03	41459
Mitotic	1	A3	cell_PHALLOIDIN_mean	raw	889.733	825.122	967.1	41459
Mitotic	1	B1	cell_DAPI_mean	raw	3122.94	2717.7	3591.22	38140
Mitotic	1	B1	cell_TUBULIN_mean	raw	1336.4	1222.79	1458.56	38140
Mitotic	1	B1	cell_GH2AX_mean	raw	1428.37	1179.3	1754.4	38140
Mitotic	1	B1	cell_PHALLOIDIN_mean	raw	816.494	759.777	884.031	38140
Mitotic	1	B2	cell_DAPI_mean	raw	3081.9	2705.64	3520.15	41705
Mitotic	1	B2	cell_TUBULIN_mean	raw	1337.53	1226.94	1454.72	41705
Mitotic	1	B2	cell_GH2AX_mean	raw	1440.7	1185.56	1769.3	41705
Mitotic	1	B2	cell_PHALLOIDIN_mean	raw	854.146	789.238	931.857	41705
Mitotic	1	B3	cell_DAPI_mean	raw	3212.71	2792.11	3685.86	39539
Mitotic	1	B3	cell_TUBULIN_mean	raw	1331.23	1219.88	1447.05	39539
Mitotic	1	B3	cell_GH2AX_mean	raw	1442.56	1186.14	1776.63	39539
Mitotic	1	B3	cell_PHALLOIDIN_mean	raw	864.824	801.165	943.489	39539
Mitotic	2	A1	cell_DAPI_mean	raw	3007.86	2547.75	3502.65	37667
Mitotic	2	A1	cell_TUBULIN_mean	raw	3407.98	3088.7	3766.1	37667
Mitotic	2	A1	cell_GH2AX_mean	raw	1079.43	881.388	1348.99	37667
Mitotic	2	A1	cell_PHALLOIDIN_mean	raw	972.931	870.682	1110.69	37667
Mitotic	2	A2	cell_DAPI_mean	raw	3143.17	2745.24	3543.5	42489
Mitotic	2	A2	cell_TUBULIN_mean	raw	3561.85	3261.79	3889.83	42489
Mitotic	2	A2	cell_GH2AX_mean	raw	1159.2	955.18	1442.31	42489
Mitotic	2	A2	cell_PHALLOIDIN_mean	raw	902.556	829.003	993.486	42489
Mitotic	2	A3	cell_DAPI_mean	raw	3223.41	2831.83	3624.06	38869
Mitotic	2	A3	cell_TUBULIN_mean	raw	3687.34	3359.89	4040.14	38869
Mitotic	2	A3	cell_GH2AX_mean	raw	1139.38	933.143	1424.68	38869
Mitotic	2	A3	cell_PHALLOIDIN_mean	raw	846.791	790.193	911.782	38869
Mitotic	2	B1	cell_DAPI_mean	raw	3449.2	3021.48	3935.67	40825
Mitotic	2	B1	cell_TUBULIN_mean	raw	3790.42	3439.21	4192.03	40825
Mitotic	2	B1	cell_GH2AX_mean	raw	1173.32	952.651	1466.13	40825
Mitotic	2	B1	cell_PHALLOIDIN_mean	raw	811.109	754.923	874.521	40825
Mitotic	2	B2	cell_DAPI_mean	raw	3106.37	2739.76	3524.76	43170
Mitotic	2	B2	cell_TUBULIN_mean	raw	3598.13	3281.34	3955.92	43170
Mitotic	2	B2	cell_GH2AX_mean	raw	1167.61	945.408	1459.65	43170
Mitotic	2	B2	cell_PHALLOIDIN_mean	raw	856.321	793.736	925.49	43170
Mitotic	2	B3	cell_DAPI_mean	raw	3360.43	2931.53	3825.9	39703
Mitotic	2	B3	cell_TUBULIN_mean	raw	3481.21	3175.33	3816.75	39703
Mitotic	2	B3	cell_GH2AX_mean	raw	1099.82	888.607	1385.25	39703
Mitotic	2	B3	cell_PHALLOIDIN_mean	raw	791.646	731.799	862.179	39703
Mitotic	3	A1	cell_DAPI_mean	raw	2947.86	2569.58	3350.65	41294
Mitotic	3	A1	cell_TUBULIN_mean	raw	3464.1	3141.42	3841.3	41294
Mitotic	3	A1	cell_GH2AX_mean	raw	1168.49	957.766	1468.25	41294
Mitotic	3	A1	cell_PHALLOIDIN_mean	raw	1033.71	908.283	1211.14	41294
Mitotic	3	A2	cell_DAPI_mean	raw	3010.98	2624.15	3430.25	41029
Mitotic	3	A2	cell_TUBULIN_mean	raw	3487.84	3186.82	3845.59	41029
Mitotic	3	A2	cell_GH2AX_mean	raw	1195.36	983.041	1481.87	41029
Mitotic	3	A2	cell_PHALLOIDIN_mean	raw	881.723	810.586	974.61	41029
Mitotic	3	A3	cell_DAPI_mean	raw	3093.38	2687.84	3519.63	38346
Mitotic	3	A3	cell_TUBULIN_mean	raw	3509.28	3194.93	3857.9	38346
Mitotic	3	A3	cell_GH2AX_mean	raw	1191.5	981.978	1476.26	38346
Mitotic	3	A3	cell_PHALLOIDIN_mean	raw	826.387	769.761	892.802	38346
Mitotic	3	B1	cell_DAPI_mean	raw	3188.59	2813.87	3585.24	36719
Mitotic	3	B1	cell_TUBULIN_mean	raw	3894.89	3537.28	4302.64	36719
Mitotic	3	B1	cell_GH2AX_mean	raw	1273.44	1057	1560.49	36719
Mitotic	3	B1	cell_PHALLOIDIN_mean	raw	744.701	695.932	802.703	36719
Mitotic	3	B2	cell_DAPI_mean	raw	3160.37	2781.72	3564.39	39032
Mitotic	3	B2	cell_TUBULIN_mean	raw	3794.49	3452.43	4193.64	39032
Mitotic	3	B2	cell_GH2AX_mean	raw	1264.99	1040.6	1557.34	39032
Mitotic	3	B2	cell_PHALLOIDIN_mean	raw	778.385	726.237	840.172	39032
Mitotic	3	B3	cell_DAPI_mean	raw	3169.71	2763.3	3598.85	37965
Mitotic	3	B3	cell_TUBULIN_mean	raw	3755.97	3405.61	4157.85	37965
Mitotic	3	B3	cell_GH2AX_mean	raw	1219.04	997.964	1513.71	37965
Mitotic	3	B3	cell_PHALLOIDIN_mean	raw	806.737	750.034	873.682	37965
Mitotic	4	A1	cell_DAPI_mean	raw	2740.88	2390.85	3121.72	34711
Mitotic	4	A1	cell_TUBULIN_mean	raw	3142.13	2864.55	3461.39	34711
Mitotic	4	A1	cell_GH2AX_mean	raw	1156.7	949.683	1458.19	34711
Mitotic	4	A1	cell_PHALLOIDIN_mean	raw	1095.64	977.262	1247.25	34711
Mitotic	4	A2	cell_DAPI_mean	raw	2818.12	2473.04	3191.66	34786
Mitotic	4	A2	cell_TUBULIN_mean	raw	3165.09	2901.11	3474.63	34786
Mitotic	4	A2	cell_GH2AX_mean	raw	1200.49	1001.25	1493.3	34786
Mitotic	4	A2	cell_PHALLOIDIN_mean	raw	995.503	914.09	1094.06	34786
Mitotic	4	B1	cell_DAPI_mean	raw	2813.52	2499.51	3168.55	31508
Mitotic	4	B1	cell_TUBULIN_mean	raw	3265.65	3002.19	3574.98	31508
Mitotic	4	B1	cell_GH2AX_mean	raw	1262.33	1056.6	1541.38	31508
Mitotic	4	B1	cell_PHALLOIDIN_mean	raw	856.383	797.906	924.604	31508
Mitotic	4	B2	cell_DAPI_mean	raw	2837.83	2512.09	3190.45	32808
Mitotic	4	B2	cell_TUBULIN_mean	raw	3176.76	2911.99	3484.08	32808
Mitotic	4	B2	cell_GH2AX_mean	raw	1221.87	1025.26	1491.46	32808
Mitotic	4	B2	cell_PHALLOIDIN_mean	raw	907.764	841.846	983.739	32808
Mitotic	4	B3	cell_DAPI_mean	raw	2967.61	2617.35	3348.85	33385
Mitotic	4	B3	cell_TUBULIN_mean	raw	3320.35	3041.81	3645.89	33385
Mitotic	4	B3	cell_GH2AX_mean	raw	1211.5	1002.53	1508.69	33385
Mitotic	4	B3	cell_PHALLOIDIN_mean	raw	879.636	817.761	952.05	33385
Mitotic	5	A1	cell_DAPI_mean	raw	3311.46	2861.85	3784.23	38185
Mitotic	5	A1	cell_TUBULIN_mean	raw	3602.02	3357.87	3880.3	38185
Mitotic	5	A1	cell_GH2AX_mean	raw	963.062	810.352	1201.21	38185
Mitotic	5	A1	cell_PHALLOIDIN_mean	raw	1069.6	938.602	1255.48	38185
Mitotic	5	A2	cell_DAPI_mean	raw	3432.22	3006.07	3874.29	41546
Mitotic	5	A2	cell_TUBULIN_mean	raw	3711.15	3456.24	3985.71	41546
Mitotic	5	A2	cell_GH2AX_mean	raw	1001.94	851.221	1240.95	41546
Mitotic	5	A2	cell_PHALLOIDIN_mean	raw	903.013	820.46	1005.97	41546
Mitotic	5	A3	cell_DAPI_mean	raw	3466.8	3006.63	3930.01	38125
Mitotic	5	A3	cell_TUBULIN_mean	raw	3681.34	3422.7	3963.95	38125
Mitotic	5	A3	cell_GH2AX_mean	raw	977.197	839.995	1206.27	38125
Mitotic	5	A3	cell_PHALLOIDIN_mean	raw	847.979	785.565	920.608	38125
Mitotic	5	B2	cell_DAPI_mean	raw	3611.52	3166.38	4068.37	40919
Mitotic	5	B2	cell_TUBULIN_mean	raw	4135.05	3818.03	4480.26	40919
Mitotic	5	B2	cell_GH2AX_mean	raw	1034.12	884.147	1279.41	40919
Mitotic	5	B2	cell_PHALLOIDIN_mean	raw	772.997	720.269	833.609	40919
Mitotic	5	B3	cell_DAPI_mean	raw	3696.69	3224.13	4169.84	36028
Mitotic	5	B3	cell_TUBULIN_mean	raw	3983.69	3666	4322.34	36028
Mitotic	5	B3	cell_GH2AX_mean	raw	1045.78	894.513	1293.78	36028
Mitotic	5	B3	cell_PHALLOIDIN_mean	raw	658.709	575.399	748.422	36028
Mitotic	6	A1	cell_DAPI_mean	raw	2692.53	2270.44	3169.13	30451
Mitotic	6	A1	cell_TUBULIN_mean	raw	2517.95	2288.59	2786.38	30451
Mitotic	6	A1	cell_GH2AX_mean	raw	675.356	569.699	857.682	30451
Mitotic	6	A1	cell_PHALLOIDIN_mean	raw	1567.34	1360.73	1836.43	30451
Mitotic	6	A2	cell_DAPI_mean	raw	2764.3	2396.05	3169.55	32049
Mitotic	6	A2	cell_TUBULIN_mean	raw	2589.18	2369.03	2831.58	32049
Mitotic	6	A2	cell_GH2AX_mean	raw	954.327	784.618	1202.91	32049
Mitotic	6	A2	cell_PHALLOIDIN_mean	raw	1323.4	1178.55	1500.96	32049
Mitotic	6	A3	cell_DAPI_mean	raw	2931.59	2501.55	3434.43	31866
Mitotic	6	A3	cell_TUBULIN_mean	raw	2583.28	2349.23	2842.29	31866
Mitotic	6	A3	cell_GH2AX_mean	raw	1275.4	1047.43	1550.78	31866
Mitotic	6	A3	cell_PHALLOIDIN_mean	raw	1018.75	914.783	1145.57	31866
Mitotic	6	B1	cell_DAPI_mean	raw	3129.4	2740.23	3611.88	26351
Mitotic	6	B1	cell_TUBULIN_mean	raw	2686.13	2473.08	2913.71	26351
Mitotic	6	B1	cell_GH2AX_mean	raw	785.706	669.033	980.283	26351
Mitotic	6	B1	cell_PHALLOIDIN_mean	raw	802.064	733.628	890.027	26351
Mitotic	6	B2	cell_DAPI_mean	raw	2888.17	2537.8	3263.32	31133
Mitotic	6	B2	cell_TUBULIN_mean	raw	2692.44	2477.56	2934.26	31133
Mitotic	6	B2	cell_GH2AX_mean	raw	1089.58	899.797	1369.68	31133
Mitotic	6	B2	cell_PHALLOIDIN_mean	raw	885.774	798.836	997.148	31133
Mitotic	6	B3	cell_DAPI_mean	raw	3112.01	2723.66	3532.17	30076
Mitotic	6	B3	cell_TUBULIN_mean	raw	2619.37	2397.91	2859.52	30076
Mitotic	6	B3	cell_GH2AX_mean	raw	1050.27	865.535	1315.84	30076
Mitotic	6	B3	cell_PHALLOIDIN_mean	raw	848.005	761.313	958.693	30076
Mitotic	7	A1	cell_DAPI_mean	raw	2732.31	2357.36	3118.36	48310
Mitotic	7	A1	cell_TUBULIN_mean	raw	3339.4	3027.82	3682.43	48310
Mitotic	7	A1	cell_GH2AX_mean	raw	1260.38	1034.59	1508.7	48310
Mitotic	7	A1	cell_PHALLOIDIN_mean	raw	982.11	879.324	1119.21	48310
Mitotic	7	A2	cell_DAPI_mean	raw	3155.45	2766.68	3577.45	48557
Mitotic	7	A2	cell_TUBULIN_mean	raw	3307.87	3021.5	3619.57	48557
Mitotic	7	A2	cell_GH2AX_mean	raw	1333.49	1111.72	1574.86	48557
Mitotic	7	A2	cell_PHALLOIDIN_mean	raw	828.187	761.054	914.461	48557
Mitotic	7	A3	cell_DAPI_mean	raw	3205.59	2848.91	3610.76	46838
Mitotic	7	A3	cell_TUBULIN_mean	raw	3176.58	2914.06	3474.45	46838
Mitotic	7	A3	cell_GH2AX_mean	raw	1313.74	1101.46	1544.45	46838
Mitotic	7	A3	cell_PHALLOIDIN_mean	raw	820.759	765.977	883.595	46838
Mitotic	7	B1	cell_DAPI_mean	raw	3172.56	2816.02	3571.27	46506
Mitotic	7	B1	cell_TUBULIN_mean	raw	3436.07	3132.87	3776.22	46506
Mitotic	7	B1	cell_GH2AX_mean	raw	1436.57	1227.52	1662.75	46506
Mitotic	7	B1	cell_PHALLOIDIN_mean	raw	752.62	705.872	806.209	46506
Mitotic	7	B2	cell_DAPI_mean	raw	3094.81	2771.83	3453.98	46765
Mitotic	7	B2	cell_TUBULIN_mean	raw	3255.07	2993.16	3550.22	46765
Mitotic	7	B2	cell_GH2AX_mean	raw	1406.13	1203.28	1626.76	46765
Mitotic	7	B2	cell_PHALLOIDIN_mean	raw	739.735	692.665	794.763	46765
Mitotic	7	B3	cell_DAPI_mean	raw	3391.26	2968.01	3875.15	47548
Mitotic	7	B3	cell_TUBULIN_mean	raw	3275.2	2991.68	3586.45	47548
Mitotic	7	B3	cell_GH2AX_mean	raw	1383.93	1174.75	1610.22	47548
Mitotic	7	B3	cell_PHALLOIDIN_mean	raw	734.601	684.974	791.907	47548
Mitotic	8	A1	cell_DAPI_mean	raw	3135.33	2708.39	3656.76	51228
Mitotic	8	A1	cell_TUBULIN_mean	raw	3320.46	3033.01	3637.56	51228
Mitotic	8	A1	cell_GH2AX_mean	raw	1203.41	993.429	1440.59	51228
Mitotic	8	A1	cell_PHALLOIDIN_mean	raw	1018.37	892.301	1203.09	51228
Mitotic	8	A2	cell_DAPI_mean	raw	3400.52	3006.7	3829.7	50732
Mitotic	8	A2	cell_TUBULIN_mean	raw	3230.95	2961.33	3534.59	50732
Mitotic	8	A2	cell_GH2AX_mean	raw	1236.75	1024.81	1472.45	50732
Mitotic	8	A2	cell_PHALLOIDIN_mean	raw	794.315	727.79	876.275	50732
Mitotic	8	A3	cell_DAPI_mean	raw	3293.46	2893.39	3728.35	47403
Mitotic	8	A3	cell_TUBULIN_mean	raw	3305.12	3025.94	3610.88	47403
Mitotic	8	A3	cell_GH2AX_mean	raw	1226.32	1027.66	1459.76	47403
Mitotic	8	A3	cell_PHALLOIDIN_mean	raw	752.003	704.73	807.231	47403
Mitotic	8	B1	cell_DAPI_mean	raw	3389.19	3045.07	3745.97	45765
Mitotic	8	B1	cell_TUBULIN_mean	raw	3662.05	3346.61	4024.51	45765
Mitotic	8	B1	cell_GH2AX_mean	raw	1315.5	1116.41	1547.03	45765
Mitotic	8	B1	cell_PHALLOIDIN_mean	raw	647.944	609.383	692.854	45765
Mitotic	8	B2	cell_DAPI_mean	raw	3516.46	3125.69	3949.72	47704
Mitotic	8	B2	cell_TUBULIN_mean	raw	3400.82	3119.22	3723.4	47704
Mitotic	8	B2	cell_GH2AX_mean	raw	1287.21	1080.46	1525.42	47704
Mitotic	8	B2	cell_PHALLOIDIN_mean	raw	685.21	643.683	734.348	47704
Mitotic	8	B3	cell_DAPI_mean	raw	3437.31	3037.5	3861.05	46713
Mitotic	8	B3	cell_TUBULIN_mean	raw	3626.92	3305.86	3983.67	46713
Mitotic	8	B3	cell_GH2AX_mean	raw	1292.3	1080.18	1531.48	46713
Mitotic	8	B3	cell_PHALLOIDIN_mean	raw	707.063	653.135	769.293	46713
Mitotic	1	A1	PC_0	aligned_pc	-0.0323	-0.3426	0.2677	20970
Mitotic	1	A2	PC_0	aligned_pc	0.0112	-0.2602	0.273	21247
Mitotic	1	A3	PC_0	aligned_pc	0.0487	-0.6965	0.7787	20458
Mitotic	1	B1	PC_0	aligned_pc	0.0189	-0.6122	0.6376	19137
Mitotic	1	B2	PC_0	aligned_pc	-0.1223	-0.8973	0.6228	19949
Mitotic	1	B3	PC_0	aligned_pc	-0.0454	-0.677	0.6267	18666
Mitotic	2	A1	PC_0	aligned_pc	0.0956	-0.5583	0.7229	19665
Mitotic	2	A2	PC_0	aligned_pc	-0.0144	-0.7245	0.6797	19683
Mitotic	2	A3	PC_0	aligned_pc	-0.014	-0.7902	0.7561	19314
Mitotic	2	B1	PC_0	aligned_pc	0.0666	-0.471	0.5808	22097
Mitotic	2	B2	PC_0	aligned_pc	0.1034	-0.4688	0.6633	21187
Mitotic	2	B3	PC_0	aligned_pc	0.0817	-0.4798	0.6434	21248
Mitotic	3	A1	PC_0	aligned_pc	0.0356	-0.633	0.7223	19301
Mitotic	3	A2	PC_0	aligned_pc	-0.0168	-0.662	0.6154	16465
Mitotic	3	A3	PC_0	aligned_pc	0.018	-0.5985	0.6379	13945
Mitotic	3	B1	PC_0	aligned_pc	-0.0194	-0.4189	0.3805	13119
Mitotic	3	B2	PC_0	aligned_pc	0.0002	-0.5927	0.616	13479
Mitotic	3	B3	PC_0	aligned_pc	-0.0127	-0.3942	0.3744	12421
Mitotic	4	A1	PC_0	aligned_pc	-0.0726	-0.4484	0.3046	15816
Mitotic	4	A2	PC_0	aligned_pc	-0.0424	-0.8318	0.7508	16015
Mitotic	4	B1	PC_0	aligned_pc	-0.0779	-0.736	0.5737	16201
Mitotic	4	B2	PC_0	aligned_pc	0.0114	-0.7387	0.7632	16066
Mitotic	4	B3	PC_0	aligned_pc	0.0224	-0.83	0.8488	15435
Mitotic	5	A1	PC_0	aligned_pc	0.1205	-0.4812	0.7002	19995
Mitotic	5	A2	PC_0	aligned_pc	0.0274	-0.586	0.6176	21035
Mitotic	5	A3	PC_0	aligned_pc	0.0256	-0.5307	0.5826	18417
Mitotic	5	B2	PC_0	aligned_pc	0.0432	-0.6054	0.6987	20601
Mitotic	5	B3	PC_0	aligned_pc	-0.0365	-0.7793	0.7028	11856
Mitotic	6	A1	PC_0	aligned_pc	0.0799	-0.5839	0.7003	15940
Mitotic	6	A2	PC_0	aligned_pc	-0.0205	-0.5072	0.442	15821
Mitotic	6	A3	PC_0	aligned_pc	0.1143	-0.6781	0.8997	16276
Mitotic	6	B1	PC_0	aligned_pc	-0.001	-0.7477	0.7767	13255
Mitotic	6	B2	PC_0	aligned_pc	-0.1014	-0.7342	0.522	15910
Mitotic	6	B3	PC_0	aligned_pc	-0.0459	-0.678	0.5975	14823
Mitotic	7	A1	PC_0	aligned_pc	0.0286	-0.5184	0.5475	22444
Mitotic	7	A2	PC_0	aligned_pc	-0.0231	-0.6417	0.5857	24134
Mitotic	7	A3	PC_0	aligned_pc	0.0574	-0.6577	0.7597	23597
Mitotic	7	B1	PC_0	aligned_pc	0.0663	-0.3477	0.4746	22551
Mitotic	7	B2	PC_0	aligned_pc	0.0131	-0.5214	0.5232	24141
Mitotic	7	B3	PC_0	aligned_pc	0.0043	-0.6763	0.674	24553
Mitotic	8	A1	PC_0	aligned_pc	0.0361	-0.5288	0.5729	25534
Mitotic	8	A2	PC_0	aligned_pc	0.0943	-0.5416	0.7102	26431
Mitotic	8	A3	PC_0	aligned_pc	-0.0588	-0.5857	0.4254	24483
Mitotic	8	B1	PC_0	aligned_pc	-0.0434	-0.5562	0.4594	23363
Mitotic	8	B2	PC_0	aligned_pc	-0.0328	-0.6135	0.5713	25494
Mitotic	8	B3	PC_0	aligned_pc	-0.0213	-0.7602	0.6936	22886
Mitotic	1	A1	PC_1	aligned_pc	0.0372	-0.6298	0.6727	20970
Mitotic	1	A2	PC_1	aligned_pc	0.0105	-0.3873	0.4015	21247
Mitotic	1	A3	PC_1	aligned_pc	0.0536	-0.4388	0.5442	20458
Mitotic	1	B1	PC_1	aligned_pc	0.0608	-0.4384	0.5651	19137
Mitotic	1	B2	PC_1	aligned_pc	-0.0028	-0.5845	0.5712	19949
Mitotic	1	B3	PC_1	aligned_pc	-0.0466	-0.3148	0.2153	18666
Mitotic	2	A1	PC_1	aligned_pc	0.0456	-0.5019	0.5794	19665
Mitotic	2	A2	PC_1	aligned_pc	0.047	-0.6937	0.7467	19683
Mitotic	2	A3	PC_1	aligned_pc	0.0845	-0.4836	0.6621	19314
Mitotic	2	B1	PC_1	aligned_pc	0.0851	-0.6588	0.8176	22097
Mitotic	2	B2	PC_1	aligned_pc	0.0576	-0.616	0.7	21187
Mitotic	2	B3	PC_1	aligned_pc	-0.0378	-0.7515	0.6505	21248
Mitotic	3	A1	PC_1	aligned_pc	-0.0121	-0.7084	0.6614	19301
Mitotic	3	A2	PC_1	aligned_pc	0.0466	-0.5612	0.6764	16465
Mitotic	3	A3	PC_1	aligned_pc	-0.0076	-0.8806	0.9048	13945
Mitotic	3	B1	PC_1	aligned_pc	-0.0947	-0.9581	0.6783	13119
Mitotic	3	B2	PC_1	aligned_pc	-0.0096	-0.6791	0.6324	13479
Mitotic	3	B3	PC_1	aligned_pc	-0.0358	-0.5722	0.4903	12421
Mitotic	4	A1	PC_1	aligned_pc	0.0424	-0.7231	0.7851	15816
Mitotic	4	A2	PC_1	aligned_pc	-0.0537	-0.7518	0.6465	16015
Mitotic	4	B1	PC_1	aligned_pc	-0.0147	-0.8237	0.7675	16201
Mitotic	4	B2	PC_1	aligned_pc	-0.035	-0.645	0.5656	16066
Mitotic	4	B3	PC_1	aligned_pc	0.016	-0.7315	0.7404	15435
Mitotic	5	A1	PC_1	aligned_pc	-0.1227	-0.7466	0.4813	19995
Mitotic	5	A2	PC_1	aligned_pc	0.0466	-0.6542	0.7398	21035
Mitotic	5	A3	PC_1	aligned_pc	0.0946	-0.741	0.943	18417
Mitotic	5	B2	PC_1	aligned_pc	0.0385	-0.1929	0.2607	20601
Mitotic	5	B3	PC_1	aligned_pc	0.0345	-0.7031	0.7725	11856
Mitotic	6	A1	PC_1	aligned_pc	-0.0119	-0.2597	0.2364	15940
Mitotic	6	A2	PC_1	aligned_pc	0.0073	-0.6199	0.654	15821
Mitotic	6	A3	PC_1	aligned_pc	-0.0203	-0.6871	0.6714	16276
Mitotic	6	B1	PC_1	aligned_pc	-0.1023	-0.9145	0.7199	13255
Mitotic	6	B2	PC_1	aligned_pc	-0.0904	-0.8798	0.7167	15910
Mitotic	6	B3	PC_1	aligned_pc	0.0066	-0.7774	0.8003	14823
Mitotic	7	A1	PC_1	aligned_pc	-0.0139	-0.67	0.6107	22444
Mitotic	7	A2	PC_1	aligned_pc	0.038	-0.5876	0.6495	24134
Mitotic	7	A3	PC_1	aligned_pc	-0.0023	-0.6278	0.625	23597
Mitotic	7	B1	PC_1	aligned_pc	0.0614	-0.6636	0.7777	22551
Mitotic	7	B2	PC_1	aligned_pc	0.0184	-0.3529	0.3845	24141
Mitotic	7	B3	PC_1	aligned_pc	-0.0225	-0.4582	0.4105	24553
Mitotic	8	A1	PC_1	aligned_pc	0.0007	-0.5257	0.518	25534
Mitotic	8	A2	PC_1	aligned_pc	-0.0111	-0.707	0.6949	26431
Mitotic	8	A3	PC_1	aligned_pc	-0.0686	-0.3601	0.2284	24483
Mitotic	8	B1	PC_1	aligned_pc	0.004	-0.636	0.6398	23363
Mitotic	8	B2	PC_1	aligned_pc	0.0161	-0.6677	0.687	25494
Mitotic	8	B3	PC_1	aligned_pc	-0.0278	-0.8035	0.7375	22886
Mitotic	1	A1	PC_2	aligned_pc	0.0375	-0.527	0.5573	20970
Mitotic	1	A2	PC_2	aligned_pc	-0.0158	-0.2517	0.2337	21247
Mitotic	1	A3	PC_2	aligned_pc	-0.0885	-0.8329	0.6641	20458
Mitotic	1	B1	PC_2	aligned_pc	0.0013	-0.7519	0.779	19137
Mitotic	1	B2	PC_2	aligned_pc	0.0123	-0.7216	0.7785	19949
Mitotic	1	B3	PC_2	aligned_pc	-0.0308	-0.5297	0.4947	18666
Mitotic	2	A1	PC_2	aligned_pc	-0.0094	-0.7434	0.6767	19665
Mitotic	2	A2	PC_2	aligned_pc	0.0301	-0.6855	0.7379	19683
Mitotic	2	A3	PC_2	aligned_pc	0.0971	-0.6492	0.8344	19314
Mitotic	2	B1	PC_2	aligned_pc	0.0029	-0.5247	0.5236	22097
Mitotic	2	B2	PC_2	aligned_pc	0.0341	-0.7104	0.7655	21187
Mitotic	2	B3	PC_2	aligned_pc	0.0281	-0.7232	0.7543	21248
Mitotic	3	A1	PC_2	aligned_pc	-0.0377	-0.7843	0.7283	19301
Mitotic	3	A2	PC_2	aligned_pc	0.0857	-0.6341	0.8167	16465
Mitotic	3	A3	PC_2	aligned_pc	-0.0785	-0.8727	0.6838	13945
Mitotic	3	B1	PC_2	aligned_pc	-0.0432	-0.8451	0.7582	13119
Mitotic	3	B2	PC_2	aligned_pc	-0.0956	-0.7114	0.5533	13479
Mitotic	3	B3	PC_2	aligned_pc	-0.0052	-0.4172	0.412	12421
Mitotic	4	A1	PC_2	aligned_pc	-0.0135	-0.3853	0.3496	15816
Mitotic	4	A2	PC_2	aligned_pc	-0.0843	-0.7475	0.5982	16015
Mitotic	4	B1	PC_2	aligned_pc	-0.0913	-0.8394	0.666	16201
Mitotic	4	B2	PC_2	aligned_pc	0.056	-0.7209	0.8511	16066
Mitotic	4	B3	PC_2	aligned_pc	0.0169	-0.8214	0.8902	15435
Mitotic	5	A1	PC_2	aligned_pc	-0.0589	-0.6273	0.5049	19995
Mitotic	5	A2	PC_2	aligned_pc	0.0259	-0.6389	0.6885	21035
Mitotic	5	A3	PC_2	aligned_pc	-0.0607	-0.501	0.3857	18417
Mitotic	5	B2	PC_2	aligned_pc	-0.0671	-0.6226	0.4834	20601
Mitotic	5	B3	PC_2	aligned_pc	-0.0693	-0.8222	0.6973	11856
Mitotic	6	A1	PC_2	aligned_pc	-0.0429	-0.7101	0.6003	15940
Mitotic	6	A2	PC_2	aligned_pc	0.0253	-0.6007	0.6517	15821
Mitotic	6	A3	PC_2	aligned_pc	0.0863	-0.7218	0.8428	16276
Mitotic	6	B1	PC_2	aligned_pc	0.0134	-0.7675	0.8158	13255
Mitotic	6	B2	PC_2	aligned_pc	0.0797	-0.8321	1.0173	15910
Mitotic	6	B3	PC_2	aligned_pc	-0.0159	-0.7441	0.7078	14823
Mitotic	7	A1	PC_2	aligned_pc	-0.0302	-0.4456	0.3728	22444
Mitotic	7	A2	PC_2	aligned_pc	0.036	-0.6088	0.6933	24134
Mitotic	7	A3	PC_2	aligned_pc	-0.0281	-0.795	0.7557	23597
Mitotic	7	B1	PC_2	aligned_pc	0.0211	-0.6101	0.6491	22551
Mitotic	7	B2	PC_2	aligned_pc	0.0766	-0.5873	0.7911	24141
Mitotic	7	B3	PC_2	aligned_pc	0.0553	-0.5505	0.6521	24553
Mitotic	8	A1	PC_2	aligned_pc	0.0818	-0.5543	0.7066	25534
Mitotic	8	A2	PC_2	aligned_pc	0.0345	-0.6264	0.6961	26431
Mitotic	8	A3	PC_2	aligned_pc	0.0348	-0.6664	0.7508	24483
Mitotic	8	B1	PC_2	aligned_pc	-0.0681	-0.3108	0.1674	23363
Mitotic	8	B2	PC_2	aligned_pc	-0.028	-0.6929	0.6468	25494
Mitotic	8	B3	PC_2	aligned_pc	0.0535	-0.669	0.7649	22886
Mitotic	1	A1	PC_3	aligned_pc	-0.0894	-0.6718	0.5428	20970
Mitotic	1	A2	PC_3	aligned_pc	-0.0689	-0.4483	0.3259	21247
Mitotic	1	A3	PC_3	aligned_pc	-0.0688	-0.636	0.5255	20458
Mitotic	1	B1	PC_3	aligned_pc	-0.0507	-0.7109	0.6347	19137
Mitotic	1	B2	PC_3	aligned_pc	-0.0874	-0.733	0.5725	19949
Mitotic	1	B3	PC_3	aligned_pc	0.0148	-0.2666	0.3078	18666
Mitotic	2	A1	PC_3	aligned_pc	-0.1904	-0.762	0.4468	19665
Mitotic	2	A2	PC_3	aligned_pc	-0.1525	-0.7684	0.5086	19683
Mitotic	2	A3	PC_3	aligned_pc	-0.0289	-0.5091	0.4779	19314
Mitotic	2	B1	PC_3	aligned_pc	0.0493	-0.6236	0.7807	22097
Mitotic	2	B2	PC_3	aligned_pc	-0.1504	-0.7531	0.4803	21187
Mitotic	2	B3	PC_3	aligned_pc	-0.0778	-0.6625	0.5425	21248
Mitotic	3	A1	PC_3	aligned_pc	-0.015	-0.6634	0.7023	19301
Mitotic	3	A2	PC_3	aligned_pc	-0.0177	-0.6668	0.7219	16465
Mitotic	3	A3	PC_3	aligned_pc	0.0661	-0.5966	0.7503	13945
Mitotic	3	B1	PC_3	aligned_pc	-0.1086	-0.7985	0.6549	13119
Mitotic	3	B2	PC_3	aligned_pc	0.0055	-0.7142	0.7494	13479
Mitotic	3	B3	PC_3	aligned_pc	0.0059	-0.5169	0.5569	12421
Mitotic	4	A1	PC_3	aligned_pc	-0.0752	-0.7509	0.652	15816
Mitotic	4	A2	PC_3	aligned_pc	-0.0125	-0.705	0.7082	16015
Mitotic	4	B1	PC_3	aligned_pc	-0.0523	-0.7517	0.7278	16201
Mitotic	4	B2	PC_3	aligned_pc	-0.1239	-0.788	0.5876	16066
Mitotic	4	B3	PC_3	aligned_pc	-0.0035	-0.8509	0.9026	15435
Mitotic	5	A1	PC_3	aligned_pc	-0.0627	-0.6183	0.5705	19995
Mitotic	5	A2	PC_3	aligned_pc	0.0427	-0.7026	0.8502	21035
Mitotic	5	A3	PC_3	aligned_pc	-0.0895	-0.8369	0.7309	18417
Mitotic	5	B2	PC_3	aligned_pc	0.0027	-0.2799	0.3036	20601
Mitotic	5	B3	PC_3	aligned_pc	-0.1562	-1.0112	0.7255	11856
Mitotic	6	A1	PC_3	aligned_pc	-0.0009	-0.3468	0.3655	15940
Mitotic	6	A2	PC_3	aligned_pc	-0.0539	-0.7227	0.6888	15821
Mitotic	6	A3	PC_3	aligned_pc	0.0097	-0.6733	0.6862	16276
Mitotic	6	B1	PC_3	aligned_pc	-0.1665	-0.982	0.6703	13255
Mitotic	6	B2	PC_3	aligned_pc	-0.0617	-0.8876	0.7916	15910
Mitotic	6	B3	PC_3	aligned_pc	0.0153	-0.6615	0.7052	14823
Mitotic	7	A1	PC_3	aligned_pc	-0.1182	-0.6377	0.478	22444
Mitotic	7	A2	PC_3	aligned_pc	-0.0378	-0.7148	0.7025	24134
Mitotic	7	A3	PC_3	aligned_pc	-0.0494	-0.6886	0.6481	23597
Mitotic	7	B1	PC_3	aligned_pc	-0.0365	-0.6136	0.5733	22551
Mitotic	7	B2	PC_3	aligned_pc	0.0081	-0.3506	0.3952	24141
Mitotic	7	B3	PC_3	aligned_pc	-0.0416	-0.4848	0.4277	24553
Mitotic	8	A1	PC_3	aligned_pc	-0.1055	-0.7108	0.534	25534
Mitotic	8	A2	PC_3	aligned_pc	0.0607	-0.571	0.7255	26431
Mitotic	8	A3	PC_3	aligned_pc	0.0172	-0.316	0.3672	24483
Mitotic	8	B1	PC_3	aligned_pc	-0.0863	-0.6398	0.5072	23363
Mitotic	8	B2	PC_3	aligned_pc	-0.101	-0.8106	0.6254	25494
Mitotic	8	B3	PC_3	aligned_pc	-0.0352	-0.7804	0.7404	22886
Mitotic	1	A1	PC_4	aligned_pc	0.0412	-0.1764	0.2637	20970
Mitotic	1	A2	PC_4	aligned_pc	-0.0412	-0.4911	0.3965	21247
Mitotic	1	A3	PC_4	aligned_pc	-0.0178	-0.4778	0.4257	20458
Mitotic	1	B1	PC_4	aligned_pc	-0.0298	-0.4823	0.4375	19137
Mitotic	1	B2	PC_4	aligned_pc	-0.0959	-0.6091	0.4074	19949
Mitotic	1	B3	PC_4	aligned_pc	-0.0147	-0.5351	0.5305	18666
Mitotic	2	A1	PC_4	aligned_pc	-0.001	-0.6628	0.6279	19665
Mitotic	2	A2	PC_4	aligned_pc	-0.0688	-0.6461	0.5014	19683
Mitotic	2	A3	PC_4	aligned_pc	0.0276	-0.5794	0.6191	19314
Mitotic	2	B1	PC_4	aligned_pc	0.0161	-0.2735	0.3058	22097
Mitotic	2	B2	PC_4	aligned_pc	0.053	-0.6197	0.7332	21187
Mitotic	2	B3	PC_4	aligned_pc	0.0135	-0.4618	0.4727	21248
Mitotic	3	A1	PC_4	aligned_pc	0.044	-0.6354	0.6787	19301
Mitotic	3	A2	PC_4	aligned_pc	0.0492	-0.5774	0.6653	16465
Mitotic	3	A3	PC_4	aligned_pc	0.0623	-0.5195	0.6213	13945
Mitotic	3	B1	PC_4	aligned_pc	-0.0829	-0.4482	0.2654	13119
Mitotic	3	B2	PC_4	aligned_pc	-0.0026	-0.7608	0.7445	13479
Mitotic	3	B3	PC_4	aligned_pc	-0.1146	-0.715	0.4968	12421
Mitotic	4	A1	PC_4	aligned_pc	-0.0148	-0.5986	0.5392	15816
Mitotic	4	A2	PC_4	aligned_pc	0.0085	-0.6652	0.702	16015
Mitotic	4	B1	PC_4	aligned_pc	-0.083	-0.8189	0.6395	16201
Mitotic	4	B2	PC_4	aligned_pc	0.0986	-0.3665	0.5738	16066
Mitotic	4	B3	PC_4	aligned_pc	0.0695	-0.5391	0.6697	15435
Mitotic	5	A1	PC_4	aligned_pc	-0.0825	-0.6087	0.4327	19995
Mitotic	5	A2	PC_4	aligned_pc	-0.027	-0.7245	0.6572	21035
Mitotic	5	A3	PC_4	aligned_pc	-0.08	-0.742	0.5796	18417
Mitotic	5	B2	PC_4	aligned_pc	-0.0281	-0.4995	0.446	20601
Mitotic	5	B3	PC_4	aligned_pc	-0.084	-0.787	0.6041	11856
Mitotic	6	A1	PC_4	aligned_pc	-0.0071	-0.3676	0.3345	15940
Mitotic	6	A2	PC_4	aligned_pc	-0.1114	-0.8996	0.6374	15821
Mitotic	6	A3	PC_4	aligned_pc	0.1164	-0.5956	0.8179	16276
Mitotic	6	B1	PC_4	aligned_pc	-0.0393	-0.6826	0.6222	13255
Mitotic	6	B2	PC_4	aligned_pc	-0.008	-0.8005	0.7727	15910
Mitotic	6	B3	PC_4	aligned_pc	-0.0001	-0.7393	0.765	14823
Mitotic	7	A1	PC_4	aligned_pc	0.0125	-0.515	0.5624	22444
Mitotic	7	A2	PC_4	aligned_pc	0.0429	-0.5057	0.5832	24134
Mitotic	7	A3	PC_4	aligned_pc	0.0444	-0.6435	0.7356	23597
Mitotic	7	B1	PC_4	aligned_pc	-0.0207	-0.5043	0.4446	22551
Mitotic	7	B2	PC_4	aligned_pc	0.0228	-0.5462	0.5629	24141
Mitotic	7	B3	PC_4	aligned_pc	-0.0056	-0.6082	0.5815	24553
Mitotic	8	A1	PC_4	aligned_pc	-0.0585	-0.3719	0.24	25534
Mitotic	8	A2	PC_4	aligned_pc	0.0024	-0.5623	0.5519	26431
Mitotic	8	A3	PC_4	aligned_pc	-0.0185	-0.6114	0.5564	24483
Mitotic	8	B1	PC_4	aligned_pc	0.0289	-0.2863	0.348	23363
Mitotic	8	B2	PC_4	aligned_pc	0.0084	-0.669	0.6807	25494
Mitotic	8	B3	PC_4	aligned_pc	-0.0237	-0.6063	0.5801	22886
Mitotic	1	A1	PC_5	aligned_pc	0.008	-0.3925	0.3735	20970
Mitotic	1	A2	PC_5	aligned_pc	0.0164	-0.275	0.3135	21247
Mitotic	1	A3	PC_5	aligned_pc	0.063	-0.5573	0.6776	20458
Mitotic	1	B1	PC_5	aligned_pc	0.0077	-0.6286	0.6369	19137
Mitotic	1	B2	PC_5	aligned_pc	-0.0215	-0.7263	0.6836	19949
Mitotic	1	B3	PC_5	aligned_pc	-0.0144	-0.5133	0.4811	18666
Mitotic	2	A1	PC_5	aligned_pc	0.1197	-0.4952	0.7362	19665
Mitotic	2	A2	PC_5	aligned_pc	0.0351	-0.7055	0.7766	19683
Mitotic	2	A3	PC_5	aligned_pc	-0.0176	-0.6987	0.6814	19314
Mitotic	2	B1	PC_5	aligned_pc	-0.0292	-0.5357	0.4798	22097
Mitotic	2	B2	PC_5	aligned_pc	-0.1072	-0.8002	0.5479	21187
Mitotic	2	B3	PC_5	aligned_pc	0.0738	-0.5878	0.7294	21248
Mitotic	3	A1	PC_5	aligned_pc	0.1314	-0.579	0.8543	19301
Mitotic	3	A2	PC_5	aligned_pc	0.0125	-0.7826	0.7686	16465
Mitotic	3	A3	PC_5	aligned_pc	-0.0165	-0.7531	0.6877	13945
Mitotic	3	B1	PC_5	aligned_pc	-0.0409	-0.6395	0.5515	13119
Mitotic	3	B2	PC_5	aligned_pc	0.0694	-0.6566	0.7984	13479
Mitotic	3	B3	PC_5	aligned_pc	-0.0103	-0.5557	0.514	12421
Mitotic	4	A1	PC_5	aligned_pc	-0.0335	-0.2892	0.2219	15816
Mitotic	4	A2	PC_5	aligned_pc	0.1019	-0.6302	0.8368	16015
Mitotic	4	B1	PC_5	aligned_pc	0.1819	-0.4932	0.849	16201
Mitotic	4	B2	PC_5	aligned_pc	-0.0436	-0.8297	0.7106	16066
Mitotic	4	B3	PC_5	aligned_pc	-0.0119	-0.8024	0.7569	15435
Mitotic	5	A1	PC_5	aligned_pc	0.0638	-0.5215	0.6209	19995
Mitotic	5	A2	PC_5	aligned_pc	0.0388	-0.6274	0.7036	21035
Mitotic	5	A3	PC_5	aligned_pc	-0.018	-0.5064	0.4729	18417
Mitotic	5	B2	PC_5	aligned_pc	0.0551	-0.339	0.4438	20601
Mitotic	5	B3	PC_5	aligned_pc	0.0287	-0.7264	0.7554	11856
Mitotic	6	A1	PC_5	aligned_pc	-0.0131	-0.2865	0.2747	15940
Mitotic	6	A2	PC_5	aligned_pc	-0.0329	-0.5412	0.4833	15821
Mitotic	6	A3	PC_5	aligned_pc	0.0292	-0.7465	0.8102	16276
Mitotic	6	B1	PC_5	aligned_pc	0.0013	-0.7792	0.7951	13255
Mitotic	6	B2	PC_5	aligned_pc	-0.045	-0.82	0.7018	15910
Mitotic	6	B3	PC_5	aligned_pc	-0.0206	-0.7204	0.6797	14823
Mitotic	7	A1	PC_5	aligned_pc	0.0189	-0.2172	0.2592	22444
Mitotic	7	A2	PC_5	aligned_pc	-0.0187	-0.6788	0.6453	24134
Mitotic	7	A3	PC_5	aligned_pc	0.0977	-0.649	0.8305	23597
Mitotic	7	B1	PC_5	aligned_pc	-0.0173	-0.7055	0.6439	22551
Mitotic	7	B2	PC_5	aligned_pc	0.0086	-0.4938	0.5112	24141
Mitotic	7	B3	PC_5	aligned_pc	0.0516	-0.6108	0.7097	24553
Mitotic	8	A1	PC_5	aligned_pc	0.0309	-0.4948	0.5635	25534
Mitotic	8	A2	PC_5	aligned_pc	-0.024	-0.677	0.585	26431
Mitotic	8	A3	PC_5	aligned_pc	0.0595	-0.4754	0.5986	24483
Mitotic	8	B1	PC_5	aligned_pc	-0.0036	-0.3421	0.3432	23363
Mitotic	8	B2	PC_5	aligned_pc	0.0005	-0.5815	0.5818	25494
Mitotic	8	B3	PC_5	aligned_pc	0.0137	-0.686	0.7171	22886
Mitotic	1	A1	PC_6	aligned_pc	-0.0272	-0.5358	0.4661	20970
Mitotic	1	A2	PC_6	aligned_pc	0.019	-0.3107	0.351	21247
Mitotic	1	A3	PC_6	aligned_pc	0.0023	-0.5173	0.5183	20458
Mitotic	1	B1	PC_6	aligned_pc	0.0505	-0.6124	0.7245	19137
Mitotic	1	B2	PC_6	aligned_pc	0.0111	-0.6656	0.705	19949
Mitotic	1	B3	PC_6	aligned_pc	-0.0367	-0.4104	0.3329	18666
Mitotic	2	A1	PC_6	aligned_pc	-0.0451	-0.6491	0.5335	19665
Mitotic	2	A2	PC_6	aligned_pc	0.0263	-0.7382	0.7841	19683
Mitotic	2	A3	PC_6	aligned_pc	0.032	-0.6151	0.709	19314
Mitotic	2	B1	PC_6	aligned_pc	0.0579	-0.5409	0.6614	22097
Mitotic	2	B2	PC_6	aligned_pc	0.0533	-0.5977	0.7403	21187
Mitotic	2	B3	PC_6	aligned_pc	-0.0083	-0.6515	0.6194	21248
Mitotic	3	A1	PC_6	aligned_pc	-0.1598	-0.8878	0.5673	19301
Mitotic	3	A2	PC_6	aligned_pc	0.0257	-0.7776	0.8377	16465
Mitotic	3	A3	PC_6	aligned_pc	-0.0251	-0.8059	0.7612	13945
Mitotic	3	B1	PC_6	aligned_pc	-0.1057	-0.7972	0.5863	13119
Mitotic	3	B2	PC_6	aligned_pc	-0.026	-0.7782	0.7663	13479
Mitotic	3	B3	PC_6	aligned_pc	-0.0737	-0.7184	0.5553	12421
Mitotic	4	A1	PC_6	aligned_pc	-0.0395	-0.4203	0.3506	15816
Mitotic	4	A2	PC_6	aligned_pc	0.024	-0.7874	0.8368	16015
Mitotic	4	B1	PC_6	aligned_pc	-0.0205	-0.6834	0.6536	16201
Mitotic	4	B2	PC_6	aligned_pc	-0.0694	-0.8714	0.723	16066
Mitotic	4	B3	PC_6	aligned_pc	0.0056	-0.8663	0.8747	15435
Mitotic	5	A1	PC_6	aligned_pc	-0.0944	-0.7665	0.5618	19995
Mitotic	5	A2	PC_6	aligned_pc	-0.049	-0.7914	0.7221	21035
Mitotic	5	A3	PC_6	aligned_pc	-0.0469	-0.6986	0.625	18417
Mitotic	5	B2	PC_6	aligned_pc	-0.0185	-0.3496	0.3079	20601
Mitotic	5	B3	PC_6	aligned_pc	-0.0682	-0.8909	0.7485	11856
Mitotic	6	A1	PC_6	aligned_pc	-0.0093	-0.2448	0.2301	15940
Mitotic	6	A2	PC_6	aligned_pc	0.0487	-0.5779	0.6996	15821
Mitotic	6	A3	PC_6	aligned_pc	0.0476	-0.7344	0.7914	16276
Mitotic	6	B1	PC_6	aligned_pc	0.0914	-0.838	0.9999	13255
Mitotic	6	B2	PC_6	aligned_pc	0.0635	-0.7834	0.9668	15910
Mitotic	6	B3	PC_6	aligned_pc	-0.0662	-0.7891	0.6795	14823
Mitotic	7	A1	PC_6	aligned_pc	0.0332	-0.2757	0.3399	22444
Mitotic	7	A2	PC_6	aligned_pc	-0.0543	-0.7247	0.6329	24134
Mitotic	7	A3	PC_6	aligned_pc	-0.0712	-0.8038	0.6823	23597
Mitotic	7	B1	PC_6	aligned_pc	-0.039	-0.7184	0.6261	22551
Mitotic	7	B2	PC_6	aligned_pc	-0.0362	-0.4634	0.3995	24141
Mitotic	7	B3	PC_6	aligned_pc	0.0068	-0.6521	0.6781	24553
Mitotic	8	A1	PC_6	aligned_pc	-0.0151	-0.5553	0.5207	25534
Mitotic	8	A2	PC_6	aligned_pc	-0.0991	-0.6931	0.4927	26431
Mitotic	8	A3	PC_6	aligned_pc	-0.0139	-0.4507	0.4446	24483
Mitotic	8	B1	PC_6	aligned_pc	-0.0298	-0.434	0.3636	23363
Mitotic	8	B2	PC_6	aligned_pc	0.07	-0.6216	0.7696	25494
Mitotic	8	B3	PC_6	aligned_pc	-0.1111	-0.7986	0.5887	22886
Mitotic	1	A1	PC_7	aligned_pc	0.0792	-0.4819	0.6275	20970
Mitotic	1	A2	PC_7	aligned_pc	-0.0914	-0.8073	0.5873	21247
Mitotic	1	A3	PC_7	aligned_pc	-0.0078	-0.6581	0.643	20458
Mitotic	1	B1	PC_7	aligned_pc	-0.0687	-0.7836	0.6435	19137
Mitotic	1	B2	PC_7	aligned_pc	0.0064	-0.7425	0.7147	19949
Mitotic	1	B3	PC_7	aligned_pc	0.0231	-0.7058	0.7326	18666
Mitotic	2	A1	PC_7	aligned_pc	0.0509	-0.6499	0.7676	19665
Mitotic	2	A2	PC_7	aligned_pc	0.0349	-0.6926	0.7623	19683
Mitotic	2	A3	PC_7	aligned_pc	-0.0332	-0.7493	0.6696	19314
Mitotic	2	B1	PC_7	aligned_pc	0.0559	-0.5902	0.6973	22097
Mitotic	2	B2	PC_7	aligned_pc	-0.0828	-0.7686	0.5807	21187
Mitotic	2	B3	PC_7	aligned_pc	0.012	-0.7917	0.7828	21248
Mitotic	3	A1	PC_7	aligned_pc	-0.0096	-0.7939	0.7465	19301
Mitotic	3	A2	PC_7	aligned_pc	0.0048	-0.7526	0.7448	16465
Mitotic	3	A3	PC_7	aligned_pc	0.0594	-0.6874	0.74	13945
Mitotic	3	B1	PC_7	aligned_pc	0.1148	-0.6834	0.925	13119
Mitotic	3	B2	PC_7	aligned_pc	-0.0502	-0.8574	0.7423	13479
Mitotic	3	B3	PC_7	aligned_pc	0.1172	-0.5863	0.8288	12421
Mitotic	4	A1	PC_7	aligned_pc	-0.0474	-0.7174	0.6099	15816
Mitotic	4	A2	PC_7	aligned_pc	-0.0441	-0.8442	0.725	16015
Mitotic	4	B1	PC_7	aligned_pc	0.0787	-0.8531	0.9903	16201
Mitotic	4	B2	PC_7	aligned_pc	-0.0945	-0.8888	0.6691	16066
Mitotic	4	B3	PC_7	aligned_pc	-0.0893	-0.9352	0.7163	15435
Mitotic	5	A1	PC_7	aligned_pc	0.0246	-0.6873	0.7443	19995
Mitotic	5	A2	PC_7	aligned_pc	0.0509	-0.6514	0.7545	21035
Mitotic	5	A3	PC_7	aligned_pc	-0.0051	-0.7607	0.7259	18417
Mitotic	5	B2	PC_7	aligned_pc	0.0368	-0.2511	0.315	20601
Mitotic	5	B3	PC_7	aligned_pc	-0.0044	-0.7836	0.7855	11856
Mitotic	6	A1	PC_7	aligned_pc	0.0222	-0.4897	0.5309	15940
Mitotic	6	A2	PC_7	aligned_pc	-0.0345	-0.7161	0.6378	15821
Mitotic	6	A3	PC_7	aligned_pc	0.0292	-0.6696	0.6928	16276
Mitotic	6	B1	PC_7	aligned_pc	-0.0689	-0.8711	0.7141	13255
Mitotic	6	B2	PC_7	aligned_pc	0.0705	-0.7174	0.8128	15910
Mitotic	6	B3	PC_7	aligned_pc	-0.0726	-0.8578	0.684	14823
Mitotic	7	A1	PC_7	aligned_pc	-0.033	-0.6948	0.6189	22444
Mitotic	7	A2	PC_7	aligned_pc	0.0206	-0.7088	0.7506	24134
Mitotic	7	A3	PC_7	aligned_pc	0.027	-0.7038	0.7386	23597
Mitotic	7	B1	PC_7	aligned_pc	0.0734	-0.6109	0.7539	22551
Mitotic	7	B2	PC_7	aligned_pc	0.0101	-0.6632	0.6787	24141
Mitotic	7	B3	PC_7	aligned_pc	0.0261	-0.6042	0.6556	24553
Mitotic	8	A1	PC_7	aligned_pc	0.0133	-0.6524	0.67	25534
Mitotic	8	A2	PC_7	aligned_pc	0.0515	-0.657	0.7334	26431
Mitotic	8	A3	PC_7	aligned_pc	0.042	-0.6715	0.7246	24483
Mitotic	8	B1	PC_7	aligned_pc	0.0087	-0.6422	0.6485	23363
Mitotic	8	B2	PC_7	aligned_pc	0.0903	-0.6176	0.7831	25494
Mitotic	8	B3	PC_7	aligned_pc	-0.0092	-0.755	0.7235	22886
Mitotic	1	A1	PC_8	aligned_pc	-0.0804	-0.3136	0.155	20970
Mitotic	1	A2	PC_8	aligned_pc	-0.0136	-0.3935	0.364	21247
Mitotic	1	A3	PC_8	aligned_pc	-0.0881	-0.7064	0.5487	20458
Mitotic	1	B1	PC_8	aligned_pc	-0.0694	-0.7306	0.598	19137
Mitotic	1	B2	PC_8	aligned_pc	0.0016	-0.7199	0.7236	19949
Mitotic	1	B3	PC_8	aligned_pc	-0.013	-0.6356	0.6386	18666
Mitotic	2	A1	PC_8	aligned_pc	-0.0349	-0.7332	0.6516	19665
Mitotic	2	A2	PC_8	aligned_pc	-0.1351	-0.847	0.5675	19683
Mitotic	2	A3	PC_8	aligned_pc	-0.0716	-0.6858	0.5654	19314
Mitotic	2	B1	PC_8	aligned_pc	0.0128	-0.416	0.4478	22097
Mitotic	2	B2	PC_8	aligned_pc	0.0117	-0.6159	0.6764	21187
Mitotic	2	B3	PC_8	aligned_pc	0.0104	-0.6751	0.742	21248
Mitotic	3	A1	PC_8	aligned_pc	-0.0045	-0.6657	0.6804	19301
Mitotic	3	A2	PC_8	aligned_pc	-0.1156	-0.5743	0.3429	16465
Mitotic	3	A3	PC_8	aligned_pc	-0.133	-0.7307	0.5089	13945
Mitotic	3	B1	PC_8	aligned_pc	-0.0466	-0.6203	0.5083	13119
Mitotic	3	B2	PC_8	aligned_pc	-0.1102	-0.7473	0.5673	13479
Mitotic	3	B3	PC_8	aligned_pc	-0.052	-0.5485	0.4576	12421
Mitotic	4	A1	PC_8	aligned_pc	-0.1379	-0.7317	0.4397	15816
Mitotic	4	A2	PC_8	aligned_pc	-0.0234	-0.7128	0.6636	16015
Mitotic	4	B1	PC_8	aligned_pc	-0.052	-0.741	0.6642	16201
Mitotic	4	B2	PC_8	aligned_pc	0.1446	-0.5291	0.7844	16066
Mitotic	4	B3	PC_8	aligned_pc	0.0401	-0.7475	0.8545	15435
Mitotic	5	A1	PC_8	aligned_pc	-0.0027	-0.6166	0.6286	19995
Mitotic	5	A2	PC_8	aligned_pc	-0.0943	-0.8201	0.6382	21035
Mitotic	5	A3	PC_8	aligned_pc	-0.0267	-0.7255	0.686	18417
Mitotic	5	B2	PC_8	aligned_pc	0.014	-0.6173	0.6514	20601
Mitotic	5	B3	PC_8	aligned_pc	-0.0163	-0.7295	0.6786	11856
Mitotic	6	A1	PC_8	aligned_pc	0.0489	-0.5372	0.6201	15940
Mitotic	6	A2	PC_8	aligned_pc	-0.0699	-0.7467	0.599	15821
Mitotic	6	A3	PC_8	aligned_pc	-0.0341	-0.7487	0.6659	16276
Mitotic	6	B1	PC_8	aligned_pc	-0.0267	-0.8153	0.7475	13255
Mitotic	6	B2	PC_8	aligned_pc	0.0011	-0.6708	0.6743	15910
Mitotic	6	B3	PC_8	aligned_pc	0.0206	-0.767	0.8159	14823
Mitotic	7	A1	PC_8	aligned_pc	0.029	-0.3779	0.4285	22444
Mitotic	7	A2	PC_8	aligned_pc	-0.0703	-0.7204	0.5551	24134
Mitotic	7	A3	PC_8	aligned_pc	0.0554	-0.616	0.7019	23597
Mitotic	7	B1	PC_8	aligned_pc	-0.0949	-0.7346	0.5171	22551
Mitotic	7	B2	PC_8	aligned_pc	-0.033	-0.6499	0.5697	24141
Mitotic	7	B3	PC_8	aligned_pc	0.0505	-0.5398	0.6272	24553
Mitotic	8	A1	PC_8	aligned_pc	-0.005	-0.4774	0.4559	25534
Mitotic	8	A2	PC_8	aligned_pc	-0.0003	-0.5849	0.5804	26431
Mitotic	8	A3	PC_8	aligned_pc	0.0048	-0.5728	0.5735	24483
Mitotic	8	B1	PC_8	aligned_pc	-0.0776	-0.4684	0.3077	23363
Mitotic	8	B2	PC_8	aligned_pc	0.0588	-0.5562	0.6832	25494
Mitotic	8	B3	PC_8	aligned_pc	-0.0307	-0.742	0.6552	22886
Mitotic	1	A1	PC_9	aligned_pc	-0.0273	-0.5385	0.5018	20970
Mitotic	1	A2	PC_9	aligned_pc	-0.0106	-0.5281	0.5063	21247
Mitotic	1	A3	PC_9	aligned_pc	0.0196	-0.279	0.322	20458
Mitotic	1	B1	PC_9	aligned_pc	0.0188	-0.6563	0.6936	19137
Mitotic	1	B2	PC_9	aligned_pc	-0.0428	-0.7857	0.7197	19949
Mitotic	1	B3	PC_9	aligned_pc	0.0583	-0.324	0.4319	18666
Mitotic	2	A1	PC_9	aligned_pc	-0.0148	-0.4655	0.4409	19665
Mitotic	2	A2	PC_9	aligned_pc	-0.074	-0.7725	0.641	19683
Mitotic	2	A3	PC_9	aligned_pc	0.0117	-0.6469	0.6945	19314
Mitotic	2	B1	PC_9	aligned_pc	0.096	-0.5059	0.699	22097
Mitotic	2	B2	PC_9	aligned_pc	-0.0186	-0.7522	0.682	21187
Mitotic	2	B3	PC_9	aligned_pc	0.0905	-0.5471	0.72	21248
Mitotic	3	A1	PC_9	aligned_pc	-0.0216	-0.7078	0.6415	19301
Mitotic	3	A2	PC_9	aligned_pc	-0.1039	-0.8224	0.6228	16465
Mitotic	3	A3	PC_9	aligned_pc	0.0127	-0.7367	0.7835	13945
Mitotic	3	B1	PC_9	aligned_pc	0.0269	-0.565	0.6114	13119
Mitotic	3	B2	PC_9	aligned_pc	0.0386	-0.7704	0.8681	13479
Mitotic	3	B3	PC_9	aligned_pc	0.0783	-0.5941	0.7337	12421
Mitotic	4	A1	PC_9	aligned_pc	0.038	-0.5062	0.5683	15816
Mitotic	4	A2	PC_9	aligned_pc	0.1558	-0.5744	0.8998	16015
Mitotic	4	B1	PC_9	aligned_pc	0.0086	-0.6577	0.6698	16201
Mitotic	4	B2	PC_9	aligned_pc	0.103	-0.5491	0.7475	16066
Mitotic	4	B3	PC_9	aligned_pc	0.0195	-0.7905	0.8086	15435
Mitotic	5	A1	PC_9	aligned_pc	0.0106	-0.5558	0.5751	19995
Mitotic	5	A2	PC_9	aligned_pc	0.0047	-0.5271	0.5462	21035
Mitotic	5	A3	PC_9	aligned_pc	0.0416	-0.6579	0.7469	18417
Mitotic	5	B2	PC_9	aligned_pc	0.0055	-0.6799	0.6708	20601
Mitotic	5	B3	PC_9	aligned_pc	-0.1601	-0.9649	0.6071	11856
Mitotic	6	A1	PC_9	aligned_pc	0.015	-0.5642	0.5936	15940
Mitotic	6	A2	PC_9	aligned_pc	0.0024	-0.5267	0.5073	15821
Mitotic	6	A3	PC_9	aligned_pc	0.0235	-0.6183	0.6464	16276
Mitotic	6	B1	PC_9	aligned_pc	-0.123	-0.9111	0.6519	13255
Mitotic	6	B2	PC_9	aligned_pc	0.0834	-0.6327	0.8124	15910
Mitotic	6	B3	PC_9	aligned_pc	-0.0765	-0.7762	0.6201	14823
Mitotic	7	A1	PC_9	aligned_pc	-0.0259	-0.607	0.5441	22444
Mitotic	7	A2	PC_9	aligned_pc	0.0432	-0.5799	0.6667	24134
Mitotic	7	A3	PC_9	aligned_pc	0.0132	-0.5766	0.5763	23597
Mitotic	7	B1	PC_9	aligned_pc	-0.0694	-0.6961	0.5457	22551
Mitotic	7	B2	PC_9	aligned_pc	0.1365	-0.5111	0.749	24141
Mitotic	7	B3	PC_9	aligned_pc	0.0138	-0.6047	0.6172	24553
Mitotic	8	A1	PC_9	aligned_pc	-0.0113	-0.4617	0.4269	25534
Mitotic	8	A2	PC_9	aligned_pc	0.0769	-0.5795	0.7102	26431
Mitotic	8	A3	PC_9	aligned_pc	-0.0044	-0.6578	0.6235	24483
Mitotic	8	B1	PC_9	aligned_pc	-0.0117	-0.5555	0.5323	23363
Mitotic	8	B2	PC_9	aligned_pc	-0.0198	-0.7218	0.6942	25494
Mitotic	8	B3	PC_9	aligned_pc	-0.0643	-0.7287	0.5727	22886

## Sheet: Fig3f
method	cell_class	k	num_clusters	string_f1	string_precision	string_recall	corum_enrich	kegg_enrich
Brieflow	Interphase	5	96	0.0608077	0.0348928	0.236332	0.4375	0.229167
Brieflow	Interphase	6	113	0.0709238	0.0416696	0.238042	0.451327	0.230088
Brieflow	Interphase	7	135	0.0761224	0.0456359	0.229311	0.385185	0.192593
Brieflow	Interphase	8	154	0.0806889	0.0495879	0.216434	0.38961	0.188312
Brieflow	Interphase	9	172	0.0835606	0.0519485	0.213452	0.354651	0.19186
Brieflow	Interphase	10	188	0.0894613	0.0567659	0.210978	0.351064	0.202128
Brieflow	Interphase	11	209	0.0932137	0.0600784	0.20785	0.358852	0.167464
Brieflow	Interphase	12	227	0.0976985	0.064339	0.202903	0.330396	0.180617
Brieflow	Interphase	13	241	0.0976824	0.0654211	0.192718	0.307054	0.165975
Brieflow	Interphase	14	260	0.103711	0.0712507	0.190499	0.319231	0.153846
Brieflow	Interphase	15	279	0.107003	0.0747052	0.188498	0.293907	0.150538

## Sheet: Fig5c
gene_name	brieflow_cluster	ATP5F1C	ATP5ME	CLPP	GADD45GIP1	GFM1	DDIT3	COX6A1	HARS2	FOXN4	FJX1	GATC	COX10	MALSU1	MARS2	HSPB8	HSD17B12	MRPL17	MRPL22	MRPL39	MRPL33	MRPL53	MRPL43	MTRF1L	NDUFA1	MTG1	MTO1	MRPS35	MRPS6	MRPS26	MRPS25	MRPS23	MRPS18C	NDUFA2	NDUFA3	NDUFA6	NDUFB2	NDUFC1	NDUFC2-KCTD14	NDUFB6	NRDE2	PDSS2	TMEM132A	SUPV3L1	TDP2	TIMMDC1	NDUFV2	NDUFA9	NDUFB9
ATP5F1C	22	1	0.495378	0.242553	0.408249	0.385687	0.0801295	0.297399	0.338173	0.327511	0.191554	0.444371	0.544791	0.247994	0.494506	0.380453	0.285399	0.43559	0.540514	0.557879	0.482933	0.346531	0.110878	0.385004	0.434261	0.349471	0.243317	0.537549	0.524922	0.302422	0.522585	0.23861	0.223257	0.379566	0.363372	0.450946	0.399709	0.362049	0.309844	0.504288	0.28578	0.128108	0.248312	0.310396	0.119712	0.442842	0.477249	0.496877	0.437777
ATP5ME	22	0.522131	1	0.251814	0.224609	0.269981	-0.0314435	0.173109	0.177649	0.211916	0.166621	0.113104	0.335049	0.135245	0.160899	0.250101	0.125803	0.247289	0.26349	0.392717	0.39871	0.347009	0.185372	0.232529	0.456056	0.269482	0.2307	0.426708	0.41464	0.348242	0.326355	0.289715	0.2081	0.26594	0.273013	0.272048	0.298946	0.33155	0.229697	0.171667	0.0150971	0.144669	0.0629858	0.248341	0.113531	0.323185	0.434321	0.311172	0.28396
CLPP	22	0.299487	0.371569	1	0.274764	0.128061	0.171534	0.168331	0.185764	0.306872	0.230647	0.0962154	0.381239	0.22128	0.19448	0.215452	0.429468	0.160889	0.218608	0.262283	0.211157	0.0469388	0.130339	0.106204	0.295857	0.185864	0.253252	0.402692	0.185869	0.243994	0.282203	0.15019	0.161128	0.21941	0.373232	0.312199	0.222675	0.368761	0.361816	0.371241	0.119031	0.182771	0.151397	0.222077	0.206556	0.25358	0.227975	0.258389	0.252032
GADD45GIP1	22	0.380973	0.314846	0.364966	1	0.0859453	-0.0231318	0.350363	0.253183	0.108243	0.092843	0.292953	0.359705	0.245144	0.0699605	0.189735	0.254107	0.291562	0.280535	0.270172	0.29821	0.164511	0.101989	0.203094	0.234577	0.136255	0.136173	0.268815	0.178029	0.270693	0.262975	0.152764	0.128536	0.277568	0.314951	0.298385	0.263653	0.241	0.290276	0.435801	0.101884	-0.00382208	0.0443235	0.135544	0.292557	0.339688	0.282767	0.364501	0.293981
GFM1	22	0.535366	0.565805	0.311872	0.310305	1	0.038977	0.0697535	0.297372	0.179557	0.162589	0.244751	0.265322	0.102711	0.42022	0.105401	0.290557	0.289832	0.36072	0.342532	0.408908	0.17256	-0.0809249	0.111836	0.358378	0.323698	0.090631	0.367603	0.392475	0.324353	0.412793	0.398831	0.169217	0.213125	0.327151	0.433741	0.165853	0.1518	0.251804	0.264486	0.290491	0.220445	0.245137	0.141481	0.276723	0.18293	0.272907	0.179962	0.269717
DDIT3	22	0.174984	0.231044	0.151858	-0.0768106	0.126097	1	0.103391	0.0190819	0.127525	0.122289	0.204536	0.100896	0.220413	0.143928	0.251135	0.0671309	-0.0159386	0.0207925	0.0193054	0.167577	0.0517425	-0.0205549	-0.00512775	0.102613	0.0532521	-0.0825009	0.0886915	0.221391	0.124724	0.0921742	-0.0407174	0.118538	0.024308	0.152136	0.125358	0.192029	0.191434	0.106555	0.112451	0.0736079	-0.0080652	0.0405226	0.165521	-0.0741443	0.0353358	0.127089	0.125003	0.12556
COX6A1	22	0.418416	0.207251	0.346132	0.4562	0.273771	0.210474	1	0.0927366	0.0579861	0.107179	0.34629	0.353905	0.113467	-0.00562225	0.250482	0.183599	0.371944	0.13417	0.198924	0.403284	0.340629	-0.0605289	0.39318	0.309313	0.088602	0.107581	0.244945	0.18694	0.281425	0.262145	0.135501	0.244238	0.153355	0.34229	0.232604	0.268263	0.326517	0.177914	0.156354	0.226015	-0.0362561	0.0308413	0.120726	0.0271777	0.3741	0.177327	0.322542	0.319358
HARS2	22	0.391342	0.199962	0.353329	0.452597	0.197295	0.153534	0.449078	1	0.168615	0.134062	0.292084	0.286012	0.178142	0.321779	0.298882	0.209111	0.183926	0.204842	0.289484	0.199838	0.0434475	0.120403	0.188254	0.199225	0.224313	0.207631	0.281235	0.236516	0.153542	0.235915	0.317555	0.194061	0.124381	0.295023	0.419282	0.169979	0.14665	0.267182	0.180233	0.177684	0.35152	0.248529	0.151363	0.132634	0.136759	0.141234	0.22721	0.172186
FOXN4	22	0.462803	0.36136	0.486846	0.302984	0.39012	0.283051	0.399381	0.26013	1	0.0823195	0.26527	0.212694	0.21141	0.325569	0.248018	0.0769556	0.301387	0.246117	0.411862	0.0988304	0.157437	0.14377	0.170726	0.139541	0.291708	0.279565	0.138413	0.296142	0.12227	0.251261	0.0331617	0.166431	0.0523769	0.180661	0.189831	0.246874	0.291575	0.106724	0.317138	0.154855	0.198047	0.204479	0.133816	-0.00979099	0.124533	0.255224	0.228184	0.270884
FJX1	22	0.239664	0.399038	0.421629	0.357865	0.369731	0.17437	0.264717	0.243798	0.294978	1	0.355375	0.254679	0.0859877	0.199727	0.0362461	0.130595	0.054681	0.202152	0.0501015	0.178297	0.11754	-0.0705809	-0.0391311	0.270496	0.131193	-0.10875	0.174461	0.189893	0.253872	0.0346146	0.0832099	0.072259	0.143838	0.154301	0.290061	0.107434	0.174533	0.226129	0.130094	0.0458522	0.128347	0.209801	0.152378	-0.0156023	0.0920418	0.177256	0.22617	0.233241
GATC	22	0.58237	0.606629	0.467801	0.418687	0.551351	0.280749	0.425397	0.363228	0.414499	0.416237	1	0.438417	0.286569	0.262893	0.223213	0.225061	0.313531	0.16593	0.364248	0.228214	0.235094	-0.0183293	0.287461	0.212627	0.129695	-0.0064383	0.283132	0.338031	0.215988	0.343222	0.147954	0.120773	0.297717	0.117996	0.367611	0.249572	0.380886	0.235014	0.334326	0.225421	0.184865	0.295146	0.158372	0.0569259	0.245648	0.270696	0.251627	0.332939
COX10	22	0.473353	0.423245	0.538778	0.49919	0.379045	0.181499	0.587412	0.481315	0.547525	0.374308	0.590102	1	0.263078	0.399365	0.310147	0.466824	0.480563	0.351031	0.451556	0.475239	0.295826	0.145601	0.195574	0.411223	0.28851	0.313822	0.37837	0.393088	0.271779	0.25898	0.21574	0.240017	0.285797	0.447705	0.366773	0.28533	0.377288	0.44462	0.452976	0.116873	0.175133	0.182362	0.266231	0.143751	0.456465	0.292766	0.328974	0.33241
MALSU1	22	0.355469	0.283693	0.370934	0.436001	0.166212	0.113297	0.292205	0.375984	0.250516	0.250111	0.318844	0.362998	1	0.301098	0.268742	0.330761	0.130571	0.20837	0.356937	0.302344	0.138822	0.224051	0.102725	0.253535	0.194662	0.0813275	0.294426	0.210014	0.241167	0.0700727	0.109372	0.226588	0.0705377	0.14483	0.293081	0.248146	0.288233	0.166941	0.315051	-0.116917	0.305621	0.139678	0.315061	0.310444	0.229647	0.0920903	0.21284	0.242147
MARS2	22	0.140018	0.258181	0.550191	0.356405	0.315394	0.116475	0.351842	0.283995	0.375544	0.510303	0.329602	0.453023	0.39022	1	0.394261	0.354263	0.275734	0.375765	0.377946	0.293022	0.224347	0.0193771	0.143417	0.416752	0.227559	0.250938	0.382511	0.416575	0.177637	0.287839	0.16028	0.222512	0.104873	0.15806	0.379214	0.260469	0.217759	0.183169	0.390823	0.0246878	0.227562	0.346029	0.124028	0.0937425	0.0954802	0.166268	0.296418	0.37045
HSPB8	22	0.357045	0.470372	0.565404	0.359701	0.424752	0.280083	0.349188	0.356899	0.601967	0.429402	0.565302	0.510579	0.300815	0.466653	1	0.227215	0.207614	0.236674	0.314038	0.294151	0.294284	0.0512424	0.215394	0.372844	0.333173	0.288125	0.340255	0.327595	0.287346	0.286345	0.116106	0.330524	0.0715675	0.353119	0.2975	0.294919	0.236124	0.230801	0.342412	0.0894433	0.118407	0.196015	0.253608	0.0386497	0.134627	0.256138	0.211354	0.296893
HSD17B12	22	0.118567	0.205304	0.459935	0.42578	0.126563	-0.0675444	0.258124	0.314892	0.155351	0.461645	0.237129	0.272188	0.360773	0.495836	0.239599	1	0.181449	0.194508	0.272901	0.226467	0.0953721	0.105371	0.104847	0.41418	0.17657	0.0153837	0.360009	0.170112	0.262435	0.363587	0.196083	0.248373	0.211322	0.250833	0.306493	0.0350381	0.163533	0.392923	0.375081	-0.0485597	0.129784	0.223247	0.189841	0.266025	0.211171	0.187522	0.308476	0.266748
MRPL17	22	0.306637	0.4665	0.370417	0.351291	0.41939	0.361016	0.305716	0.414689	0.235367	0.472643	0.442943	0.344251	0.388258	0.519602	0.426335	0.417716	1	0.432197	0.400302	0.503604	0.249785	0.214309	0.324018	0.321771	0.32877	0.387203	0.278673	0.32644	0.358567	0.404696	0.279016	0.418072	0.365515	0.438662	0.330329	0.247432	0.413564	0.372323	0.238209	0.304498	0.0440081	0.254672	0.292049	0.147179	0.423163	0.473041	0.29762	0.310054
MRPL22	22	0.542119	0.4969	0.575285	0.499961	0.439367	0.133771	0.43205	0.384499	0.648507	0.304063	0.555232	0.645682	0.437268	0.42662	0.646016	0.265366	0.299143	1	0.304045	0.376005	0.172468	0.109768	0.298943	0.345771	0.291503	0.284369	0.246642	0.372117	0.274082	0.393876	0.312347	0.166794	0.343936	0.321165	0.374191	0.314653	0.243103	0.22838	0.316304	0.270294	0.130774	0.309052	0.394631	0.27149	0.388625	0.317854	0.295743	0.234214
MRPL39	22	0.616729	0.574639	0.49091	0.605868	0.464845	0.204195	0.517091	0.524862	0.472027	0.459252	0.627963	0.641085	0.518641	0.421508	0.545912	0.389708	0.546006	0.620776	1	0.328643	0.328914	0.15893	0.355421	0.325221	0.284909	0.36808	0.400507	0.555397	0.263246	0.399909	0.315199	0.260654	0.299388	0.317039	0.428224	0.256896	0.425238	0.222395	0.45085	0.218051	0.237435	0.312384	0.259516	0.248358	0.34388	0.33824	0.410002	0.446702
MRPL33	22	0.569047	0.591333	0.525879	0.381884	0.523884	0.170977	0.431898	0.340461	0.600837	0.353598	0.605622	0.676458	0.38378	0.478644	0.552612	0.270179	0.439309	0.719001	0.621774	1	0.302395	0.289295	0.359661	0.434196	0.307893	0.206058	0.500827	0.4288	0.385247	0.412398	0.298119	0.519572	0.271315	0.404456	0.405448	0.431212	0.449251	0.392934	0.328516	0.140172	0.173344	0.192266	0.291638	0.154529	0.318212	0.500512	0.358507	0.291465
MRPL53	22	0.439724	0.523913	0.365728	0.20601	0.455499	0.0462147	0.152397	0.00275022	0.415935	0.185331	0.462341	0.326691	0.141569	0.148683	0.396896	0.125463	0.123817	0.493689	0.335996	0.475306	1	0.108933	0.193531	0.375384	0.110513	0.121157	0.129556	0.250307	0.265487	0.123438	0.161679	0.229563	0.226707	0.275696	0.266038	0.239484	0.269006	0.121327	0.28656	0.0632262	0.0840688	0.195763	0.0472342	0.124301	0.16733	0.278797	0.316343	0.285027
MRPL43	22	0.453881	0.39601	0.093614	0.277112	0.298368	0.187334	0.335898	0.329513	0.257004	0.128125	0.293828	0.319372	0.33091	0.144253	0.226284	-0.0213612	0.345433	0.410802	0.39825	0.374744	0.145605	1	0.0915941	0.0380133	0.131434	0.136536	0.145983	0.200412	0.120841	0.10142	0.148826	0.203753	0.114388	0.0876187	0.0463774	0.11763	0.248905	0.08083	0.236516	-0.0578724	0.257239	0.168566	0.0930194	0.111631	0.115671	0.2664	0.280321	0.0688158
MTRF1L	22	0.322498	0.225222	0.136143	0.183003	0.137129	0.386618	0.384001	0.450211	0.200313	0.211426	0.268681	0.33081	0.244661	0.146124	0.171697	0.167193	0.479002	0.197679	0.357339	0.231296	-0.0795216	0.320618	1	0.318912	0.111541	0.204727	0.310991	0.23252	0.0996602	0.366303	0.205965	0.246618	0.294633	0.174523	0.343018	0.376195	0.425848	0.173017	0.276333	0.126232	0.0884121	0.238797	0.141594	0.0574855	0.275042	0.326494	0.268569	0.188618
NDUFA1	22	0.403648	0.524765	0.699605	0.399286	0.427103	0.1162	0.414682	0.330575	0.536611	0.510387	0.56358	0.625304	0.373838	0.582054	0.601132	0.436329	0.444393	0.624362	0.573961	0.667314	0.436131	0.267754	0.164797	1	0.256379	0.184544	0.386031	0.287798	0.287522	0.419881	0.297595	0.322923	0.237086	0.278282	0.335699	0.259844	0.34315	0.421606	0.277801	0.108445	0.142206	0.246682	0.20232	0.176797	0.310434	0.248834	0.276197	0.264775
MTG1	22	0.409488	0.341606	0.276486	0.461411	0.320072	0.1757	0.304864	0.473218	0.234639	0.333854	0.37864	0.295414	0.535211	0.34323	0.382098	0.293719	0.500643	0.380558	0.579825	0.314285	0.106128	0.404083	0.372487	0.288685	1	0.218259	0.256093	0.312416	0.193507	0.306546	0.222045	0.241683	0.0915389	0.349198	0.229517	0.245781	0.128014	0.265909	0.348822	0.256832	0.143667	0.224779	0.143642	0.00378231	0.260968	0.324673	0.174552	0.201827
MTO1	22	0.109026	0.239581	0.308084	0.361531	0.11253	0.142546	0.252984	0.378799	0.265119	0.347905	0.227653	0.370219	0.464737	0.590792	0.367912	0.409789	0.519743	0.350672	0.456029	0.334332	-0.00491746	0.303281	0.279124	0.383803	0.453748	1	0.0702233	0.17899	0.177832	0.137291	0.132708	0.135128	0.0374701	0.227374	0.337398	0.165583	0.229474	0.228589	0.207916	0.164001	0.324244	0.117098	0.297698	0.126333	0.257177	0.0446668	0.160887	0.110047
MRPS35	22	0.396007	0.354887	0.216055	0.281995	0.470935	0.199054	0.241778	0.340947	0.232894	0.381461	0.374683	0.236645	0.193053	0.240191	0.279918	0.329571	0.549938	0.226648	0.376146	0.300992	0.151714	0.265862	0.432347	0.263975	0.387421	0.22143	1	0.457157	0.301832	0.43348	0.18296	0.399961	0.287267	0.361058	0.382702	0.459791	0.335989	0.285227	0.448013	0.118465	0.0710895	0.103097	0.112493	0.202715	0.219252	0.424621	0.562692	0.304539
MRPS6	22	0.471979	0.557988	0.515806	0.560159	0.480444	0.190985	0.458635	0.44292	0.567804	0.480049	0.616446	0.691064	0.39915	0.537781	0.659341	0.398085	0.472416	0.690795	0.678922	0.644511	0.397153	0.337176	0.254215	0.644895	0.41077	0.515259	0.328757	1	0.349618	0.409827	0.287689	0.22113	0.281189	0.271404	0.389942	0.235883	0.390923	0.296498	0.270422	0.0849912	0.215797	0.236521	0.218423	0.151659	0.357475	0.422211	0.385051	0.370771
MRPS26	22	0.430772	0.591077	0.530921	0.459784	0.450811	0.217325	0.339969	0.317376	0.420109	0.438521	0.556633	0.468781	0.436376	0.458153	0.556264	0.358465	0.508473	0.584506	0.574433	0.591318	0.452937	0.431692	0.137079	0.648266	0.473128	0.372524	0.324309	0.583338	1	0.271239	0.327491	0.208575	0.340025	0.373083	0.327536	0.174794	0.295653	0.418818	0.150391	0.017963	0.245877	0.170088	0.350705	0.208879	0.345309	0.33527	0.348934	0.200161
MRPS25	22	0.40894	0.564738	0.549974	0.329509	0.403665	0.254207	0.356734	0.338326	0.479351	0.371712	0.529164	0.583894	0.3147	0.396231	0.53268	0.236135	0.428859	0.624007	0.526773	0.617539	0.416245	0.392975	0.307101	0.612237	0.345697	0.374097	0.29071	0.594573	0.596366	1	0.377982	0.24497	0.254065	0.325833	0.299988	0.340657	0.324225	0.332009	0.396564	0.211755	0.163959	0.220518	0.193898	0.156762	0.217873	0.513645	0.335435	0.251519
MRPS23	22	0.0526548	0.189492	0.438103	0.244182	0.185529	0.00331621	0.261673	0.241574	0.230737	0.26942	0.24722	0.422961	0.0663172	0.289681	0.375108	0.284827	0.122566	0.344722	0.272695	0.258716	0.156313	0.0187022	0.084002	0.390457	0.0453879	0.0958726	0.167088	0.42045	0.252331	0.30656	1	0.181955	0.278587	0.191218	0.249243	0.131112	0.16748	0.14538	0.125648	0.0338927	0.256735	0.279676	0.3225	0.137528	0.309423	0.23705	0.201854	0.197093
MRPS18C	22	0.539616	0.435474	0.412875	0.422647	0.41065	0.13584	0.384823	0.426504	0.37192	0.368349	0.484836	0.43775	0.422377	0.472725	0.393763	0.436731	0.549829	0.481536	0.597064	0.540104	0.273274	0.388511	0.272521	0.510236	0.439201	0.442036	0.357003	0.516596	0.517084	0.4335	0.107786	1	0.161136	0.274883	0.337364	0.210628	0.335535	0.277344	0.200688	0.0175669	0.112198	0.260322	0.149796	0.029581	0.189121	0.378784	0.301674	0.220714
NDUFA2	22	0.548043	0.338073	0.252142	0.326823	0.291239	0.03396	0.356157	0.348217	0.27055	0.233097	0.368127	0.393267	0.385944	0.210328	0.154932	0.301421	0.329076	0.378981	0.485096	0.491169	0.235546	0.399854	0.330533	0.365758	0.344394	0.271451	0.31454	0.347354	0.351487	0.303488	0.00663988	0.482832	1	0.350532	0.288618	0.237998	0.344147	0.291715	0.226269	0.213968	0.116656	0.339798	0.142056	0.0257659	0.361826	0.309891	0.325876	0.302725
NDUFA3	22	0.502849	0.540493	0.586004	0.366114	0.445806	0.16231	0.409488	0.296972	0.469443	0.400001	0.567237	0.583615	0.382008	0.477988	0.485516	0.310013	0.394147	0.620202	0.58641	0.617757	0.467746	0.404389	0.164567	0.616692	0.372535	0.31436	0.186886	0.533039	0.595234	0.53464	0.248869	0.543648	0.420762	1	0.287335	0.271069	0.296808	0.391465	0.34259	0.199687	0.2073	0.192125	0.252156	0.0270391	0.326044	0.372341	0.367558	0.194979
NDUFA6	22	0.581759	0.653899	0.438431	0.397015	0.556913	0.303351	0.413259	0.371346	0.472927	0.472567	0.628251	0.571028	0.392907	0.399651	0.548401	0.276527	0.532511	0.52039	0.642672	0.611456	0.451491	0.393857	0.402018	0.595101	0.513645	0.352799	0.396211	0.571075	0.590455	0.623721	0.201563	0.5482	0.40071	0.604807	1	0.249152	0.307824	0.318977	0.3376	0.299044	0.280665	0.394883	0.32137	0.250009	0.230049	0.357813	0.44063	0.474099
NDUFB2	22	0.546868	0.371268	0.177943	0.158791	0.358177	0.292056	0.290022	0.387604	0.357584	0.243506	0.336087	0.30834	0.274284	0.149896	0.343122	0.120354	0.360964	0.339628	0.419296	0.390571	0.196643	0.345356	0.441049	0.259711	0.360816	0.232883	0.392625	0.323581	0.223843	0.291867	-0.0271331	0.421971	0.376174	0.287859	0.439638	1	0.341625	0.155951	0.39783	0.153962	0.229953	0.118443	0.158818	0.0102004	0.246512	0.270745	0.311821	0.224006
NDUFC1	22	0.454823	0.463079	0.513978	0.389793	0.423148	0.309497	0.471341	0.516344	0.410598	0.441607	0.570453	0.593154	0.437514	0.498533	0.503625	0.299022	0.60502	0.525372	0.560478	0.551645	0.26885	0.38243	0.497315	0.535044	0.500078	0.436214	0.458611	0.534701	0.480949	0.575245	0.209393	0.537699	0.38274	0.574249	0.612719	0.462718	1	0.273236	0.299033	0.162318	0.20133	0.111503	0.298542	0.177531	0.297579	0.257683	0.305831	0.332146
NDUFC2-KCTD14	22	0.334276	0.447668	0.388214	0.316188	0.369745	0.294342	0.218137	0.226626	0.38113	0.419693	0.346756	0.31393	0.440294	0.45912	0.421653	0.313882	0.531139	0.461917	0.48845	0.423724	0.223276	0.361822	0.245825	0.468359	0.488109	0.493573	0.340615	0.463146	0.528995	0.472827	0.0790979	0.484106	0.273848	0.490579	0.527922	0.265124	0.473568	1	0.0943771	0.174589	0.228219	0.207816	0.276736	0.14066	0.297493	0.258717	0.22245	0.113609
NDUFB6	22	0.474321	0.457803	0.48813	0.564218	0.452933	0.0755577	0.416967	0.405059	0.430062	0.435515	0.561319	0.671011	0.447399	0.483885	0.477554	0.31067	0.362852	0.53746	0.601175	0.571946	0.355306	0.22779	0.219238	0.567023	0.33054	0.318639	0.310194	0.646227	0.434736	0.443572	0.38135	0.421469	0.317749	0.438789	0.509013	0.305235	0.457329	0.218188	1	0.0940878	0.0136438	0.293772	0.0651431	0.164762	0.195759	0.341271	0.47592	0.381549
NRDE2	22	0.266474	0.191397	0.127121	0.222693	0.240457	0.106112	0.309799	0.384665	0.220427	0.200063	0.3546	0.421243	0.152432	0.153878	0.269325	0.0538694	0.208541	0.262254	0.262157	0.321548	0.0141831	0.247122	0.400777	0.197895	0.16952	0.176401	0.292545	0.332027	0.0782148	0.247883	0.1815	0.199948	0.229004	0.16139	0.275144	0.356158	0.352781	0.0965424	0.398199	1	-0.0379128	0.0379358	0.0564085	0.097969	0.101972	0.161104	0.0825724	0.169887
PDSS2	22	0.174971	0.355167	0.531423	0.259566	0.307881	0.176004	0.233499	0.315987	0.305266	0.405088	0.366449	0.397545	0.383959	0.602726	0.440738	0.341338	0.536933	0.412777	0.455578	0.502789	0.183766	0.251059	0.183222	0.593784	0.395436	0.526822	0.269905	0.469776	0.497112	0.52577	0.194431	0.402378	0.262563	0.469982	0.4435	0.170378	0.531928	0.45398	0.389985	0.228222	1	0.320436	0.206175	0.0379016	0.106976	-0.000462312	0.0748066	0.0734341
TMEM132A	22	0.442744	0.22912	0.000269219	0.262969	0.23568	0.0452308	0.277917	0.240499	0.161542	-0.0173774	0.250518	0.346905	0.231486	0.0013551	-0.0124964	-0.0600472	0.182531	0.250215	0.296079	0.319856	0.162155	0.447974	0.284284	0.0606633	0.206319	0.122959	0.200747	0.197319	0.149478	0.245324	-0.127617	0.290008	0.409056	0.295799	0.247243	0.263397	0.302315	0.130623	0.216405	0.262455	0.0928864	1	0.116999	-0.0338186	0.235414	0.194258	0.21608	0.278531
SUPV3L1	22	0.450158	0.374009	-0.0631194	0.118922	0.194564	0.125205	0.113676	0.210985	0.0815383	0.128274	0.282877	0.136903	0.193407	-0.0278552	0.0755052	0.0633757	0.253949	0.167499	0.336431	0.268926	0.184771	0.415041	0.165036	0.178697	0.244715	0.190309	0.256608	0.223965	0.318555	0.160996	-0.109676	0.338429	0.425808	0.176643	0.293522	0.323677	0.159593	0.266977	0.0801283	0.143094	0.142605	0.272851	1	0.0861692	0.254824	0.192673	0.130051	0.17565
TDP2	22	0.335899	0.364236	0.488789	0.201538	0.376002	0.3777	0.344073	0.400758	0.471469	0.330679	0.44203	0.477814	0.25772	0.428113	0.569977	0.149134	0.450253	0.494893	0.469106	0.470947	0.176048	0.303577	0.344327	0.475587	0.348839	0.326012	0.393985	0.499053	0.416085	0.505024	0.312364	0.371478	0.13918	0.427166	0.449773	0.335819	0.549506	0.407852	0.379084	0.327732	0.525849	0.102237	0.0974123	1	0.111876	0.199892	0.193879	0.0173488
TIMMDC1	22	0.528588	0.372384	0.39909	0.393023	0.427478	-0.0813171	0.354924	0.250097	0.418175	0.225955	0.453389	0.464982	0.348603	0.364656	0.381297	0.219755	0.203872	0.603952	0.482743	0.616288	0.435658	0.312371	0.0102603	0.495237	0.236286	0.237745	0.173062	0.505378	0.403593	0.359029	0.162616	0.482239	0.406963	0.518539	0.402332	0.280481	0.355442	0.29279	0.49332	0.245811	0.364485	0.317204	0.26119	0.275006	1	0.200649	0.324383	0.303828
NDUFV2	22	0.640224	0.632891	0.529874	0.352401	0.581757	0.289403	0.364812	0.377634	0.491055	0.380411	0.653762	0.540024	0.401466	0.334103	0.553371	0.207899	0.476393	0.635424	0.636903	0.646851	0.495382	0.498528	0.304782	0.583653	0.469315	0.306714	0.420443	0.56738	0.601116	0.646076	0.18334	0.55994	0.417404	0.661721	0.718445	0.48891	0.644863	0.526939	0.450202	0.232187	0.470572	0.34388	0.337448	0.531281	0.473239	1	0.407156	0.225197
NDUFA9	69	0.448786	0.388669	0.266323	0.421627	0.523468	0.141858	0.282558	0.317955	0.264772	0.312709	0.398728	0.326666	0.134803	0.150807	0.2597	0.210011	0.345741	0.311592	0.397869	0.319074	0.330881	0.251141	0.312734	0.22141	0.303976	0.0443758	0.487817	0.353112	0.349473	0.334454	0.192899	0.317318	0.285569	0.258809	0.427075	0.336448	0.35016	0.248703	0.38561	0.248736	0.0610194	0.280749	0.174585	0.262061	0.201777	0.419262	1	0.333963
NDUFB9	69	0.716938	0.511343	0.282956	0.299126	0.492019	0.168293	0.374937	0.321057	0.356821	0.188327	0.526394	0.443018	0.280864	0.0713185	0.251781	0.12564	0.302169	0.445345	0.475716	0.535416	0.484828	0.368793	0.38633	0.343746	0.270805	-0.0173838	0.427312	0.332812	0.416856	0.362647	0.108577	0.433576	0.552742	0.474274	0.51665	0.500055	0.424024	0.262784	0.386765	0.256383	0.090205	0.434825	0.381664	0.222386	0.406287	0.592879	0.524344	1
MRPL58	69	0.373898	0.205837	0.0155939	0.245265	0.180827	0.200094	0.277086	0.371565	0.0675394	0.19259	0.241424	0.26645	0.186311	0.0174716	0.108106	0.135483	0.367364	0.0479603	0.352045	0.129621	-0.0354106	0.233805	0.515937	0.0504693	0.332455	0.170289	0.431308	0.179407	0.124096	0.103756	0.0974372	0.250914	0.302121	0.0933614	0.346079	0.367703	0.295557	0.146397	0.242249	0.275685	0.038054	0.28793	0.24034	0.161873	0.0583725	0.252077	0.424555	0.440999
MRPL38	69	0.313477	0.262568	0.145097	0.292766	0.237809	-0.187073	0.158943	0.0812906	0.080632	0.0813432	0.27481	0.319141	0.0980634	0.0069757	0.0810945	0.0162458	0.0178899	0.226436	0.262467	0.253752	0.302367	0.138881	0.00430312	0.221389	0.0170684	0.057357	0.107085	0.278639	0.147618	0.178591	0.185669	0.169674	0.201828	0.184656	0.2362	0.0377141	0.0702027	0.0455599	0.299255	0.113142	-0.0162927	0.233458	0.126927	-0.0290821	0.277321	0.222576	0.302078	0.331211
MRPL46	69	0.578214	0.367613	0.119122	0.185541	0.427381	0.155758	0.224564	0.235601	0.252858	0.0987118	0.413005	0.278768	0.0655261	-0.104644	0.176586	-0.0896127	0.160668	0.297425	0.32812	0.320216	0.299603	0.349995	0.220673	0.138777	0.163297	-0.107862	0.367812	0.279237	0.189885	0.251412	0.129891	0.270947	0.322967	0.236245	0.332495	0.391505	0.278072	0.0883986	0.266647	0.264117	0.0114608	0.319403	0.332702	0.261708	0.267149	0.412312	0.434628	0.545673
MRPL42	69	0.385461	0.356389	0.195627	0.201808	0.347105	0.282252	0.285517	0.238106	0.386553	0.118067	0.376424	0.350408	0.0445398	-0.0223835	0.325392	-0.0553934	0.130595	0.364611	0.275588	0.318422	0.35652	0.249661	0.286886	0.225057	0.191458	-0.0589675	0.304593	0.305398	0.304237	0.403467	0.278432	0.129668	0.206482	0.232692	0.390148	0.220138	0.276621	0.157224	0.281666	0.262911	0.0806702	0.160722	0.175994	0.286046	0.164266	0.367136	0.48633	0.474108
MRPS11	69	0.621307	0.504158	0.40144	0.502094	0.591804	-0.0435929	0.35956	0.331952	0.403338	0.301466	0.606168	0.495371	0.253039	0.18418	0.453971	0.165406	0.220266	0.585908	0.600916	0.497851	0.525995	0.308481	0.0738763	0.423255	0.35374	0.039073	0.354023	0.519101	0.483304	0.433521	0.34347	0.391302	0.31342	0.453597	0.507475	0.248569	0.352774	0.236763	0.529149	0.219689	0.167903	0.246786	0.243915	0.306553	0.48856	0.58822	0.53997	0.568409
MRPL55	69	0.563733	0.358079	0.387289	0.295409	0.441344	0.157652	0.394018	0.414096	0.462489	0.275565	0.439379	0.432389	0.307033	0.284711	0.400927	0.21296	0.360427	0.530711	0.4667	0.539885	0.288021	0.417484	0.416547	0.399405	0.328392	0.19331	0.504377	0.397757	0.393091	0.409915	0.165177	0.468062	0.423854	0.454921	0.406901	0.48954	0.561639	0.339702	0.336382	0.351549	0.273117	0.352206	0.241138	0.44788	0.430919	0.544064	0.435904	0.603222
MRPL18	69	0.586375	0.546438	0.390225	0.256217	0.512359	0.34723	0.353403	0.406751	0.452206	0.327441	0.557982	0.475514	0.328229	0.330265	0.501834	0.118583	0.424288	0.531075	0.54898	0.56852	0.379551	0.373709	0.420503	0.423503	0.413937	0.257655	0.378801	0.48648	0.460879	0.513718	0.0804762	0.437043	0.342653	0.52318	0.582809	0.562826	0.60654	0.421029	0.425477	0.343544	0.43223	0.304911	0.271655	0.493205	0.394785	0.668071	0.426676	0.539642
MRPL15	69	0.434922	0.344407	0.259195	0.299206	0.416034	0.0933678	0.21594	0.276947	0.367148	0.115509	0.366714	0.288118	0.122889	0.022154	0.333815	0.0120622	0.0724503	0.382602	0.310818	0.261782	0.406294	0.252537	0.14568	0.228668	0.201597	-0.10892	0.241697	0.273925	0.326473	0.321269	0.264692	0.157494	0.0671173	0.238303	0.352549	0.244711	0.242437	0.132965	0.330186	0.231026	0.0519443	0.135993	0.0901721	0.346095	0.266263	0.396391	0.45105	0.441533
MRPL13	69	0.48876	0.350827	0.379915	0.209524	0.489403	0.2538	0.285275	0.268512	0.433335	0.210654	0.45964	0.34329	0.125733	0.182048	0.392335	0.100964	0.233167	0.439598	0.405642	0.441762	0.405025	0.196723	0.174781	0.314244	0.239439	-0.0372863	0.36586	0.3572	0.374884	0.355942	0.204329	0.317196	0.219709	0.398684	0.363431	0.368991	0.369013	0.270704	0.310441	0.219158	0.217895	0.216381	0.123992	0.451551	0.343627	0.518149	0.440824	0.487128
KRTAP5-9	69	0.367513	0.248563	0.185344	0.367462	0.27746	0.0626135	0.288184	0.31861	0.163834	0.22943	0.277887	0.246655	0.2879	0.156172	0.255758	0.308302	0.275854	0.273025	0.439722	0.122258	0.0833977	0.242213	0.263878	0.167794	0.421305	0.214775	0.351569	0.305339	0.24986	0.190028	0.199445	0.331984	0.237582	0.327682	0.33952	0.247172	0.290457	0.32794	0.259496	0.154537	0.132899	0.19974	0.149557	0.283361	0.186212	0.341514	0.386277	0.324716
MRPL12	69	0.638812	0.47278	0.149372	0.27752	0.445435	0.378874	0.24755	0.331869	0.358864	0.227236	0.453994	0.260627	0.301891	0.0572654	0.355523	0.0404004	0.429792	0.368064	0.442634	0.356796	0.36221	0.434901	0.419567	0.224139	0.494779	0.138516	0.42917	0.304763	0.383542	0.295457	-0.0436553	0.386969	0.413316	0.36425	0.54624	0.515952	0.431671	0.367682	0.293918	0.204424	0.129336	0.306124	0.361803	0.281974	0.258623	0.548039	0.495066	0.630479
MORF4L1	69	0.583518	0.340291	0.00176656	0.210821	0.349168	0.0422988	0.235293	0.194348	0.184254	-0.0711854	0.366903	0.239417	0.00649674	-0.318807	0.103612	-0.141467	-0.0460113	0.297874	0.263283	0.236346	0.396878	0.356092	0.169811	0.0394043	0.139289	-0.292745	0.241219	0.131793	0.208291	0.251378	0.0877434	0.167286	0.265852	0.220336	0.295771	0.281743	0.175069	-0.00322993	0.168141	0.170287	-0.197663	0.402545	0.290095	0.0950389	0.230903	0.406838	0.476338	0.620556
CALCB	69	0.269571	0.410672	0.229074	0.366844	0.300007	0.184289	0.299585	0.232488	0.125053	0.397267	0.378741	0.327852	0.296787	0.307054	0.229085	0.2547	0.502398	0.218469	0.497852	0.253372	0.0776441	0.320359	0.345359	0.318418	0.429106	0.353661	0.282261	0.373094	0.380381	0.329239	0.18136	0.340409	0.206574	0.332737	0.473933	0.121847	0.348697	0.413136	0.278082	0.145127	0.307203	0.172934	0.158055	0.260886	0.0732057	0.363649	0.269649	0.197979
CYC1	69	0.469836	0.444787	0.359807	0.314592	0.359771	0.304862	0.423078	0.424798	0.275562	0.339614	0.520709	0.453308	0.332791	0.300018	0.337176	0.236815	0.443304	0.331541	0.531194	0.433755	0.219245	0.314542	0.522343	0.378711	0.432676	0.245835	0.43975	0.39331	0.39174	0.452687	0.187302	0.374693	0.359245	0.397783	0.527255	0.413204	0.53104	0.254778	0.466306	0.371045	0.338426	0.230736	0.236708	0.379496	0.23046	0.488606	0.400988	0.481445
CLPX	69	0.420653	0.407642	0.158865	0.340612	0.482098	0.200318	0.271658	0.260154	0.159915	0.369838	0.402962	0.234467	0.230464	0.188396	0.224071	0.193892	0.456555	0.189516	0.490821	0.279992	0.161583	0.239944	0.298592	0.200531	0.422898	0.102858	0.480772	0.329339	0.348894	0.218613	0.097283	0.385151	0.302921	0.258582	0.446865	0.281304	0.343212	0.268905	0.358532	0.19151	0.221028	0.168851	0.284607	0.233248	0.133684	0.388512	0.501107	0.405042
ATP5F1E	69	0.37761	0.200507	0.297235	0.248752	0.286048	0.0388194	0.233042	0.134904	0.397595	0.0187774	0.28355	0.296333	0.00525508	-0.0351988	0.25483	0.016101	-0.145739	0.402369	0.213298	0.235408	0.466939	0.055197	-0.0218525	0.209742	0.0787268	-0.200822	0.0602297	0.223841	0.218446	0.279339	0.305911	0.0949886	0.0655143	0.260912	0.268038	0.14246	0.130296	0.0731437	0.242032	0.0240798	-0.100148	0.0536171	-0.0302577	0.176564	0.266872	0.302169	0.440928	0.380179
MRPS33	69	0.509206	0.396139	0.167317	0.389423	0.424925	0.153053	0.205895	0.311259	0.168055	0.264897	0.408186	0.232065	0.235254	0.0624994	0.236647	0.180951	0.333338	0.230903	0.425226	0.252266	0.277282	0.180444	0.321682	0.164132	0.405527	0.0332525	0.479193	0.241094	0.316435	0.269146	0.145618	0.265767	0.283874	0.21102	0.45369	0.318613	0.316887	0.238793	0.377561	0.184816	0.070024	0.192469	0.238865	0.219967	0.171434	0.402294	0.634538	0.541192
NDUFA10	69	0.232544	0.397398	0.52317	0.408516	0.375979	0.263756	0.306658	0.335116	0.388557	0.406794	0.439047	0.454676	0.326106	0.495447	0.506191	0.287817	0.529933	0.484051	0.489071	0.498349	0.273701	0.289613	0.28911	0.504383	0.448555	0.427557	0.259031	0.502967	0.533918	0.587944	0.25282	0.40352	0.240395	0.4869	0.528041	0.174169	0.515509	0.456133	0.386681	0.187779	0.556691	0.122364	0.0249096	0.488751	0.26471	0.51388	0.310609	0.196817
TFAM	69	0.484533	0.284857	0.138838	0.226622	0.270081	0.0351012	0.212561	0.215193	0.184334	0.0308882	0.350345	0.282095	0.178422	-0.078872	0.119832	0.0711247	0.0999014	0.245994	0.265157	0.312908	0.347608	0.223644	0.261408	0.197304	0.13659	-0.0666702	0.253348	0.189469	0.182589	0.211906	-0.0415124	0.192568	0.327056	0.181023	0.328196	0.326407	0.258828	0.0524953	0.253576	0.238719	0.0336011	0.307106	0.27522	0.110017	0.229251	0.387831	0.340017	0.543093
NDUFB8	69	0.51548	0.546111	0.133049	0.175743	0.37564	0.290836	0.184517	0.225057	0.160766	0.286571	0.459521	0.247135	0.266977	0.0797889	0.19775	0.171271	0.504498	0.270558	0.437998	0.399751	0.338916	0.425802	0.279458	0.286636	0.344287	0.215246	0.352752	0.302744	0.458443	0.329707	-0.134065	0.475639	0.470909	0.410151	0.509876	0.455553	0.37406	0.360471	0.171779	0.140734	0.269781	0.357422	0.566462	0.197033	0.298602	0.549978	0.29839	0.532358
NDUFAF3	69	0.428973	0.364072	0.39755	0.40479	0.429539	0.0489335	0.343205	0.360522	0.352626	0.326204	0.419917	0.363502	0.219233	0.279439	0.429719	0.314303	0.30006	0.468919	0.444689	0.35779	0.292539	0.31737	0.262698	0.365563	0.41811	0.156959	0.424017	0.403801	0.444549	0.45499	0.40023	0.382708	0.231809	0.430452	0.467497	0.213962	0.373743	0.323437	0.388159	0.240323	0.259402	0.108411	0.0869349	0.401412	0.294734	0.480308	0.466051	0.364541
MRPS7	69	0.112185	0.252133	0.160285	0.212718	0.181453	0.0452362	0.218267	0.182092	-0.0414712	0.26307	0.204981	0.264573	0.0512356	0.151629	0.155765	0.176421	0.284149	0.0424616	0.251436	0.0767665	0.0512499	0.144146	0.231468	0.136946	0.15456	0.192104	0.244675	0.242507	0.178718	0.218549	0.354116	0.172838	0.0266063	0.162774	0.26591	0.0807856	0.246211	0.0789173	0.252483	0.169473	0.139308	0.079524	0.0515771	0.162563	0.0234732	0.185511	0.322226	0.153779
NDUFB7	121	0.467773	0.412552	0.416091	0.603146	0.486603	0.0424082	0.402085	0.308655	0.32748	0.355263	0.507881	0.408562	0.253186	0.26128	0.316619	0.374129	0.303797	0.381845	0.537912	0.376282	0.430439	0.164073	0.19985	0.402375	0.382468	0.0198109	0.36983	0.392966	0.449265	0.369041	0.291345	0.383684	0.328073	0.386183	0.539071	0.155928	0.330599	0.228781	0.507601	0.163663	0.173812	0.143261	0.0854458	0.202311	0.337021	0.445773	0.591768	0.495871
NDUFA11	121	0.569427	0.401534	0.420158	0.482108	0.466281	0.0809828	0.47675	0.426089	0.366606	0.336263	0.521289	0.529581	0.31456	0.260425	0.283801	0.293174	0.296476	0.480738	0.507361	0.465808	0.383706	0.344383	0.362182	0.420876	0.349126	0.109351	0.415134	0.450625	0.357068	0.414027	0.291103	0.409013	0.408097	0.486635	0.540697	0.308484	0.487345	0.321639	0.508458	0.315761	0.235251	0.340753	0.169208	0.333773	0.422318	0.557021	0.515156	0.589107
INS-IGF2	121	0.192928	0.285336	0.35622	0.328865	0.153681	0.118591	0.363545	0.404217	0.264312	0.421039	0.316548	0.419976	0.204967	0.442018	0.351636	0.402425	0.46398	0.313031	0.411965	0.330063	0.0365324	0.257486	0.322455	0.449057	0.302925	0.414999	0.261399	0.416937	0.374514	0.400068	0.256258	0.412892	0.336552	0.387413	0.383785	0.166468	0.400753	0.304162	0.313613	0.264536	0.437795	0.136807	0.138633	0.311877	0.220131	0.250429	0.12126	0.160137
LSM14A	121	0.370709	0.371826	0.311793	0.457325	0.338272	0.234714	0.372648	0.341949	0.310798	0.361587	0.380375	0.395543	0.324706	0.225328	0.348874	0.347445	0.40645	0.416152	0.473149	0.312327	0.308917	0.356678	0.3903	0.350563	0.43216	0.283876	0.364043	0.386425	0.415969	0.445868	0.146957	0.364556	0.356501	0.448528	0.518095	0.275103	0.493634	0.395309	0.245934	0.185166	0.211709	0.310962	0.119416	0.238776	0.179072	0.446929	0.435064	0.416581
PRR12	121	0.559126	0.441656	0.472987	0.581472	0.433612	-0.0699141	0.399813	0.405011	0.452603	0.194887	0.514299	0.551482	0.34925	0.216686	0.450115	0.200923	0.0870507	0.711438	0.582259	0.512918	0.494014	0.358855	0.0465165	0.455208	0.317323	0.151454	0.137828	0.56311	0.456688	0.529827	0.367425	0.370822	0.271037	0.505081	0.438557	0.212548	0.337229	0.25453	0.549463	0.240151	0.248334	0.308856	0.128514	0.342652	0.574927	0.561666	0.397142	0.453353
UQCRFS1	121	0.518834	0.577406	0.406436	0.576716	0.59751	0.108707	0.393869	0.369032	0.368002	0.438546	0.514307	0.478788	0.374956	0.399629	0.46557	0.367178	0.546289	0.527189	0.647447	0.481608	0.364118	0.479102	0.239215	0.499011	0.509912	0.362683	0.47458	0.59463	0.593664	0.546558	0.256773	0.555441	0.306955	0.552539	0.651539	0.345981	0.528333	0.505727	0.485312	0.183299	0.387662	0.327616	0.250482	0.405911	0.396739	0.655974	0.516368	0.423162
ATP5PO	121	0.424777	0.45566	0.308209	0.561909	0.353665	0.0484994	0.38107	0.4343	0.186028	0.473065	0.461722	0.490085	0.449515	0.382242	0.327202	0.497828	0.547598	0.351964	0.622887	0.46802	0.162698	0.275525	0.410991	0.449255	0.518851	0.482116	0.465819	0.533716	0.477529	0.408022	0.24271	0.516719	0.449254	0.350266	0.545367	0.302809	0.474302	0.379498	0.531546	0.308958	0.395091	0.239513	0.298076	0.231842	0.313253	0.414205	0.398067	0.377775
CD81	121	0.254748	0.244681	0.310482	0.435438	0.257345	-0.116016	0.373911	0.343799	0.156491	0.420916	0.23116	0.394878	0.28622	0.420531	0.180114	0.597185	0.381757	0.298766	0.437723	0.317106	0.0660622	0.171322	0.24918	0.411041	0.292416	0.362731	0.333835	0.410965	0.310291	0.290431	0.297251	0.451318	0.455743	0.368244	0.315531	0.208217	0.351042	0.274965	0.391147	0.1491	0.278554	0.165864	0.12753	0.152375	0.290257	0.243771	0.268055	0.269635
CEACAM6	121	0.291857	0.353541	0.429821	0.560566	0.304598	-0.00587358	0.382656	0.47332	0.259677	0.46146	0.391173	0.459268	0.435909	0.476	0.371665	0.49758	0.442963	0.417502	0.532682	0.365953	0.176033	0.346251	0.220202	0.480361	0.458433	0.437499	0.344488	0.565368	0.469358	0.427469	0.370034	0.450824	0.299285	0.418853	0.48294	0.161457	0.481262	0.397169	0.49428	0.187712	0.421963	0.127808	0.0894864	0.320249	0.299217	0.406747	0.332678	0.196152
LIG1	121	0.234125	0.0607178	0.157061	0.404479	0.0523229	0.286109	0.373305	0.447623	0.234448	0.20211	0.14302	0.302795	0.396222	0.242778	0.226235	0.243031	0.38969	0.254885	0.370392	0.157665	-0.109376	0.296812	0.584793	0.136165	0.491637	0.398124	0.263247	0.251393	0.168487	0.271666	0.0431159	0.277184	0.28002	0.222311	0.389377	0.276292	0.40995	0.362872	0.227093	0.261272	0.219463	0.15762	0.039914	0.209956	0.0511742	0.222642	0.220275	0.188264
ATP5F1D	121	0.292716	0.162261	0.21931	0.518439	0.233947	0.0387881	0.26589	0.361596	0.118637	0.326476	0.255163	0.198962	0.28415	0.154735	0.13893	0.399815	0.262906	0.13105	0.378668	0.06992	0.0964423	0.118661	0.264648	0.147638	0.396651	0.105507	0.359784	0.238999	0.259086	0.153967	0.233331	0.234118	0.187667	0.149199	0.335037	0.11704	0.239547	0.218684	0.351031	0.126722	0.0378473	0.0665145	0.0875624	0.110134	0.0844026	0.190955	0.502234	0.242917
ATP5MGL	121	0.176047	0.0854088	-0.181075	0.0852032	0.0762139	0.197315	0.0263725	0.0628543	-0.0834347	0.0300324	0.0779736	-0.011791	0.0575206	-0.0219163	-0.0077131	-0.0904027	0.216993	-0.116675	0.199075	-0.0384083	-0.0494037	0.119188	0.200484	-0.154547	0.260288	0.156494	0.0850814	0.0584743	-0.013007	-0.00284061	-0.1944	0.0910606	-0.00534508	0.000677428	0.171279	0.172106	0.0710656	0.049926	0.0345025	0.0406173	-0.00690868	0.169832	0.108803	-0.026469	-0.00232159	0.0660944	0.108458	0.0134543
ATP5PF	121	0.395193	0.375153	0.426765	0.566397	0.236231	0.0123442	0.440572	0.443318	0.341331	0.425324	0.4265	0.589699	0.408094	0.306555	0.407779	0.446678	0.288683	0.460491	0.578153	0.427417	0.233045	0.201694	0.303125	0.487057	0.361566	0.37722	0.235935	0.613559	0.403496	0.395904	0.447046	0.341263	0.317271	0.333555	0.4648	0.203249	0.36009	0.234794	0.644197	0.3045	0.281256	0.0582388	0.119698	0.292373	0.304589	0.340516	0.27579	0.274601
CLUH	121	0.53197	0.301466	0.126632	0.484981	0.289572	-0.0902008	0.433674	0.410416	0.213567	0.187931	0.400272	0.577801	0.243459	0.067352	0.144992	0.134041	0.108639	0.35987	0.515944	0.380378	0.17956	0.260956	0.278016	0.249138	0.225934	0.116792	0.218996	0.433469	0.175057	0.20442	0.245876	0.341701	0.429844	0.236603	0.336659	0.29649	0.26457	-0.0113565	0.591948	0.373796	0.00919699	0.418433	0.257704	0.0978598	0.353742	0.279292	0.359626	0.472357
LENG1	121	0.587656	0.424622	0.413659	0.551183	0.494321	0.0747846	0.491565	0.35328	0.482569	0.407206	0.551371	0.600406	0.343097	0.320244	0.477388	0.284652	0.249106	0.554132	0.646609	0.50601	0.38007	0.271225	0.184721	0.488247	0.338237	0.219232	0.234444	0.557617	0.366494	0.373658	0.310013	0.446597	0.33514	0.549894	0.556136	0.348415	0.462989	0.302715	0.606315	0.25427	0.201656	0.232685	0.101337	0.261579	0.487952	0.539404	0.37079	0.457349
MRPL4	121	0.536149	0.425476	0.456242	0.536637	0.482887	0.018596	0.422423	0.387798	0.453637	0.282019	0.56003	0.524527	0.2772	0.200545	0.450061	0.183337	0.172058	0.612034	0.560434	0.444919	0.442187	0.363818	0.122201	0.40863	0.346528	0.111652	0.242356	0.531811	0.452617	0.466925	0.374867	0.329653	0.209854	0.475083	0.509597	0.211394	0.356119	0.273743	0.539346	0.28421	0.217634	0.261282	0.118722	0.365638	0.459448	0.547119	0.492417	0.423045
MRPL34	121	0.252408	0.225291	0.303937	0.421629	0.35488	-0.0741664	0.269213	0.312627	0.143239	0.331346	0.300952	0.245629	0.285102	0.346257	0.203094	0.474845	0.318786	0.214524	0.431203	0.280126	0.138169	0.005839	0.151209	0.264817	0.320986	0.168245	0.356889	0.319257	0.263701	0.174851	0.216926	0.329422	0.191121	0.22493	0.313547	0.137843	0.263951	0.182241	0.406469	0.223695	0.243645	0.0313732	0.0438133	0.213665	0.308072	0.227281	0.339107	0.176835
NDUFAB1	129	0.0642046	0.150897	0.414199	0.340113	0.218759	0.199675	0.294615	0.311101	0.33322	0.334113	0.202123	0.27615	0.197471	0.446136	0.539876	0.370613	0.327483	0.275333	0.309168	0.21751	0.134613	-0.0301647	0.18364	0.313134	0.30281	0.288379	0.31032	0.395781	0.284847	0.278508	0.406523	0.174515	-0.0536483	0.204534	0.274668	0.11982	0.31459	0.271749	0.340027	0.146377	0.339545	-0.1583	-0.247485	0.425897	0.0898217	0.228773	0.308918	0.0213828
DHODH	129	0.211395	0.276484	0.154236	0.118743	0.218819	0.393383	0.198669	0.339023	0.162606	0.255674	0.253255	0.114774	0.137716	0.144919	0.367266	0.152198	0.451392	0.15106	0.299277	0.161861	0.0832997	0.223244	0.379178	0.183997	0.421277	0.208049	0.394624	0.205283	0.327417	0.254115	0.0418465	0.266235	0.117407	0.230392	0.401871	0.383748	0.384645	0.320929	0.00666386	0.129648	0.281696	-0.00663923	0.232102	0.327162	0.00461301	0.348831	0.221408	0.232232
CSPG5	129	-0.0402904	0.168678	0.282941	0.284488	0.110438	0.131928	0.13241	0.266373	0.143254	0.366589	0.162231	0.200493	0.224361	0.422444	0.316471	0.451049	0.457954	0.209177	0.244987	0.134682	0.0121171	0.0742709	0.263831	0.327191	0.33024	0.466302	0.330565	0.299138	0.280336	0.318059	0.198474	0.29106	0.0902162	0.18556	0.301321	0.0551885	0.345976	0.394536	0.159947	0.108258	0.387291	-0.096532	-0.0354512	0.265807	0.00911663	0.162604	0.150986	-0.0343006
CCAR2	129	0.517059	0.445978	0.412137	0.392732	0.482649	0.161465	0.364379	0.394532	0.415642	0.268607	0.502857	0.400581	0.32409	0.321178	0.479588	0.208513	0.344657	0.546224	0.523347	0.422949	0.346891	0.360724	0.249171	0.392024	0.417406	0.235541	0.435168	0.471906	0.467781	0.423548	0.245332	0.409916	0.262394	0.457016	0.463078	0.355822	0.478708	0.400286	0.340614	0.206251	0.285486	0.245197	0.217522	0.48532	0.381469	0.576661	0.473065	0.486779
HSD11B2	129	0.287935	0.413283	0.227713	0.214287	0.259542	0.31141	0.0948416	0.256633	0.226071	0.276931	0.31777	0.143005	0.323904	0.168482	0.436504	0.100938	0.389368	0.325865	0.377044	0.212836	0.226032	0.337302	0.232096	0.270463	0.520371	0.315779	0.259511	0.310642	0.510511	0.38043	0.0728353	0.239832	0.0484451	0.270489	0.468984	0.230335	0.348978	0.460476	0.161461	0.0148123	0.262086	0.0270361	0.239217	0.336785	0.0727494	0.443291	0.236047	0.173921
ATG2A	129	0.305012	0.246994	0.378702	0.118399	0.272577	0.27837	0.14808	0.241317	0.458387	0.187854	0.283047	0.191858	0.198621	0.225404	0.43652	0.161761	0.246722	0.400027	0.202077	0.366388	0.312903	0.168424	0.189554	0.312106	0.224846	0.0471001	0.298008	0.226046	0.343876	0.289516	0.0669927	0.28295	0.237969	0.327363	0.327549	0.368818	0.381854	0.328987	0.1112	0.138955	0.24696	0.102249	0.0885248	0.349341	0.275152	0.440673	0.288278	0.352135
NDUFB10	129	0.329296	0.336952	0.418871	0.320993	0.41494	0.270116	0.2781	0.254203	0.368118	0.313732	0.46552	0.319688	0.167236	0.25321	0.477339	0.135883	0.246846	0.380526	0.402475	0.327844	0.363581	0.109673	0.0802231	0.320059	0.344091	0.0175587	0.267136	0.421502	0.474021	0.358045	0.296816	0.206164	0.0169479	0.280969	0.35094	0.112252	0.308953	0.25819	0.35163	0.082127	0.221131	-0.0440668	0.0295071	0.398532	0.16973	0.412935	0.425751	0.27105
MAP1LC3B	129	0.013449	0.0460148	-0.083256	-0.0414579	0.0726638	0.312153	-0.0258826	0.186536	-0.0284022	0.0940743	0.0228359	-0.196545	0.0718285	0.0194891	0.0347897	0.10716	0.355425	-0.192708	0.024415	-0.0701602	-0.220737	0.053115	0.39832	-0.132064	0.303833	0.0979299	0.398295	-0.0814083	0.0592749	0.000444228	-0.170898	0.0465099	0.0806033	-0.13157	0.130906	0.267301	0.152602	0.19366	-0.127656	0.166275	0.127576	-0.0444745	0.14875	0.175034	-0.197319	0.0502697	0.218614	0.0823872
IRX6	129	0.294794	0.296416	0.246023	0.347016	0.309999	0.351498	0.339893	0.450689	0.209865	0.32494	0.368084	0.255197	0.245701	0.252051	0.450925	0.166989	0.529942	0.280153	0.455995	0.210461	0.000839755	0.330882	0.492207	0.234139	0.572695	0.341963	0.523322	0.361408	0.347266	0.315098	0.16376	0.271844	0.119545	0.227958	0.443448	0.353587	0.47795	0.347155	0.261933	0.314093	0.34193	0.126786	0.130983	0.448675	0.0969956	0.424632	0.357293	0.20748
SMARCD3	129	0.296535	0.33169	0.473652	0.464099	0.361456	0.209303	0.332356	0.374719	0.48629	0.354673	0.340465	0.385689	0.352093	0.385642	0.596161	0.338938	0.342617	0.526313	0.474812	0.367224	0.287621	0.230651	0.253104	0.44185	0.45405	0.29817	0.318855	0.501957	0.515799	0.454869	0.343716	0.312805	0.165484	0.383217	0.476933	0.246695	0.446246	0.461109	0.333685	0.159873	0.324486	0.00818348	-0.0169537	0.471587	0.207843	0.477781	0.410423	0.263379
UQCRC2	129	0.398106	0.351143	0.519174	0.307985	0.48755	0.0531499	0.294178	0.212444	0.468729	0.25744	0.424401	0.38022	0.123763	0.29839	0.523582	0.164814	0.152865	0.561947	0.418994	0.453216	0.474861	0.152454	-0.0647964	0.469802	0.187439	0.039613	0.203741	0.471891	0.475501	0.384642	0.403193	0.279866	0.081896	0.434068	0.348091	0.153024	0.257414	0.230637	0.401445	0.110903	0.281607	0.00655614	0.057693	0.417549	0.474733	0.4597	0.318137	0.305365
TUFM	129	0.163306	0.283107	0.077126	0.0799095	0.308104	0.274037	0.0529056	0.131599	0.124955	0.229521	0.17063	-0.0337499	-0.00647021	0.0473493	0.231265	0.0852561	0.318722	0.0289172	0.115624	0.0474498	0.153199	0.086888	0.265719	0.0393336	0.261962	-0.00020863	0.397397	0.0956193	0.21465	0.14763	0.118867	0.0651658	-0.0246108	0.0178173	0.278091	0.257298	0.173867	0.119441	0.104066	0.131453	0.0785476	-0.0620918	0.057435	0.242726	-0.0486808	0.186305	0.3818	0.216921
PTCD1	129	0.344533	0.183951	0.245541	0.371199	0.235101	0.0655526	0.311745	0.303235	0.334789	0.171755	0.278258	0.240785	0.235689	0.138852	0.341476	0.291049	0.0919627	0.420552	0.360465	0.266073	0.257051	0.303499	0.126635	0.264291	0.304078	0.188962	0.143276	0.348285	0.326295	0.284185	0.253118	0.316554	0.255298	0.255147	0.308423	0.188669	0.170963	0.205731	0.281652	0.135718	0.170725	0.021105	0.17829	0.260283	0.307616	0.306162	0.259724	0.269869
ZCCHC14	129	0.0780696	0.326401	0.214176	0.356972	0.283873	0.144274	0.142408	0.244145	0.131467	0.411272	0.281862	0.176536	0.333322	0.377	0.359114	0.416979	0.538361	0.198141	0.392494	0.218554	0.0363196	0.171677	0.238042	0.267286	0.44642	0.495833	0.339241	0.437874	0.399008	0.282879	0.111028	0.293921	0.145157	0.245442	0.376061	0.155758	0.323626	0.465733	0.150538	0.092888	0.299114	0.0504002	0.175232	0.254383	0.0656249	0.290425	0.259696	0.0896089
MTG2	129	0.388958	0.229813	-0.12118	0.107366	0.185947	0.21619	0.115636	0.216153	0.0301371	0.0318397	0.284483	0.0293026	0.0871384	-0.163402	0.0697411	-0.0602696	0.245933	0.00365982	0.244211	0.105244	0.0861677	0.265148	0.309603	-0.0732754	0.286195	-0.00652252	0.304658	0.0793692	0.110203	0.0650752	-0.152121	0.167847	0.173963	0.0634496	0.319534	0.331949	0.139643	0.0915986	0.0915593	0.15874	-0.00694574	0.228369	0.337812	0.0898491	0.109705	0.240113	0.308278	0.344666
MRPS34	129	0.154555	0.118526	0.0541983	0.0191578	0.296542	0.170057	0.0328789	0.14621	0.0523577	0.203935	0.108198	-0.126186	-0.0157136	0.152378	0.187328	0.0788511	0.276561	-0.0152833	0.128592	-0.000745763	-0.0143007	0.105451	0.191585	0.0507069	0.272657	0.0228105	0.45892	0.0400488	0.15719	0.0189233	0.0951555	0.151048	-0.00243673	0.0357372	0.151994	0.245367	0.179924	0.215068	-0.0704599	0.0119639	0.133101	-0.0929269	0.16205	0.320513	-0.0388849	0.236032	0.246439	0.152615
DNAJC11	160	0.148471	0.10344	0.0900169	0.0588105	0.0557454	0.151139	0.0339647	0.222141	0.0864949	0.0770523	0.0648028	-0.0285733	0.0476385	0.0213565	0.226182	0.189284	0.146316	0.0691451	0.142797	-0.0116577	-0.0433828	0.061552	0.213824	0.0345887	0.195193	0.108283	0.234097	0.102657	0.144095	0.0837267	0.0701001	0.083933	-0.0136454	-0.0378762	0.104882	0.283918	0.0881621	0.163945	0.00506895	0.103595	0.0212537	-0.179158	0.0637833	0.255773	0.0125062	0.100623	0.144891	0.105716
MFN2	160	0.101609	0.0626124	0.291537	0.120682	0.192028	-0.0708901	0.0308895	0.17193	0.260008	0.163474	0.136874	0.0449393	-0.00487199	0.118796	0.387584	0.202345	-0.040719	0.225464	0.143429	0.0913957	0.114967	-0.198624	-0.0618631	0.159747	0.0591166	-0.0299176	0.190506	0.189131	0.0875281	0.0314967	0.304757	0.0625098	-0.115832	0.0176234	0.0527128	0.122851	0.0251511	0.0682435	0.141326	0.0954325	0.00957541	-0.329279	-0.13204	0.261018	0.117253	0.102049	0.150108	0.0583897
CDC25C	160	0.193264	0.104448	0.0809165	0.0869062	0.194326	0.0253396	0.05837	0.163181	0.148512	-0.0429665	0.206538	0.163365	0.0190881	-0.0954035	0.172947	-0.173501	0.00608033	0.169862	0.078123	0.110428	0.146082	0.0401737	0.0564269	-0.0197374	0.0191758	-0.091386	0.0904931	0.177712	0.0538997	0.109776	0.105809	0.0160791	0.0590323	0.0127477	0.0780674	0.101468	0.0935708	-0.0596955	0.124381	0.195408	-0.0109997	0.0952743	0.0445656	0.171891	0.0893909	0.140536	0.188883	0.172875
CLTB	160	0.229279	0.147729	0.398779	0.325851	0.114589	0.113501	0.290666	0.411696	0.382997	0.2477	0.271018	0.359587	0.348369	0.351589	0.506389	0.230694	0.222209	0.462166	0.407245	0.30428	0.114237	0.206418	0.161474	0.336627	0.315113	0.425888	0.0670696	0.466461	0.304089	0.314094	0.268114	0.266904	0.187765	0.325086	0.280708	0.203202	0.310508	0.2715	0.308336	0.186803	0.297688	0.00902989	0.0150832	0.355274	0.281897	0.298347	0.0909673	0.0498192
ARHGEF5	160	0.0862297	0.157147	0.346645	0.166467	0.21356	0.133474	0.12727	0.0778676	0.357043	0.108822	0.22825	0.22431	-0.0110165	0.164474	0.461026	-0.00509919	-0.00323296	0.368776	0.19299	0.19061	0.357406	-0.0324487	-0.0883311	0.275078	0.0347555	0.00731179	0.0212304	0.322154	0.242165	0.258024	0.358611	-0.0489742	-0.204981	0.120743	0.171406	-0.00318159	0.0739487	0.0977441	0.241224	0.0514311	0.0872184	-0.207223	-0.154317	0.284594	0.167516	0.183755	0.14854	0.0459
CHCHD3	160	-0.155849	-0.247781	-0.145138	-0.0981358	-0.127708	0.037977	-0.0892593	-0.0115353	-0.0843213	-0.0485032	-0.286687	-0.29249	-0.155417	-0.11771	-0.112266	0.0951966	-0.0658941	-0.216588	-0.217667	-0.338808	-0.230838	-0.142654	0.115604	-0.238952	-0.0332408	-0.093068	0.0793877	-0.228554	-0.216994	-0.233682	-0.039004	-0.201997	-0.23875	-0.27132	-0.169449	0.0201678	-0.173364	-0.0656379	-0.288025	-0.0996493	-0.258938	-0.230855	-0.220995	-0.034419	-0.301929	-0.224304	0.0892644	-0.112209
RARRES2	160	0.280318	0.165822	0.38776	0.244318	0.27491	-0.0237876	0.248771	0.239784	0.338051	0.127673	0.288328	0.358617	0.0684533	0.175052	0.358977	0.191111	-0.0164194	0.401282	0.295481	0.344029	0.265446	-0.00380555	0.00209602	0.335429	0.0577057	-0.0338074	0.150715	0.380202	0.232093	0.255162	0.411806	0.146154	0.0865865	0.171105	0.121176	0.116079	0.146434	0.0737056	0.35087	0.215784	0.137897	-0.00443239	-0.0315099	0.342979	0.328731	0.25455	0.275266	0.223974
PISD	160	0.0492422	-0.0982929	0.0401826	-0.0401817	0.0423554	-0.0722808	-0.00765222	-0.0569363	0.145516	-0.12775	-0.00774736	-0.0140603	-0.235031	-0.17183	0.105471	-0.207373	-0.376002	0.0684186	-0.0791414	-0.0279821	0.104419	-0.205281	-0.212608	-0.0865798	-0.206226	-0.345467	-0.120608	0.0100435	-0.198117	-0.0874058	0.225983	-0.225348	-0.311909	-0.165302	-0.131271	0.02891	-0.167521	-0.31846	0.13248	0.088497	-0.212703	-0.22814	-0.283355	0.122383	0.0673715	-0.0793125	0.0334262	-0.0729082
PMPCA	160	-0.280901	-0.0182289	0.0690559	-0.310203	-0.0262474	0.125905	-0.266227	-0.104878	-0.10874	0.0882562	-0.0630854	-0.323146	-0.218662	0.0111291	0.064529	0.028623	0.0618546	-0.195327	-0.237169	-0.159342	0.026969	-0.17824	-0.175763	0.0289044	-0.146103	-0.0967706	-0.0392374	-0.180706	0.0584035	-0.128476	0.0415983	-0.149715	-0.316436	-0.121853	-0.113319	-0.0657277	-0.0652754	-0.000343574	-0.259162	-0.207171	0.0690991	-0.467246	-0.0703358	0.0903507	-0.233446	-0.102783	-0.0802713	-0.203105
TRMU	160	0.0256701	-0.0662806	-0.0383877	0.0802298	-0.0487926	0.108594	0.020094	0.180368	-0.0811064	0.00628263	-0.0570268	-0.124035	-0.023089	-0.108587	0.0455825	0.0983376	0.130803	-0.113824	-0.0231295	-0.21474	-0.140878	0.00647225	0.292493	-0.124917	0.165132	-0.0172183	0.191951	-0.0661236	-0.0631754	0.0106474	0.0551497	-0.0323586	-0.122181	-0.178178	0.0173296	0.145089	0.0596352	-0.00886021	-0.0340996	0.117375	-0.0674916	-0.0911294	-0.0575042	0.0936712	-0.180197	-0.028575	0.118983	-0.0513963
SLC4A2	160	0.246592	0.111036	0.181713	0.0455775	0.0050307	0.192477	0.159494	0.236567	0.35503	-0.0361662	0.131984	0.212655	0.0592175	-0.0436784	0.306681	-0.112302	-0.126705	0.331007	0.149189	0.140811	0.173652	0.133414	0.107119	0.132102	0.064592	0.0459784	-0.0351782	0.185252	0.14217	0.22469	0.152482	-0.0521686	0.00808057	0.125593	0.102608	0.212615	0.148109	0.0565539	0.0346605	0.0426132	-0.0338225	0.0149699	0.0243042	0.209055	0.088386	0.182363	0.102153	0.183962
PRKCZ	160	0.0559124	0.180097	0.33816	0.273716	0.228251	0.127117	0.210753	0.272382	0.346179	0.338297	0.292346	0.231127	0.178174	0.363673	0.532133	0.243907	0.247551	0.360339	0.283654	0.227394	0.152507	0.0185384	0.0997244	0.353283	0.368499	0.297946	0.19269	0.399329	0.322384	0.364988	0.292729	0.163847	-0.0212148	0.156677	0.340215	0.128569	0.247181	0.274961	0.258024	0.14389	0.314041	-0.215459	-0.131085	0.394912	0.099497	0.226998	0.179541	-0.0501989
PEX10	160	0.0554467	-0.134972	-0.0852551	-0.11981	-0.00505981	0.17003	0.0114828	0.179803	-0.0158337	-0.00752942	-0.0153039	-0.128357	-0.0468602	-0.0758252	-0.0148774	-0.0775242	0.0578491	-0.164976	-0.0532798	-0.169007	-0.173857	-0.0587743	0.309752	-0.163071	0.0904667	-0.00416589	0.288345	-0.151606	-0.163834	-0.117161	-0.0126741	-0.0928904	-0.0665869	-0.249621	-0.0463759	0.208516	0.0368828	-0.0932529	-0.0410171	0.160446	-0.130026	-0.121069	-0.0257789	0.147205	-0.209049	-0.0694594	0.165053	0.0675246
VPS13D	160	-0.0577012	0.0775047	0.196089	0.061915	0.167507	0.0420904	0.0286076	0.1603	0.134345	0.23273	0.125637	0.0400308	-0.115693	0.130598	0.36597	0.117525	0.0251482	0.0973284	0.107767	0.00902516	0.0114919	-0.215481	-0.0161406	0.0749365	0.0337587	-0.0572109	0.177724	0.207353	0.00637188	0.0456482	0.36401	-0.0659757	-0.266981	-0.0957726	0.0139752	0.0927094	0.0749584	-0.0319223	0.178224	0.200371	0.0530592	-0.358705	-0.242989	0.329735	-0.0161823	0.0353615	0.11855	-0.143043
[truncated: 69 more columns]

## Sheet: Fig5d
gene_name	funk_cluster	CLPX	EIF4ENIF1	EFCC1	KLF1	MCM2	MRPL19	GFM1	PCNX3	NDUFA9	PCED1B	PSMG3	NAA50	MRPS33	MRPS35	MRPL47	MRPL3	PCNP	OPA1	PARL	VPS25	XRN1	MORF4L1	KRTAP4-5	NDUFB2	EIF4G2	CS	CNOT3	MDH2	CFL1	CNOT2	MRPL12	ATP5F1B	NDUFB9	MTF1	MRPL46	NDUFS1	SLC25A51	WDR1	CAP1	ATP5F1C	CYC1	BRAF	DMAC1	ATP5ME	LRPPRC	MRPL55	NDUFC1	NDUFV2
CLPX	135	1	0.270643	0.364135	0.145777	0.031473	0.189553	0.100051	0.243156	0.420056	0.130516	0.319902	0.324836	0.254829	0.303434	0.323557	0.140377	0.00770294	0.0605029	0.355603	0.0416725	0.179892	0.356083	0.0428914	0.200161	0.156702	0.391308	0.262904	0.235171	0.341338	0.313867	0.34488	0.251151	0.289028	0.27177	0.35488	0.233351	0.380686	0.384138	0.229735	0.36514	0.224735	0.269915	0.239387	0.227588	0.282791	0.322839	0.283862	0.422734
EIF4ENIF1	135	0.398854	1	0.0500783	0.105339	-0.0162626	0.282538	0.0918768	-0.0317135	0.287874	0.0381756	0.288311	0.188931	0.207236	0.0451038	0.0610241	0.0941887	0.106833	0.278358	0.14124	0.278193	0.357117	0.317641	0.046954	0.0810093	-0.139469	0.267467	0.329583	0.0486143	0.297798	0.401471	0.1749	0.0755594	0.141476	0.333372	0.0511347	-0.0401274	0.224494	0.255887	0.236485	0.118785	0.103846	0.0625634	0.290722	-0.0310833	0.100688	0.012173	0.130789	-0.0457476
EFCC1	135	0.393199	0.269359	1	0.101718	-0.0375098	0.0676108	-0.0583089	-0.119299	0.234152	0.111474	0.231901	0.23122	0.160623	0.186206	0.193525	0.104524	0.0498594	0.0823175	0.294723	-0.0100037	0.198151	0.127138	0.00519244	0.232851	0.223957	0.154614	0.245947	0.127893	0.0863849	0.296766	0.245027	0.0755454	0.151122	0.147799	0.0871839	-0.015229	0.08004	0.20269	0.14538	0.22288	0.116155	0.255664	0.0610286	0.0534945	0.204669	0.225905	0.296276	0.266378
KLF1	135	0.434741	0.465619	0.290533	1	0.0182448	0.0984863	-0.0595032	-0.0533399	0.142584	-0.0722228	-0.0232816	0.177681	0.258087	0.126597	0.125662	0.106295	-0.0330537	-0.0811803	0.078257	0.295181	0.113913	0.245705	0.0117952	-0.0197308	-0.109845	0.167902	-0.0329491	0.0272728	0.223108	0.0759769	0.219618	-0.0509006	0.296744	0.148448	0.0950393	-0.0958779	0.0222645	0.199174	0.17931	0.0927616	0.0189107	0.109392	0.0540932	-0.0461423	-0.00782293	0.0321627	0.0499793	0.0378212
MCM2	135	0.286021	0.125155	0.328052	0.0938076	1	-0.0538122	0.0867376	0.0747525	-0.00619272	0.177568	-0.0204039	-0.00459117	0.0568037	0.0550824	0.102781	0.161829	0.0754685	0.0757887	0.0346498	0.0819319	-0.0112032	-0.000694557	0.0327188	0.0497446	0.0337834	0.128803	0.0715584	0.0328113	0.151854	0.142065	0.0719202	0.219994	0.0260127	0.13312	0.124428	0.0353354	0.13575	0.0881717	0.0913514	-0.0282955	0.00741696	-0.0328903	0.0280057	0.0513999	0.156943	-0.0623277	0.0125525	0.248082
MRPL19	135	0.392146	0.407696	0.233449	0.418483	0.0851433	1	0.0424524	-0.0366172	0.206907	0.235243	0.201112	0.0766463	0.130422	0.0941226	0.103573	0.260225	0.181794	-0.0648543	0.188259	0.11531	0.249096	0.152848	0.107135	0.0839079	-0.105729	0.254767	0.0847031	0.134665	0.209194	0.157023	0.189694	0.0452322	0.196324	0.258453	-0.0821997	0.0883443	0.27599	0.179792	0.353254	0.212026	0.307792	-0.0123613	0.20045	0.141605	0.143442	0.198751	0.0393209	0.206077
GFM1	135	0.482098	0.340444	0.329796	0.326958	0.159186	0.428334	1	0.301109	0.179962	0.255145	-0.0120172	0.167852	0.280774	0.367603	0.373178	0.254292	-0.0110417	0.099661	0.298371	-0.0347019	0.108155	0.28599	0.181015	0.165853	-0.0241573	0.381956	-0.0583681	0.157905	0.28593	0.0136537	0.228595	0.225267	0.269717	0.172393	0.191022	0.34458	0.409235	0.265655	0.11455	0.385687	0.431144	0.319734	0.194754	0.269981	0.323544	0.313572	0.1518	0.272907
PCNX3	135	0.230665	0.313785	0.216772	0.269614	0.0874166	0.244012	0.408936	1	0.282677	0.142396	0.154948	0.220175	0.163005	0.29565	0.207535	0.212204	0.0519158	0.0705353	0.181452	-0.0277899	0.0753558	0.2813	0.271628	0.186538	0.300064	0.388202	0.221401	0.346704	0.356132	0.223377	0.180246	0.497904	0.217994	0.331069	0.0691428	0.390687	0.47477	0.390697	0.198031	0.311187	0.198781	0.173371	0.338068	0.208636	0.179227	0.153835	0.164796	0.250937
NDUFA9	135	0.501107	0.351089	0.334234	0.417156	0.150432	0.487649	0.523468	0.241858	1	0.157714	0.121644	0.371698	0.417022	0.562692	0.42025	0.302465	0.322557	0.0880591	0.378489	-0.00668876	0.33164	0.520738	0.167486	0.311821	0.16148	0.632892	0.293571	0.335534	0.491998	0.350697	0.367747	0.412653	0.333963	0.536111	0.167982	0.309469	0.570971	0.41488	0.315045	0.496877	0.383595	0.231125	0.293926	0.311172	0.226901	0.43041	0.305831	0.407156
PCED1B	135	0.267668	0.257251	0.216218	0.331551	0.200715	0.230636	0.265811	0.425667	0.216563	1	0.0973528	0.41389	0.168513	0.185654	0.45237	0.32061	-0.0265674	0.25511	0.28813	-0.0396656	0.220556	0.133374	0.0846001	0.224744	0.1198	0.404539	0.307944	0.204281	0.287254	0.354331	0.194981	0.312792	0.254859	0.154917	-0.00961765	0.356999	0.34469	0.204044	0.251819	0.33635	0.214217	0.0215689	0.282712	0.222819	0.194747	0.174352	0.272615	0.285288
PSMG3	135	0.462386	0.45043	0.306354	0.338081	0.274597	0.337663	0.239689	0.321616	0.272102	0.241759	1	0.326927	0.0732943	0.0631431	0.02215	0.107767	0.026002	-0.0219218	0.20819	0.113344	0.214589	0.163873	-0.124496	0.0353397	0.182912	0.205086	0.383862	0.0588874	0.282927	0.386731	0.166122	0.132868	0.251307	0.110531	0.0581319	0.106054	0.206079	0.345497	0.347639	0.205091	0.159095	0.0973775	0.375072	0.0390132	0.0801563	0.136734	0.208735	0.139676
NAA50	135	0.443772	0.441747	0.429917	0.401003	0.373084	0.187542	0.219089	0.295773	0.347402	0.387391	0.494059	1	0.0995333	0.304655	0.420099	0.350558	0.0888629	0.302527	0.384824	0.0804543	0.339151	0.322408	-0.00520985	0.17229	0.252925	0.360303	0.38512	0.250016	0.448176	0.472984	0.312951	0.214873	0.428403	0.409732	0.201848	0.0588415	0.379694	0.426903	0.315686	0.381329	0.145426	0.190189	0.268193	0.2599	0.278894	0.287008	0.357117	0.149284
MRPS33	135	0.526254	0.496798	0.329006	0.494165	0.227837	0.469651	0.424925	0.162463	0.634538	0.257368	0.298852	0.423206	1	0.486084	0.250786	0.408682	0.113896	0.127118	0.320095	0.0768786	0.290321	0.374454	0.190219	0.336261	0.0335578	0.524199	0.17395	0.238582	0.440557	0.295348	0.25523	0.228756	0.305942	0.315568	0.227817	0.342191	0.40751	0.405654	0.247522	0.437757	0.231322	0.169501	0.291621	0.183528	0.331749	0.303589	0.242777	0.35774
MRPS35	135	0.480772	0.199355	0.420697	0.259894	0.259929	0.374563	0.470935	0.281087	0.487817	0.25847	0.361072	0.348265	0.479193	1	0.395166	0.335934	0.0856208	0.109786	0.383089	-0.0642129	0.22591	0.250184	0.22065	0.459791	0.185481	0.549585	0.159829	0.367997	0.482021	0.189311	0.341415	0.428011	0.304539	0.323788	0.275226	0.34622	0.475767	0.426061	0.286108	0.537549	0.371876	0.323259	0.193779	0.426708	0.377011	0.448644	0.335989	0.424621
MRPL47	135	0.508018	0.279504	0.464777	0.266166	0.383617	0.333581	0.497984	0.329224	0.380647	0.411998	0.312622	0.385458	0.41299	0.424851	1	0.419777	0.146978	0.13594	0.368699	0.0769874	0.269658	0.288845	0.0495166	0.297009	0.199744	0.502515	0.282669	0.323824	0.417952	0.322936	0.444002	0.229603	0.479751	0.274121	0.171826	0.432707	0.432656	0.359498	0.224808	0.375844	0.187458	0.326222	0.320658	0.449093	0.266923	0.263463	0.244539	0.290289
MRPL3	135	0.322237	0.34288	0.332145	0.306879	0.264161	0.247776	0.369738	0.432434	0.288797	0.517137	0.282372	0.4279	0.312162	0.314722	0.485237	1	0.238605	0.266023	0.353631	0.131623	0.236931	0.219755	0.0880554	0.261699	0.131093	0.478976	0.252795	0.353074	0.488717	0.332949	0.26963	0.255361	0.440107	0.283644	0.0503755	0.322066	0.439198	0.410339	0.339234	0.329326	0.232416	-0.00325039	0.27059	0.206281	0.301907	0.254327	0.170229	0.314543
PCNP	135	0.361052	0.280645	0.372582	0.408011	0.334686	0.162378	0.197242	0.174442	0.267856	0.334297	0.230516	0.431163	0.341907	0.260165	0.386149	0.366681	1	0.198985	0.148103	0.242434	0.0876282	0.104273	0.0404111	0.0212871	-0.0640486	0.138029	0.118671	0.0185405	0.261674	0.0771415	0.0643059	0.0718687	0.189511	0.238184	-0.0162225	0.0305773	0.121566	0.149659	0.116352	0.167012	0.103623	0.0682439	0.0681262	0.0742488	0.228969	0.118968	-0.0162009	0.141412
OPA1	135	0.395174	0.260899	0.383725	0.25344	0.214489	0.196669	0.274651	0.0760105	0.229138	0.0641132	0.272821	0.207878	0.338129	0.35627	0.410048	0.265696	0.199623	1	0.230001	0.22881	0.129851	0.017686	-0.0808581	0.121476	0.0663363	0.087694	0.27031	0.114855	0.197111	0.286471	0.0814667	0.0942292	0.0517229	0.0419507	-0.0816789	-0.00488591	0.093701	0.237764	-0.00209822	-0.010911	0.0201948	-0.0228326	0.105552	-0.0174019	0.106081	-0.0325469	0.177949	0.0329872
PARL	135	0.300669	0.356089	0.399746	0.2584	0.306679	0.2392	0.514897	0.413939	0.345549	0.345963	0.295873	0.352735	0.342675	0.365944	0.533747	0.509592	0.242207	0.408434	1	-0.0329578	0.302017	0.223181	-0.0652664	0.3278	0.232658	0.44096	0.17119	0.25527	0.438779	0.283861	0.332372	0.30946	0.381252	0.245852	0.151741	0.267591	0.530825	0.403789	0.336528	0.41472	0.316278	0.293314	0.29942	0.23628	0.339209	0.310416	0.243766	0.311878
VPS25	135	0.410271	0.382521	0.264194	0.517156	0.188009	0.288258	0.260986	0.178237	0.359549	0.30483	0.353745	0.478885	0.47397	0.341502	0.267372	0.279571	0.488195	0.201402	0.143585	1	0.229005	0.130254	0.000503422	-0.0637672	-0.138302	0.151653	0.184416	0.0681762	0.168017	0.150984	0.165888	-0.0666348	0.216538	0.09918	-0.052027	-0.178409	-0.013791	0.17234	0.0879589	-0.0930304	-0.0347536	-0.0750036	0.0867629	-0.0704597	0.0703516	-0.14801	-0.00103294	-0.136705
XRN1	135	0.4384	0.503269	0.465894	0.406224	0.325823	0.335811	0.360816	0.40677	0.405356	0.408488	0.452189	0.562943	0.446703	0.421503	0.44432	0.419752	0.518591	0.279138	0.451659	0.424428	1	0.193958	0.0382992	0.076458	0.229257	0.357719	0.454824	0.23673	0.281232	0.558268	0.212128	0.148205	0.382039	0.293737	0.135009	0.125924	0.257751	0.216543	0.159502	0.213191	0.115247	0.190759	0.325458	0.210184	0.183283	0.142555	0.119329	0.035165
MORF4L1	147	0.330278	0.448504	0.129467	0.430254	0.0303709	0.413888	0.349168	0.176154	0.476338	0.242346	0.204612	0.476359	0.508101	0.241219	0.205563	0.270041	0.097946	0.0679152	0.207079	0.363384	0.182498	1	0.185677	0.152117	0.0766407	0.532406	0.153423	0.195859	0.451126	0.265024	0.487622	0.277088	0.359934	0.384097	0.242872	0.295202	0.513891	0.34624	0.355756	0.43111	0.325589	0.259181	0.249069	0.246533	0.172373	0.314863	0.236008	0.321583
KRTAP4-5	147	0.360216	0.273296	0.184	0.200989	0.00551997	0.286654	0.35693	0.062934	0.281456	0.0106437	0.216249	0.153116	0.300982	0.276715	0.213804	0.0521157	0.0161458	0.13533	0.176764	0.186564	0.134206	0.272998	1	0.289201	-0.0371019	0.236065	0.0252183	0.0349336	0.177353	0.0688742	0.0746193	0.111078	0.0608296	0.164405	-0.000568714	0.137942	0.20175	0.149541	0.213898	0.0655387	0.121595	0.18649	0.053853	-0.0467644	0.127209	0.150506	-0.00381335	0.172829
NDUFB2	147	0.281304	0.232046	0.215596	0.228689	0.0614235	0.275335	0.358177	0.110022	0.336448	-0.0659063	0.26017	0.147913	0.318613	0.392625	0.160453	0.154611	-0.0548799	0.422177	0.324196	0.179996	0.118309	0.281743	0.227095	1	0.294934	0.386577	0.150896	0.236327	0.348325	0.176791	0.406987	0.360146	0.224006	0.328867	0.0999384	0.338738	0.358905	0.294391	0.177183	0.399709	0.165184	0.211054	0.222357	0.298946	0.211369	0.386631	0.341625	0.270745
EIF4G2	147	-0.0440835	-0.108564	-0.0814804	-0.261657	-0.00963191	-0.134462	-0.0362203	0.0884544	-0.0882617	-0.149145	0.142943	0.0645293	-0.179001	-0.0132787	-0.0895886	-0.0740567	-0.326904	-0.0930256	0.00356757	-0.184673	-0.0773357	0.00543888	0.0654158	0.264525	1	0.283074	0.542978	0.517014	0.255216	0.475517	0.240027	0.319104	0.322118	0.152361	0.0498608	0.347458	0.333906	0.310509	0.193088	0.203505	0.0507514	0.170806	0.343852	0.182882	0.225497	0.255171	0.341945	0.131748
CS	147	0.348618	0.393622	0.225172	0.24836	0.146097	0.399196	0.233818	0.238028	0.416339	0.277979	0.323995	0.457915	0.458522	0.303238	0.332457	0.378274	0.0814332	0.130462	0.297877	0.229296	0.283741	0.57574	0.231407	0.307288	0.300392	1	0.510077	0.587648	0.788371	0.58278	0.490254	0.627454	0.639304	0.539792	0.128409	0.59068	0.843711	0.706213	0.632317	0.605385	0.534064	0.294078	0.468931	0.357947	0.433391	0.420559	0.446971	0.476773
CNOT3	147	0.2217	0.267558	0.221393	-0.0696032	0.247189	0.0401015	0.0758519	0.164353	0.0300475	0.0219559	0.424098	0.335111	0.10585	0.144987	0.227126	0.203807	-0.0512152	0.185285	0.244851	-0.00299438	0.239791	0.077189	0.170273	0.344397	0.735639	0.5659	1	0.486023	0.489766	0.889132	0.203364	0.295189	0.433695	0.341482	-0.00702502	0.228267	0.415855	0.512331	0.405654	0.275398	0.0810374	0.0750276	0.491105	0.0548888	0.266042	0.168275	0.348964	0.115594
MDH2	147	0.127134	0.138876	0.0898631	-0.0619984	0.128878	0.130571	0.0888306	0.0909202	0.0801411	0.0492673	0.196585	0.199863	0.135162	0.0960568	0.202016	0.250896	-0.147485	0.158483	0.236742	-0.0240146	0.074284	0.229873	0.078318	0.33108	0.557422	0.698254	0.701618	1	0.525835	0.45492	0.185119	0.464983	0.346361	0.350071	0.0646407	0.461153	0.580951	0.60423	0.397439	0.392138	0.240758	0.0149221	0.463877	0.23111	0.293914	0.308834	0.374129	0.229669
CFL1	147	0.340029	0.353004	0.195518	0.314333	0.14701	0.173032	0.234887	0.372369	0.31668	0.308537	0.418201	0.527836	0.354877	0.265894	0.297527	0.424371	0.185881	0.178243	0.358737	0.346728	0.314479	0.434442	0.134294	0.368694	0.436288	0.709813	0.635388	0.538132	1	0.556273	0.424319	0.594412	0.642483	0.528178	0.141426	0.508951	0.733905	0.878884	0.620066	0.544936	0.406111	0.184454	0.414997	0.247694	0.44741	0.351832	0.371892	0.334192
CNOT2	147	0.32228	0.401431	0.31257	0.0429822	0.317841	0.176762	0.141367	0.143705	0.140491	0.0793416	0.495972	0.426576	0.254794	0.232962	0.299489	0.26591	0.0612392	0.274388	0.302677	0.115204	0.346109	0.165411	0.248011	0.37082	0.558154	0.633484	0.927229	0.668582	0.615962	1	0.305943	0.316808	0.504954	0.456817	0.0271846	0.224992	0.504389	0.549424	0.469038	0.325696	0.132161	0.165808	0.500051	0.0987121	0.305327	0.198541	0.410013	0.153006
MRPL12	147	0.459574	0.406877	0.290557	0.296792	0.158313	0.383171	0.445435	0.0447015	0.495066	0.00568542	0.280131	0.308715	0.571895	0.42917	0.321962	0.190949	0.0302571	0.33553	0.319992	0.212953	0.295618	0.474096	0.416739	0.515952	0.204364	0.469123	0.365795	0.354784	0.333829	0.451378	1	0.342663	0.545144	0.331602	0.269443	0.387578	0.464157	0.396408	0.418878	0.421455	0.286178	0.3957	0.234135	0.367424	0.326828	0.312111	0.399139	0.454794
ATP5F1B	147	0.405368	0.353307	0.293597	0.310933	0.175284	0.321861	0.375188	0.187964	0.394596	0.204125	0.34106	0.479816	0.43368	0.346571	0.394561	0.341858	0.137048	0.329757	0.37848	0.279	0.284286	0.495673	0.248377	0.514259	0.335039	0.695423	0.545758	0.622918	0.658883	0.568658	0.599581	1	0.323691	0.334366	0.129012	0.573623	0.59848	0.532455	0.431463	0.438615	0.408682	0.18755	0.271792	0.287009	0.296173	0.311728	0.422674	0.357064
NDUFB9	147	0.405042	0.417556	0.269847	0.349258	0.11048	0.41376	0.492019	0.333672	0.524344	0.239006	0.347477	0.444704	0.541192	0.427312	0.36532	0.398236	0.079021	0.283219	0.450083	0.311117	0.366234	0.620556	0.334813	0.500055	0.325137	0.64853	0.43076	0.469852	0.649029	0.460577	0.630479	0.684277	1	0.39066	0.0515835	0.41966	0.546283	0.579374	0.524673	0.437777	0.344288	0.239359	0.322368	0.28396	0.479891	0.435418	0.332146	0.225197
MTF1	147	0.328272	0.545222	0.147745	0.364835	0.0415053	0.415719	0.40461	0.300822	0.441267	0.222675	0.271742	0.372369	0.458943	0.267224	0.21647	0.309534	0.0632689	0.184453	0.307304	0.311736	0.300743	0.614153	0.321302	0.316306	0.0265537	0.488225	0.202604	0.179991	0.494785	0.303846	0.45126	0.452597	0.603243	1	0.0634825	0.210662	0.517075	0.449397	0.328411	0.435256	0.228349	0.2363	0.375064	0.243333	0.281219	0.326323	0.402679	0.186833
MRPL46	147	0.387935	0.337872	0.169148	0.378049	0.104677	0.369216	0.427381	0.23519	0.434628	0.221417	0.233421	0.393493	0.461462	0.367812	0.284113	0.260561	0.0668739	0.14736	0.250824	0.31888	0.191755	0.68782	0.317187	0.391505	0.0635969	0.435206	0.127537	0.197608	0.406429	0.189801	0.475681	0.496768	0.545673	0.486193	1	0.0592877	0.172508	0.146656	-0.0219969	0.289342	0.103359	0.378357	-0.0936737	0.252712	0.189995	0.284817	0.142136	0.312806
NDUFS1	147	0.363364	0.187562	0.128941	0.135348	0.0857209	0.260738	0.448186	0.189595	0.304472	0.155911	0.179234	0.134793	0.318467	0.288093	0.395534	0.253081	-0.0510222	0.195761	0.383149	0.114027	0.13345	0.411463	0.299455	0.379303	0.415044	0.57277	0.480493	0.545933	0.536202	0.432361	0.455364	0.618893	0.612865	0.375153	0.434759	1	0.597226	0.470399	0.28013	0.551317	0.429259	0.290698	0.352973	0.481095	0.407301	0.334254	0.344022	0.455321
SLC25A51	147	0.356059	0.254747	0.144665	0.289614	0.00245521	0.220366	0.467333	0.34131	0.412205	0.107848	0.266712	0.255336	0.374295	0.363512	0.254878	0.261134	-0.0187179	0.213176	0.356894	0.225542	0.226995	0.444497	0.25859	0.48324	0.439038	0.505794	0.441824	0.448833	0.63389	0.374168	0.49599	0.611881	0.708395	0.422701	0.45348	0.72819	1	0.706476	0.59074	0.621909	0.548015	0.304697	0.451378	0.351433	0.44021	0.400092	0.409204	0.446648
WDR1	147	0.436311	0.358331	0.27489	0.291801	0.214243	0.210176	0.297105	0.277375	0.355734	0.22984	0.50919	0.497851	0.43159	0.413182	0.351432	0.395661	0.182369	0.330565	0.441437	0.363459	0.329324	0.340138	0.223894	0.493999	0.385788	0.648771	0.648304	0.536038	0.889986	0.684922	0.417977	0.656371	0.624036	0.430963	0.366376	0.541645	0.631563	1	0.592001	0.51684	0.456529	0.163609	0.45765	0.221494	0.495028	0.357686	0.451928	0.350031
CAP1	147	0.254021	0.18769	0.296601	0.0315813	0.266407	0.126121	-0.0198048	0.0540663	0.214142	0.115973	0.403582	0.382042	0.280562	0.344	0.285065	0.247401	0.154444	0.198085	0.272393	0.158436	0.262559	0.0277909	0.124287	0.241547	0.23704	0.60133	0.57566	0.490162	0.517264	0.666681	0.224653	0.346878	0.26445	0.10735	0.065849	0.173301	0.141813	0.652016	1	0.327694	0.261313	0.0766458	0.269093	0.046921	0.285072	0.235582	0.328258	0.259668
ATP5F1C	147	0.420653	0.454848	0.255689	0.443624	0.0635065	0.37972	0.535366	0.25501	0.448786	0.153454	0.369132	0.398038	0.509206	0.396007	0.294423	0.316624	0.133952	0.343675	0.330376	0.364777	0.334523	0.583518	0.366971	0.546868	0.162642	0.458375	0.299494	0.311826	0.533595	0.335916	0.638812	0.670542	0.716938	0.57695	0.578214	0.537437	0.668558	0.512354	0.051684	1	0.515052	0.345609	0.34587	0.495378	0.475994	0.57154	0.362049	0.477249
CYC1	149	0.465839	0.331721	0.306501	0.314797	0.237726	0.237069	0.359771	0.155442	0.400988	0.0395663	0.430752	0.326024	0.47432	0.43975	0.286693	0.184556	0.215293	0.308267	0.336875	0.349837	0.317136	0.335505	0.329709	0.413204	0.0783861	0.265669	0.247083	0.116202	0.391006	0.311363	0.419846	0.357216	0.481445	0.361457	0.375197	0.41377	0.508964	0.532447	0.24651	0.469836	1	0.312604	0.303482	0.331947	0.381103	0.440292	0.367234	0.454496
BRAF	149	0.371563	0.316471	0.232233	0.254301	0.0684035	0.315595	0.559395	0.190671	0.397611	0.0260996	0.303267	0.161583	0.408029	0.46227	0.319364	0.074022	0.107307	0.284587	0.345661	0.22138	0.34158	0.231308	0.316642	0.257328	-0.120136	-0.0467485	-0.052234	-0.180578	-0.0368797	0.00568101	0.405661	0.136828	0.36347	0.282807	0.285737	0.228953	0.3432	0.112898	-0.123192	0.404098	0.455191	1	0.157525	0.280791	0.270021	0.251314	0.239837	0.296889
DMAC1	149	0.393646	0.406386	0.122797	0.279288	0.155222	0.265614	0.52044	0.444222	0.390763	0.221412	0.398317	0.291325	0.353683	0.213442	0.38293	0.338508	0.0789821	0.189193	0.445435	0.182619	0.298571	0.381263	0.261437	0.308599	0.258301	0.32556	0.369722	0.247441	0.49852	0.363822	0.398961	0.413196	0.554799	0.491579	0.366593	0.531741	0.578271	0.491528	0.0729579	0.518601	0.444151	0.415137	1	0.248321	0.243049	0.178226	0.291392	0.227373
ATP5ME	149	0.407642	0.268494	0.217319	0.21153	0.192159	0.265233	0.565805	0.261993	0.388669	0.146252	0.241792	0.191514	0.396139	0.354887	0.403458	0.261294	0.124426	0.330671	0.45382	0.188665	0.260119	0.340291	0.310659	0.371268	0.106079	0.231931	0.216013	0.15716	0.273557	0.241698	0.47278	0.414092	0.511343	0.35922	0.367613	0.558202	0.549195	0.345922	-0.0285986	0.522131	0.444787	0.567596	0.564339	1	0.389482	0.352961	0.33155	0.434321
LRPPRC	149	0.300346	0.143037	0.226231	-0.0298195	0.194594	0.12705	0.353266	0.088019	0.306941	-0.0504805	0.284994	0.224519	0.308208	0.449394	0.26478	0.107469	-0.00352473	0.222522	0.312559	0.0818715	0.189564	0.162601	0.307801	0.431489	0.433068	0.363794	0.540473	0.416883	0.398236	0.514088	0.511082	0.46813	0.494376	0.258637	0.253807	0.546702	0.57552	0.529274	0.356104	0.451887	0.465945	0.38112	0.407332	0.54368	1	0.405539	0.358446	0.391369
MRPL55	149	0.342716	0.182024	0.241639	0.240339	-0.0144704	0.32749	0.441344	0.253601	0.435904	0.106527	0.277278	0.213597	0.35237	0.504377	0.192026	0.264256	-0.0236745	0.268048	0.315499	0.230711	0.230125	0.399568	0.277618	0.48954	0.24708	0.278609	0.155705	0.200643	0.309172	0.16099	0.442893	0.392675	0.603222	0.377581	0.408974	0.412636	0.576349	0.389753	0.104862	0.563733	0.41463	0.40622	0.359508	0.358079	0.389716	1	0.425991	0.364476
NDUFC1	149	0.343212	0.231661	0.239262	0.163093	0.0696985	0.175182	0.423148	0.183898	0.35016	-0.0993869	0.362019	0.216821	0.316887	0.458611	0.20104	0.0990388	0.00842459	0.31462	0.304626	0.155929	0.236929	0.175069	0.362508	0.462718	0.266837	0.0792971	0.268692	0.0981115	0.233349	0.252502	0.431671	0.288834	0.424024	0.230299	0.278072	0.379269	0.54716	0.396345	0.109605	0.454823	0.53104	0.549445	0.422382	0.463079	0.518757	0.561639	1	0.257683
NDUFV2	149	0.388512	0.349216	0.262609	0.271735	0.0139337	0.285054	0.581757	0.203117	0.419262	0.0430274	0.290976	0.227291	0.402294	0.420443	0.319173	0.145087	-0.0101123	0.358838	0.402662	0.215958	0.271244	0.406838	0.373784	0.48891	0.190654	0.222676	0.224476	0.184327	0.242312	0.226334	0.548039	0.445286	0.592879	0.391537	0.412312	0.577375	0.642563	0.331484	-0.0499889	0.640224	0.488606	0.624808	0.524941	0.632891	0.515068	0.544064	0.644863	1
RAD23B	149	0.38781	0.525544	0.159766	0.354818	0.10825	0.2222	0.348486	0.418645	0.365255	0.252154	0.535115	0.46502	0.383155	0.226258	0.305348	0.300543	0.185471	0.167942	0.389277	0.347359	0.490401	0.250504	0.230454	0.157684	0.129729	0.234919	0.324658	0.126151	0.46412	0.330208	0.266779	0.315998	0.457366	0.411478	0.25739	0.254241	0.427591	0.464628	0.16374	0.390343	0.43912	0.433684	0.627385	0.339721	0.297546	0.251335	0.433921	0.417959
NINL	149	0.36079	0.258337	0.180044	0.354134	-0.0481188	0.255269	0.495228	0.18955	0.337915	0.0171478	0.2081	0.106085	0.36475	0.38548	0.225328	0.0273645	0.108458	0.30802	0.247825	0.247649	0.254387	0.192365	0.243159	0.291705	-0.146378	-0.0977507	-0.135967	-0.221503	-0.0420625	-0.0936569	0.350048	0.128753	0.279836	0.212032	0.257917	0.18628	0.366742	0.083291	-0.193739	0.428999	0.382985	0.686856	0.382809	0.449284	0.247493	0.417949	0.490039	0.596755
MRPL57	149	0.441569	0.350194	0.337131	0.240118	0.238827	0.242284	0.454895	0.169748	0.394649	0.0816913	0.403145	0.329426	0.427486	0.528713	0.35797	0.253822	0.202802	0.362248	0.375872	0.2797	0.386416	0.248927	0.259266	0.490458	0.166131	0.331335	0.407947	0.261465	0.417571	0.45786	0.487675	0.410445	0.45349	0.360332	0.324782	0.405379	0.471811	0.560438	0.369261	0.47962	0.542755	0.434486	0.404809	0.483318	0.608889	0.38715	0.488333	0.501711
NDUFA6	149	0.446865	0.428648	0.231755	0.246042	0.129519	0.282261	0.556913	0.239892	0.427075	0.0166638	0.388341	0.22365	0.45369	0.396211	0.359952	0.164869	0.0913084	0.343363	0.361983	0.23195	0.331458	0.295771	0.415349	0.439638	0.178825	0.244238	0.341686	0.150051	0.316088	0.365265	0.54624	0.386217	0.51665	0.40984	0.332495	0.49354	0.616675	0.436849	0.10449	0.581759	0.527255	0.638878	0.606619	0.653899	0.574162	0.406901	0.612719	0.718445
GATC	149	0.402962	0.357342	0.292677	0.333875	0.142331	0.26109	0.551351	0.270937	0.398728	0.143104	0.341422	0.305627	0.408186	0.374683	0.358738	0.258607	0.149626	0.335202	0.452908	0.273268	0.309408	0.366903	0.345021	0.336087	0.0696367	0.139176	0.186005	0.0636452	0.318127	0.204589	0.453994	0.382108	0.526394	0.430536	0.413005	0.443446	0.528102	0.390179	-0.0424466	0.58237	0.520709	0.588819	0.58753	0.606629	0.442017	0.439379	0.570453	0.653762
KRAS	149	0.346707	0.398871	0.285201	0.291488	0.185114	0.342126	0.403705	0.569904	0.388501	0.394988	0.469396	0.432465	0.317133	0.2842	0.415996	0.42705	0.179853	0.113012	0.43569	0.273382	0.510357	0.298914	0.217736	0.112841	0.284946	0.409008	0.372703	0.230904	0.518426	0.344192	0.234825	0.33125	0.536426	0.406284	0.271483	0.409324	0.452494	0.419838	0.176038	0.385127	0.335045	0.285962	0.587907	0.315248	0.250965	0.333058	0.316817	0.376516
LSM11	149	0.313459	0.308429	0.201536	0.2854	0.057272	0.20401	0.521357	0.292846	0.314136	0.069018	0.303434	0.190401	0.280278	0.317975	0.279566	0.143263	0.0776578	0.302291	0.377978	0.173663	0.295042	0.171791	0.199386	0.274929	-0.0649468	-0.106812	-0.025822	-0.148905	0.0114275	-0.026378	0.359344	0.202164	0.34243	0.200394	0.214726	0.210247	0.408065	0.115457	-0.237557	0.45906	0.362228	0.719596	0.457958	0.535756	0.294862	0.393131	0.550464	0.63117
MRPL18	149	0.398694	0.280955	0.271579	0.26488	0.0254952	0.329368	0.512359	0.136043	0.426676	-0.0237905	0.315033	0.132116	0.385615	0.378801	0.240441	0.168568	-0.011262	0.335013	0.352756	0.215076	0.197524	0.33189	0.410029	0.562826	0.21391	0.213818	0.238739	0.225889	0.255262	0.263781	0.523089	0.453563	0.539642	0.341847	0.410518	0.514694	0.561467	0.403929	0.0687143	0.586375	0.543319	0.479385	0.435177	0.546438	0.485325	0.589191	0.60654	0.668071
UBAC2	149	0.226159	0.192826	0.080312	0.226434	-0.0447505	0.135275	0.410014	0.145144	0.283364	-0.0185039	0.152474	0.0415274	0.260325	0.263298	0.0645951	-0.028865	0.0738554	0.163561	0.152462	0.215295	0.183223	0.0994398	0.198919	0.208043	-0.203166	-0.290004	-0.279811	-0.39328	-0.177545	-0.225772	0.189655	-0.0953347	0.135808	0.182146	0.178233	-0.00405016	0.224309	-0.0344424	-0.283445	0.303654	0.321997	0.633183	0.286854	0.35247	0.191313	0.361898	0.467066	0.507092
SNAPC1	149	0.372751	0.521087	0.267277	0.385007	0.0505902	0.366524	0.553357	0.403676	0.429902	0.103206	0.390928	0.306682	0.434235	0.34888	0.312285	0.226728	0.110144	0.296221	0.450715	0.298185	0.428268	0.335443	0.263384	0.337796	-0.0792628	0.181406	0.110701	-0.0133194	0.242483	0.180968	0.407236	0.294678	0.499552	0.480069	0.320185	0.308428	0.489782	0.332748	-0.0160353	0.517638	0.456513	0.680427	0.530732	0.526064	0.322796	0.389714	0.53791	0.629339
UQCRFS1	149	0.494125	0.344836	0.266203	0.378205	0.13786	0.355389	0.59751	0.32018	0.516368	0.129744	0.337546	0.26754	0.445923	0.47458	0.342438	0.157633	0.242122	0.227062	0.319284	0.348075	0.386044	0.349625	0.314824	0.345981	-0.0317782	0.156607	0.0535612	-0.0617627	0.171376	0.0725154	0.437233	0.308637	0.423162	0.338476	0.388746	0.377281	0.524207	0.227161	-0.0716599	0.518834	0.450907	0.632066	0.459044	0.577406	0.434812	0.444292	0.528333	0.655974
MRPS18A	185	0.0635937	-0.238765	-0.00929769	-0.156978	0.0569418	-0.0852596	0.140259	0.0165775	-0.0243407	-0.0748526	0.00836117	-0.214418	-0.0135804	0.244553	0.122017	0.0483511	-0.146504	0.174673	0.121719	-0.0427582	-0.149008	-0.172334	0.092307	0.186315	0.142441	-0.0705414	0.0700541	0.113363	0.0711034	-0.0131562	0.073869	-0.00946002	0.0740512	-0.070605	-0.0174288	0.241624	0.234091	0.182513	0.0572685	0.07945	0.211972	0.105434	0.167158	0.146006	0.260793	0.207442	0.277787	0.189621
MRPL14	185	0.176715	0.0632025	0.161361	0.035335	0.0255413	-0.0165792	0.195172	0.0927041	0.147733	-0.0433627	0.256709	0.0805626	0.162969	0.270102	0.139348	0.0931117	-0.0503915	0.238041	0.260104	0.0839363	0.0732163	-0.0684517	0.209111	0.266183	0.253035	0.162294	0.346894	0.290145	0.302781	0.299178	0.196792	0.242549	0.227839	0.0397404	0.064769	0.323257	0.415826	0.457182	0.328257	0.200785	0.366817	0.160608	0.265493	0.199965	0.410717	0.297473	0.465745	0.325594
LAMTOR1	185	0.0381412	-0.159142	0.0210088	-0.0298154	0.144584	-0.0195053	-0.0191787	0.0330346	0.0760806	0.0710538	0.0417915	0.0155206	0.0398134	0.0960606	0.182871	0.118732	0.0187869	0.0984493	0.180621	0.0556685	0.0214322	-0.119578	-0.087043	0.059975	0.130036	0.120973	0.14753	0.226694	0.135081	0.0898688	-0.0490621	0.118832	0.0816999	-0.0861597	-0.0350252	0.175943	0.164835	0.198577	0.20336	-0.0654176	0.108241	-0.0045285	0.0701025	0.0811602	0.203386	0.106512	0.0797092	0.0420216
FBXO21	185	0.173987	0.137	0.127775	0.0455667	0.0251918	0.22103	0.308714	0.0122676	0.259044	0.000354814	0.121405	0.0585613	0.2878	0.327436	0.199216	0.0591568	-0.155702	0.193835	0.25217	-0.00845801	0.0771573	0.228584	0.256837	0.296034	0.139835	0.222591	0.182573	0.2673	0.0480808	0.211593	0.452947	0.340095	0.400011	0.176486	0.261278	0.360217	0.36825	0.201794	0.0551116	0.355475	0.270827	0.393046	0.275069	0.374336	0.40814	0.409558	0.361482	0.468878
C16orf72	185	0.0515928	-0.134468	-0.00782753	-0.119352	-0.109031	0.11688	0.271473	0.0821765	0.135196	-0.0740125	0.0604841	-0.220449	0.016052	0.250216	0.112586	0.042903	-0.276765	0.110423	0.266009	-0.162737	-0.135254	0.0263317	0.213369	0.277455	0.312859	0.109599	0.115366	0.180233	0.116834	0.0402012	0.190528	0.154924	0.312156	0.029693	0.110337	0.454161	0.434387	0.24719	0.0910821	0.171316	0.284656	0.267416	0.270815	0.291999	0.352614	0.44429	0.444839	0.420931
QRSL1	185	0.218714	-0.0328185	0.11133	0.0766993	-0.0392609	0.116029	0.308949	0.0174486	0.290426	-0.105177	0.209453	-0.00326124	0.271445	0.358948	0.154189	0.0560297	-0.142897	0.19941	0.196353	0.0893666	0.0281053	0.157017	0.290756	0.447587	0.32466	0.186284	0.219925	0.319957	0.212237	0.154808	0.401843	0.37441	0.446839	0.124179	0.260702	0.484505	0.568442	0.357696	0.135998	0.401015	0.458268	0.405709	0.343509	0.348487	0.481397	0.558037	0.556165	0.545971
NDUFB3	185	0.273853	0.0578728	0.142161	0.100802	0.0391243	0.155398	0.427364	0.0679937	0.292845	0.0101433	0.081263	0.00329953	0.236002	0.331152	0.304703	0.133635	-0.0836881	0.314424	0.319464	0.0155446	0.0507022	0.197133	0.223017	0.321449	0.175679	0.179285	0.147433	0.26787	0.138145	0.102881	0.42009	0.408171	0.442647	0.144625	0.229682	0.55904	0.560858	0.229756	-0.056667	0.459183	0.327193	0.500145	0.367011	0.564442	0.431929	0.445886	0.467159	0.618873
MRPL2	185	-0.0168911	-0.237924	0.0359101	-0.261875	0.0160146	-0.23028	-0.113502	-0.123059	-0.0798474	-0.134015	0.0598522	-0.0298002	-0.0637642	0.161048	-0.00563953	-0.00754237	-0.14542	0.0147743	-0.00128343	-0.0766307	-0.101938	-0.219012	-0.017062	0.136575	0.365396	0.124897	0.34068	0.374337	0.158627	0.220447	0.0427693	0.145356	0.0688224	-0.19547	-0.130811	0.210538	0.246159	0.28629	0.353883	-0.0246145	0.185967	-0.0756927	0.00349962	-0.0704075	0.321681	0.1666	0.221767	0.0743575
MRPL9	185	0.0194716	-0.0503946	0.0440285	-0.0854799	0.0575739	-0.222698	-0.106015	0.152878	0.03405	0.170628	0.0886142	0.132268	0.0407647	0.0774341	0.140488	0.21934	0.140375	0.0390398	0.180113	0.0266154	0.0928182	-0.19953	-0.115848	-0.133014	0.0740397	0.105294	0.118548	0.157028	0.216345	0.095872	-0.188527	-0.0281743	-0.00729711	-0.0912135	-0.178572	-0.019317	0.0580292	0.256005	0.389154	-0.198894	0.146553	-0.109284	0.0792525	-0.0787475	0.0945781	-0.0116997	0.0248013	-0.133815
MRPS10	185	0.153224	0.204927	0.068731	0.130545	-0.0242742	-0.0164857	0.176541	0.212766	0.242294	0.191118	0.183027	0.214738	0.247533	0.221565	0.18079	0.323633	0.10088	0.169537	0.262444	0.240989	0.115795	0.220846	0.0981856	0.132797	0.0418895	0.219295	0.111027	0.183369	0.30107	0.0867209	0.141357	0.254085	0.306208	0.229295	0.174736	0.245734	0.305373	0.344355	0.18825	0.236849	0.279521	0.189013	0.347535	0.255308	0.213868	0.231554	0.254843	0.280367
MRPS18B	185	0.101244	-0.109594	-0.0432858	-0.0541721	-0.0449202	-0.00186088	0.188192	-0.0476382	0.16389	-0.0506175	0.0806402	-0.055424	0.0464999	0.121557	0.146821	0.0858996	-0.163052	0.171197	0.220786	-0.0466452	-0.169644	0.120983	0.166828	0.29521	0.289454	0.177847	0.220493	0.306154	0.298105	0.130709	0.195871	0.278915	0.299121	0.088718	0.187636	0.480772	0.460106	0.359156	0.112604	0.264863	0.302677	0.113547	0.348936	0.293425	0.403375	0.285023	0.319677	0.317962
MRPS14	185	0.0768625	-0.196203	0.0978747	-0.126656	0.0194924	-0.0297146	-0.0101447	0.00171312	0.0890206	0.00613498	0.101836	0.0171588	0.000190912	0.252956	0.0957806	0.12109	-0.110124	0.0732695	0.148022	-0.0773462	-0.0929548	-0.0604425	0.0293199	0.242842	0.301575	0.234068	0.268504	0.394038	0.216865	0.188148	0.0700571	0.231959	0.167114	-0.129676	0.0848383	0.2635	0.253126	0.328796	0.410454	0.051954	0.168459	-0.0739168	0.0222474	0.0301282	0.344678	0.298075	0.238562	0.105299
TMX1	185	0.197914	-0.0200068	0.18296	0.0305952	0.0254566	0.0781681	0.367055	0.0361499	0.210393	-0.0790568	0.0798576	-0.0258699	0.159882	0.331348	0.157401	-0.0292459	-0.140577	0.246644	0.268781	-0.0624188	0.0581057	0.100655	0.26122	0.408167	0.240876	-0.00215035	0.129758	0.132316	-0.0331115	0.081678	0.388369	0.256275	0.291644	0.0204238	0.217708	0.394919	0.467985	0.117699	-0.0914817	0.368969	0.334031	0.45065	0.212529	0.445384	0.414858	0.456292	0.517696	0.606564
VARS2	185	0.100902	-0.0380345	0.0872852	0.0168909	0.103621	-0.110249	0.0930232	0.00141078	0.108499	0.0748613	0.0245928	0.135901	0.114402	0.19341	0.198491	0.247948	0.0812001	0.120036	0.270549	0.110346	0.0382806	0.0215656	0.0966925	0.161879	0.0518089	0.0848907	0.076506	0.241201	0.147082	0.0525812	0.114586	0.212206	0.171147	-0.0363622	0.108619	0.214	0.206304	0.242425	0.169552	0.0947308	0.166802	0.067321	0.100153	0.125109	0.233337	0.168887	0.232096	0.166439
[truncated: 25 more columns]

[truncated: 16 more sheets: SuppFig3a, SuppFig3b, SuppFig3d, SuppFig4a_d, SuppFig4e, SuppFig4f_h, SuppFig5a, SuppFig5b_c, SuppFig6b, SuppFig6c, SuppFig7a, SuppFig7b_c, SuppFig8a, SuppFig8b, SuppFig9a, SuppFig9b]
